# Supplementary material for: Metagenomic analysis and functional characterization of the biogas microbiome using high throughput shotgun sequencing and a novel binning strategy
Source: Biotechnol Biofuels. 2016 Feb 2;9:26. doi: 10.1186/s13068-016-0441-1 (PMC4736482; doi:10.1186/s13068-016-0441-1)
Supplement: Supplementary file 3 — 10.1186/s13068-016-0441-1 Taxonomy assignment and characteristics of the GBs. The taxonomy of the GBs identified was determined using different methods and a taxonomic assignment was suggested considering the results obtained. In columns (A–V) are reported: (A) the acronym of the GBs as reported in the main text (Sp = Spirochetes; Sy = Synergistetes; Th = Thermotogae; Pr = Proteobacteria; Fi = Firmicutes; Te = Tenericutes; Ac = Actinobacteria; Ba = Bacteroidetes; Tm = TM7 phylum; Eu = Euryarchaeota) the Phylum was determined using Phylophlan and, secondly, the results obtained from BLASTP search versus nr databases filtered using MEGAN; (B) the tentative taxonomic assignment; (C) domain of the genome bin; (D) phylum; (E) taxonomic level considered for the name assignment (the result obtained using Phylopythia was used when more than 50 % of the genome bin sequence was assigned to the same taxonomic group); (F) confidence for taxonomic assignment obtained using Phylophlan; (G–I) domain, phylum, class determined using Phylophlan; (J) taxonomic assignment determined using Phylopythia; (K) percentage of the genome assigned as reported in “J”; (L) taxonomic level reported in “J”; (M) number of genes having BLASTP e-value lower than 1*E-5; (N) average similarity for BLASTP results; (O) number of genes having BLASTN e-value lower than 1*E-5; (P) average similarity for BLASTN results; (Q) the species having the highest number of best match in BLASTP column “M”; (R) taxonomy assignment obtained using RDP classifier on the 16S rRNA gene, similarity, contig where the 16S gene was identified; (S) total length of the scaffolds assigned to the genome bin; (T) number of scaffolds, (U) scaffolds N50, (V) scaffolds N90, (W) average scaffolds length, (X) number of contigs determined after splitting scaffolds on stretched of 10 or more unknown bases “N”, (Y) contigs N50, (Z) contigs N90, (AA) average contigs length, (AB) number of protein encoding genes identified using SEED subsystem [file 13068_2016_441_MOESM3_ESM.xlsx]

## Sheet: Additional TableS2
Genome bin ID (acronym)	Genome bin "species name"	Domain	Phylum	Taxonomic level used for name assignment	Phylophlan confidence	Phylophlan Domain	Phylophlan Phylum	Phylophlan Class	Taxonomic assignment Phylophytia	% of genome assigned to this taxonomy	Taxonomic level over 50%	BLASTP - number of essential genes having similarity	Average % of similarity for blastp results	BLASTN - number of essential genes having similarity	Average % of similarity for BLASTN results	Most similar species identified (considering BLASTP results)	Taxonomic assignment 16S rRNA	Genome size [bp]	Number of Scaffolds	Scaffold N50 [bp]	Scaffold N90 [bp]	Average scaffold length [bp]	Number of Contigs	Contigs N50 [bp]	Contigs N90 [bp]	Average contigs length [bp]	Number of protein-encoding sequences (SEED subsystem)	Number of protein-encoding genes (Prodigal)	Total number of essential genes	Univocal number of essential genes	Estimated completeness	Average number of essential genes	Estimated contamination level	Estimated completeness % (CheckM)	Estimated contamination level % (CheckM)
Ac01	Actinomycetales sp. DTU046	Bacteria	Actinobacteria	order	Medium confidence	Bacteria	Actinobacteria	Actinobacteria	Actinomycetales	73	Order	60	0.7573	50	0.8355	Corynebacterium resistens		1927596	1013	2461	910	1902.86	1064	2314	875	1808.33	1594	2493	60	53	0.504762	105	0.132075	67.1	7.06
Ba01	Rikenellaceae sp. DTU001	Bacteria	Bacteroidetes	family	High confidence	Bacteria	Bacteroidetes	Bacteroidia	Flavobacteriales	57	Order	104	0.6037	37	0.8032	Odoribacter splanchnicus		1905257	117	24552	8728	16284.2	142	22398	8100	13404.2	1571	1639	105	104	0.990476	105	0.00961538	95.48	0.87
Ba02	Rikenellaceae sp. DTU002	Bacteria	Bacteroidetes	family	High confidence	Bacteria	Bacteroidetes	Bacteroidia	Bacteroidetes	61	Phylum	97	0.7403	24	0.8179	Bacteroides sp.	Bacteroidales 87% (contig1181)	1905321	146	25918	7675	13050.1	322	14337	2868	5866.81	1667	1791	98	97	0.92381	105	0.0103093	87.52	0.95
Ba03	Porphyromonadaceae sp. DTU003	Bacteria	Bacteroidetes	family	High confidence	Bacteria	Bacteroidetes	Bacteroidia	Bacteroidetes	87	Phylum	77	0.7315	29	0.8054	Parabacteroides distasonis		2303079	326	10395	3484	7064.66	585	6893	1853	3900.44	1927	2135	79	73	0.695238	105	0.0821918	84.21	4.37
Ba05	Porphyromonadaceae sp. DTU047	Bacteria	Bacteroidetes	family	High confidence	Bacteria	Bacteroidetes	Bacteroidia	Bacteroidales	55	Order	92	0.7389	29	0.7862	Parabacteroides distasonis		1735080	679	3737	1148	2555.35	795	3214	962	2170.48	1613	2002	92	92	0.87619	105	0	88.49	7.9
Ba06	Porphyromonadaceae sp. DTU048	Bacteria	Bacteroidetes	family	High confidence	Bacteria	Bacteroidetes	Bacteroidia	Bacteroidales	62	Order	91	0.7438	41	0.8101	Parabacteroides distasonis		2651497	640	7503	1752	4142.96	986	5277	1186	2658.36	2165	2585	92	88	0.838095	105	0.0454545	84.34	9.84
Ba07	Rikenellaceae sp. DTU049	Bacteria	Bacteroidetes	family	High confidence	Bacteria	Bacteroidetes	Bacteroidia	Bacteroidetes	52	Phylum	73	0.5989	22	0.8173	Cellulophaga		1540930	104	44747	10162	14816.6	120	44747	9748	12829.1	1266	1343	74	65	0.619048	105	0.138462	67.97	0.66
Eu01	Methanoculleus sp. DTU006	Archaea	Euryarchaeota	genus	High confidence	Archaea	Euryarchaeota	Methanomicrobia	Methanoculleus	91	Genus	32	0.9097	31	0.9064	Methanoculleus bourgensis	Methanoculleus 100% (contig45)	2152686	287	17178	3889	7526.87	503	9548	1851	4233.96	2177	2297	32	31	na	105	0.0322581	92.68	2.29
Eu02	Methanoculleus sp. DTU007	Archaea	Euryarchaeota	genus	High confidence	Archaea	Euryarchaeota	Methanomicrobia	Methanoculleus	98	Genus	35	0.8908	34	0.88	Methanoculleus marisnigri		2048170	106	37440	11840	19322.4	162	34698	8001	12618.2	2074	2157	35	34	na	105	0.0294118	96.93	0
Eu03	Euryarchaeota sp. DTU008	Archaea	Euryarchaeota	phylum	Incomplete confidence	na	na	na	Methanomicrobia	90	Class	34	0.7138	12	0.8243	Candidatus Methanomassiliicoccus	Thermogymnomonas 97% (contig21885)	1762311	59	57733	19217	29869.7	80	47409	11337	22016.8	1884	1847	34	33	na	105	0.030303	97.66	0
Eu04	Methanosarcina sp. DTU009	Archaea	Euryarchaeota	genus	High confidence	Archaea	Euryarchaeota	Methanomicrobia	Methanosarcina	98	Genus	34	0.8986	34	0.884	Methanosarcina barkeri		2768333	47	138703	38377	58900.7	63	110080	35560	43919.9	2599	2400	34	34	na	105	0	94.77	0.65
Eu05	Methanothermobacter sp. DTU051	Archaea	Euryarchaeota	genus	High confidence	Archaea	Euryarchaeota	Methanobacteria	Methanobacteriaceae	74	Family	22	0.9023	19	0.874	Methanothermobacter marburgensis		1236908	779	1861	848	1587.82	822	1764	820	1502.14	1214	1906	22	20	na	105	0.1	77.55	2.52
Fi01	Clostridiales sp. DTU010	Bacteria	Firmicutes	order	High confidence	Bacteria	Firmicutes	Clostridia	Ruminococcaceae	70	Family	102	0.6408	48	0.8064	Thermincola potens		2067643	156	24779	6670	13254.1	287	13288	3518	7165.81	1974	2109	103	100	0.952381	105	0.03	91.86	1.98
Fi02	Clostridia sp. DTU011	Bacteria	Firmicutes	class	High confidence	Bacteria	Firmicutes	Clostridia	na	na	na	92	0.6296	21	0.8225	Thermincola potens	Clostridia 93% (contig1036)	1694195	257	15347	3424	6592.2	524	7741	1347	3185.58	1526	1710	94	93	0.885714	105	0.0107527	83.17	0
Fi03	Clostridiales sp. DTU012	Bacteria	Firmicutes	order	High confidence	Bacteria	Firmicutes	Clostridia	Ruminococcaceae	86	Family	103	0.6428	34	0.8023	Moorella thermoacetica	Clostridiales 87% (contig1585)	2124969	98	54347	11838	21683.4	217	23218	5271	9745.48	1970	2029	104	101	0.961905	105	0.029703	94.13	1.92
Fi04	Clostridiales sp. DTU013	Bacteria	Firmicutes	order	High confidence	Bacteria	Firmicutes	Clostridia	Methanomicrobia	70	Class	96	0.7539	34	0.8221	Ruminiclostridium thermocellum		2130056	196	21043	5039	10867.6	394	12136	2547	5362.54	1940	1977	97	95	0.904762	105	0.0210526	89.34	0.87
Fi05	Clostridia sp. DTU014	Bacteria	Firmicutes	class	High confidence	Bacteria	Firmicutes	Clostridia	Nitrososphaera	91	Genus	103	0.6296	18	0.8395	Carboxydothermus hydrogenoformans	Firmicutes 98% (contig5500)	2266387	93	62696	16614	24369.8	259	29835	4803	8693.89	2089	2130	104	101	0.961905	105	0.029703	93.63	0.49
Fi06	Clostridia sp. DTU015	Bacteria	Firmicutes	class	High confidence	Bacteria	Firmicutes	Clostridia	Desulfonatronospira	51	Genus	98	0.6019	18	0.805	Thermaerobacter marianensis	Firmicutes 87% (contig1125)	1735143	61	69098	14649	28445	118	39672	7971	14674.5	1623	1591	101	100	0.952381	105	0.01	90.23	0.99
Fi07	Syntrophothermus sp. DTU052	Bacteria	Firmicutes	genus	High confidence	Bacteria	Firmicutes	Clostridia	Syntrophothermus	53	Genus	107	0.6982	25	0.7945	Syntrophothermus lipocalidus	Syntrophothermus 79% (contig21480)	2282100	114	41323	9585	20018.4	173	28630	7282	13165.3	2310	2227	109	105	1	105	0.0380952	97.41	1.09
Fi08	Syntrophomonas sp. DTU017	Bacteria	Firmicutes	genus	High confidence	Bacteria	Firmicutes	Clostridia	Syntrophomonas	60	Genus	97	0.7503	28	0.8173	Syntrophomonas wolfei	Syntrophomonas 85% (contig411)	2508366	683	8112	1319	3672.57	976	5360	968	2539.73	2330	2885	98	93	0.885714	105	0.0537634	87.56	8.62
Fi09	Syntrophomonas sp. DTU018	Bacteria	Firmicutes	genus	High confidence	Bacteria	Firmicutes	Clostridia	Syntrophomonas	98	Genus	104	0.7551	36	0.7936	Syntrophomonas wolfei		2563040	59	88630	20335	43441.4	63	88630	20335	40679	2446	2410	106	103	0.980952	105	0.0291262	96.79	0.51
Fi10	Syntrophomonas sp. DTU019	Bacteria	Firmicutes	genus	High confidence	Bacteria	Firmicutes	Clostridia	Syntrophomonas	74	Genus	105	0.7457	34	0.8002	Syntrophomonas wolfei		2165193	155	25404	6833	13969	182	23794	5881	11882.8	2120	2084	107	104	0.990476	105	0.0288462	91.35	1.79
Fi11	Clostridiales sp. DTU020	Bacteria	Firmicutes	order	High confidence	Bacteria	Firmicutes	Clostridia	Firmicutes	41	Phylum	94	0.6041	18	0.8479	Clostridiales genomosp.	Ruminococcaceae 100% (contig305)	1682413	729	3839	936	2307.84	1108	2237	683	1482.58	1382	1997	95	86	0.819048	105	0.104651	71.29	10.64
Fi12	Clostridia sp. DTU021	Bacteria	Firmicutes	class	High confidence	Bacteria	Firmicutes	Clostridia	Thermacetogenium	61	Genus	102	0.6365	29	0.806	Natranaerobius thermophilus		2473283	426	14432	2168	5805.83	622	10803	1526	3947	2298	2497	104	101	0.961905	105	0.029703	87.07	2.97
Fi13	Clostridia sp. DTU022	Bacteria	Firmicutes	class	High confidence	Bacteria	Firmicutes	Clostridia	Thermoanaerobacterales	66	Order	102	0.6434	43	0.8162	Natranaerobius thermophilus	Clostridia 88% (contig86149)	1983120	131	35699	8920	15138.3	190	27089	5575	10406.3	1955	1902	104	101	0.961905	105	0.029703	88.77	0.85
Fi14	Clostridiale sp. DTU023	Bacteria	Firmicutes	order	High confidence	Bacteria	Firmicutes	Clostridia	Bacillales	57	Order	95	0.6019	16	0.8441	Clostridiales genomosp.		1395177	132	27981	5699	10569.5	297	12367	1988	4650.99	1220	1310	97	95	0.904762	105	0.0210526	81.97	1.44
Fi15	Clostridiales sp. DTU024	Bacteria	Firmicutes	order	Low confidence	Bacteria	Firmicutes	Clostridia	Ruminococcaceae	72	Family	99	0.6174	35	0.8318	Mahella australiensis		2487536	277	25551	3923	8980.27	426	14277	2833	5810.98	2364	2438	101	97	0.92381	105	0.0412371	94.1	2.96
Fi16	Clostridia sp. DTU025	Bacteria	Firmicutes	class	High confidence	Bacteria	Firmicutes	Clostridia	Candidatus Methylomirabilis	76	Genus	103	0.6133	47	0.8106	Thermosediminibacter oceani		2005558	52	91399	24144	38568.4	75	67845	20066	26717.9	1784	1822	105	103	0.980952	105	0.0194175	95.1	2.45
Fi17	Clostridia sp. DTU026	Bacteria	Firmicutes	class	High confidence	Bacteria	Firmicutes	Clostridia	na	na	na	94	0.6385	35	0.8092	Thermincola potens or Synechococcus sp		1902549	255	12687	3454	7460.98	410	9288	2130	4610.98	1884	2099	95	90	0.857143	105	0.0555556	82.39	1.55
Fi18	Peptococcaceae sp. DTU027	Bacteria	Firmicutes	family	High confidence	Bacteria	Firmicutes	Clostridia	Pelotomaculum	86	Genus	95	0.6624	39	0.8136	Thermincola potens		2143101	177	24347	6282	12107.9	210	23366	5622	10188.2	2232	2120	97	94	0.895238	105	0.0319149	93.19	0.85
Fi19	Clostridiales sp. DTU053	Bacteria	Firmicutes	order	Low confidence	Bacteria	Firmicutes	Clostridia	Pelotomaculum	83	Genus	105	0.6745	40	0.8085	Ruminococcus bromii	Ruminococcaceae 100% (contig1271)	1901276	56	63642	24966	33951.4	121	34127	8196	15677.7	1674	1689	106	104	0.990476	105	0.0192308	95.75	1.01
Fi20	Clostridiaceae sp. DTU054	Bacteria	Firmicutes	family	High confidence	Bacteria	Firmicutes	Clostridia	Ruminococcus	55	Genus	96	0.7484	27	0.8171	Ruminiclostridium thermocellum		2247352	110	35845	9203	20430.5	339	13021	3055	6581.92	2096	2058	97	96	0.914286	105	0.0104167	90.93	1.75
Fi21	Halothermothrix sp. DTU029	Bacteria	Firmicutes	genus	High confidence	Bacteria	Firmicutes	Clostridia	Halothermothrix	90	Genus	102	0.7179	37	0.798	Halothermothrix orenii		1950830	188	35914	4916	10376.8	316	24713	2925	6137.73	1918	1998	104	100	0.952381	105	0.04	94.3	0.76
Fi22	Clostridia sp. DTU030	Bacteria	Firmicutes	class	High confidence	Bacteria	Firmicutes	Clostridia	Moorella	78	Genus	106	0.675	43	0.8009	Thermincola potens		1811268	144	30731	6381	12578.2	244	20971	4378	7389.74	1831	1852	108	103	0.980952	105	0.0485437	93.62	0.42
Fi23	Clostridiales sp. DTU031	Bacteria	Firmicutes	order	High confidence	Bacteria	Firmicutes	Clostridia	Clostridia	57	Class	95	0.6094	20	0.8139	Clostridiales genomosp. (Acetohalobium)		1617866	327	10244	2004	4947.6	440	8384	1492	3652.18	1403	1668	97	95	0.904762	105	0.0210526	81.78	3.4
Fi24	Clostridiales sp. DTU032	Bacteria	Firmicutes	order	High confidence	Bacteria	Firmicutes	Clostridia	Clostridia	71	Class	97	0.6023	19	0.8327	Clostridiales genomosp. (Candidatus Odyssella)		1612734	125	29761	5687	12901.9	173	24239	4311	9300.16	1448	1498	99	96	0.914286	105	0.03125	89.43	1.42
Fi25	Clostridiales sp. DTU033	Bacteria	Firmicutes	order	Low confidence	Bacteria	Firmicutes	Clostridia	Pelotomaculum	73	Genus	106	0.6801	42	0.8155	Ruminococcus bromii		1475242	141	17991	5170	10462.7	164	16202	4522	8986.18	1462	1446	107	105	1	105	0.0190476	93.4	0.94
Fi26	Clostridiales sp. DTU035	Bacteria	Firmicutes	order	High confidence	Bacteria	Firmicutes	Clostridia	Clostridiales	75	Order	103	0.6096	27	0.8288	Alkaliphilus metalliredigens	Ruminococcaceae 95% (contig5473)	1512138	229	13120	2690	6603.22	288	10844	2126	5233.48	1327	1519	104	99	0.942857	105	0.0505051	89.72	6.86
Fi27	Clostridiales sp. DTU036	Bacteria	Firmicutes	order	High confidence	Bacteria	Firmicutes	Clostridia	Thermoprotei	52	Class	94	0.6091	26	0.8146	Alkaliphilus oremlandii		1407351	130	20258	5534	10825.8	202	14279	3439	6940.66	1388	1445	95	93	0.885714	105	0.0215054	76.52	0
Fi28	Clostridiales sp. DTU055	Bacteria	Firmicutes	order	High confidence	Bacteria	Firmicutes	Clostridia	Clostridiales	57	Order	106	0.6491	39	0.8112	Thermincola potens		2556229	920	4116	1232	2778.51	969	4036	1179	2635.09	2531	3040	106	98	0.933333	105	0.0816327	90.69	4.15
Fi29	Bacilli sp. DTU057	Bacteria	Firmicutes	class	Low confidence	Bacteria	Firmicutes	Bacilli	Bacillales	55	Order	104	0.7684	72	0.8099	Carnobacterium sp.		1698711	344	8600	2303	4938.11	397	7468	2085	4267.91	1593	1910	105	102	0.971429	105	0.0294118	97.51	4.38
Fi30	Clostridiales sp. DTU058	Bacteria	Firmicutes	order	High confidence	Bacteria	Firmicutes	Clostridia	Thermoanaerobacteraceae	74	Family	105	0.7824	55	0.8041	Ruminiclostridium thermocellum		2853539	169	51223	11898	16884.8	238	31166	7117	11964.2	2590	2686	108	104	0.990476	105	0.0384615	99.33	1.34
Fi31	Clostridiaceae sp. DTU059	Bacteria	Firmicutes	family	High confidence	Bacteria	Firmicutes	Clostridia	Clostridiales	61	Order	104	0.7251	33	0.8073	Ruminiclostridium thermocellum		2152700	215	21884	4926	10012.6	297	17849	3240	7223.7	2002	2061	105	103	0.980952	105	0.0194175	93.54	1.4
Fi32	Clostridiales sp. DTU060	Bacteria	Firmicutes	order	High confidence	Bacteria	Firmicutes	Clostridia	na	na	na	88	0.7227	18	0.8028	Ruminiclostridium thermocellum		1980023	1213	2009	821	1632.34	1255	1963	795	1575.91	1888	2680	88	83	0.790476	105	0.060241	87.8	4.14
Fi33	Clostridia sp. DTU062	Bacteria	Firmicutes	class	High confidence	Bacteria	Firmicutes	Clostridia	na	na	na	81	0.6727	24	0.8165	Thermincola potens		1709943	1175	1700	772	1455.27	1249	1610	738	1365.88	1650	2575	82	78	0.742857	105	0.0512821	78.62	7.62
Fi34	Tepidanaerobacter sp. DTU063	Bacteria	Firmicutes	genus	High confidence	Bacteria	Firmicutes	Clostridia	Tepidanaerobacter	60	Genus	104	0.8186	36	0.8168	Tepidanaerobacter acetatoxydans		2345020	231	26102	4084	10151.6	409	15570	2752	5699.14	2338	2429	105	102	0.971429	105	0.0294118	95.11	1.92
Fi35	Clostridiales sp. DTU064	Bacteria	Firmicutes	order	Low confidence	Bacteria	Firmicutes	Clostridia	Eubacteriaceae	61	Family	103	0.6276	37	0.8281	Ethanoligenens harbinense		1885992	152	18818	5859	12407.8	195	15972	4628	9659.27	1716	1736	104	100	0.952381	105	0.04	85.97	0.81
Fi36	Clostridia sp. DTU065	Bacteria	Firmicutes	class	High confidence	Bacteria	Firmicutes	Clostridia	Clostridia	54	Class	103	0.6283	36	0.8082	Moorella thermoacetica		2204711	95	53314	13350	23207.5	161	32265	6852	13666.1	2097	2095	105	102	0.971429	105	0.0294118	94.08	1.99
Fi37	Clostridiales sp. DTU066	Bacteria	Firmicutes	order	Low confidence	Bacteria	Firmicutes	Clostridia	Peptococcaceae	72	Family	104	0.6841	36	0.8171	Ruminiclostridium thermocellum		2140978	461	8632	2015	4644.2	711	5830	1328	2982.19	2106	2444	105	100	0.952381	105	0.05	90.43	3.65
Fi38	Clostridia sp. DTU068	Bacteria	Firmicutes	genus	High confidence	Bacteria	Firmicutes	Clostridia	Clostridia	83	Class	105	0.7737	34	0.8063	Thermacetogenium phaeum		2196654	222	23283	4492	9894.84	335	16541	2788	6531.77	2218	2266	107	102	0.971429	105	0.0490196	93.08	2.71
Fi39	Clostridiales sp. DTU069	Bacteria	Firmicutes	order	High confidence	Bacteria	Firmicutes	Clostridia	Peptococcaceae	70	Family	105	0.7799	35	0.813	Clostridium stercorarium		2554107	130	42632	12288	19647	148	38805	10404	17247.1	2417	2283	106	102	0.971429	105	0.0392157	91.78	1.4
Fi40	Clostridiales sp. DTU070	Bacteria	Firmicutes	order	High confidence	Bacteria	Firmicutes	Clostridia	Thermincola	80	Genus	107	0.8505	60	0.8326	Clostridium stercorarium		2888227	107	54823	14089	26992.8	128	49959	12601	22554.6	2787	2599	108	105	1	105	0.0285714	97.2	2.1
Fi41	Clostridiales sp. DTU072	Bacteria	Firmicutes	order	Low confidence	Bacteria	Firmicutes	Clostridia	Eubacteriaceae	61	Family	104	0.5911	20	0.8293	Mahella australiensis		1607157	63	46720	15347	25510.4	83	38128	10854	19348.3	1334	1311	106	105	1	105	0.00952381	95.97	0
Fi42	Clostridiales sp. DTU073	Bacteria	Firmicutes	order	High confidence	Bacteria	Firmicutes	Clostridia	Peptococcaceae	62	Family	106	0.6854	39	0.7989	Thermincola potens		1669981	52	64528	15934	32115	77	45548	13133	21665.3	1658	1671	108	105	1	105	0.0285714	93.27	0.58
Fi43	Clostridiales sp. DTU074	Bacteria	Firmicutes	order	Low confidence	Bacteria	Firmicutes	Clostridia	Clostridiales	62	Order	104	0.6854	33	0.8112	Mahella australiensis		2556876	138	26428	9015	18528.1	151	26084	7655	16929	2430	2330	106	102	0.971429	105	0.0392157	92.31	1.69
Fi44	Clostridiales sp. DTU075	Bacteria	Firmicutes	order	Low confidence	Bacteria	Firmicutes	Clostridia	Clostridiales	86	Order	105	0.6855	39	0.8179	Mahella australiensis		2035642	142	21945	8077	14335.5	156	21747	6852	13044.6	2085	1966	107	103	0.980952	105	0.038835	91.94	2.04
Fi45	Clostridiales sp. DTU076	Bacteria	Firmicutes	order	Medium confidence	Bacteria	Firmicutes	Clostridia	Clostridiaceae	59	Family	109	0.7124	58	0.8031	Finegoldia magna		2097862	504	8432	1723	4162.42	537	8183	1621	3903.07	2069	2536	110	100	0.952381	105	0.1	96.04	6.42
Fi46	Clostridia sp. DTU077	Bacteria	Firmicutes	class	High confidence	Bacteria	Firmicutes	Clostridia	Firmicutes	51	Phylum	72	0.6477	23	0.8007	Natranaerobius thermophilus		1538340	1214	1428	717	1267.17	1253	1379	693	1226.24	1354	2339	72	70	0.666667	105	0.0285714	68.28	2.46
Fi47	Clostridiales sp. DTU078	Bacteria	Firmicutes	order	Low confidence	Bacteria	Firmicutes	Clostridia	Clostridiales	68	Order	101	0.6439	30	0.8147	Ethanoligenens harbinense		2168117	239	13559	4400	9071.62	258	12612	4211	8399.6	2097	2037	102	101	0.961905	105	0.00990099	91.44	4.47
Fi48	Clostridiaceae sp. DTU079	Bacteria	Firmicutes	family	High confidence	Bacteria	Firmicutes	Clostridia	Clostridiales	98	Order	107	0.8444	62	0.8199	Ruminiclostridium thermocellum		3106896	67	76291	20638	46371.6	100	53787	15720	31047.2	2801	2773	109	105	1	105	0.0380952	98.66	0.22
Fi49	Clostridia sp. DTU080	Bacteria	Firmicutes	class	High confidence	Bacteria	Firmicutes	Clostridia	na	na	na	100	0.6333	25	0.8176	Thermincola potens		3090798	381	13324	3818	8112.33	393	12708	3742	7862.93	2828	2929	101	99	0.942857	105	0.020202	86.4	2.82
Fi50	Clostridiales sp. DTU081	Bacteria	Firmicutes	order	High confidence	Bacteria	Firmicutes	Clostridia	Firmicutes	63	Phylum	86	0.6084	21	0.8241	Clostridiales genomosp.		1432434	483	4754	1288	2965.7	579	4030	1130	2458.66	1257	1691	87	84	0.8	105	0.0357143	70.8	6.91
Fi51	Clostridiales sp. DTU082	Bacteria	Firmicutes	order	Low confidence	Bacteria	Firmicutes	Clostridia	Clostridiales	55	Order	102	0.7043	48	0.8017	Clostridium botulinum		2452606	392	14440	2484	6256.65	698	7751	1581	3475.24	2220	2557	103	99	0.942857	105	0.040404	74.75	4.4
Fi52	Clostridiales sp. DTU083	Bacteria	Firmicutes	order	Low confidence	Bacteria	Firmicutes	Clostridia	Clostridiales	96	Order	96	0.6849	31	0.8024	Mahella australiensis		1899465	84	52684	12617	22612.7	189	24915	5326	10007.7	1853	1851	97	93	0.885714	105	0.0430108	92.74	0.81
Fi53	Clostridia sp. DTU084	Bacteria	Firmicutes	class	High confidence	Bacteria	Firmicutes	Clostridia	Thermoanaerobacteraceae	65	Family	95	0.6415	26	0.7907	Thermincola potens		1860139	144	25329	7379	12917.6	182	22284	5596	10207.3	1884	1880	97	94	0.895238	105	0.0319149	79.03	3.11
Fi54	Clostridiales sp. DTU086	Bacteria	Firmicutes	order	High confidence	Bacteria	Firmicutes	Clostridia	Thermincola	74	Genus	106	0.6747	34	0.8255	Thermincola potens		2096883	243	19158	3358	8629.15	302	16254	2650	6927.65	2254	2163	108	102	0.971429	105	0.0588235	90.08	3.38
Fi55	Clostridiales sp. DTU087	Bacteria	Firmicutes	order	High confidence	Bacteria	Firmicutes	Clostridia	Ruminococcaceae	58	Family	101	0.6423	29	0.8048	Thermincola potens		2196378	233	15252	5153	9426.52	306	11602	3483	7161.06	2109	2197	103	100	0.952381	105	0.03	93.64	3.81
Fi56	Clostridia sp. DTU088	Bacteria	Firmicutes	class	High confidence	Bacteria	Firmicutes	Clostridia	na	na	na	53	0.6566	15	0.831	Desulfotomaculum kuznetsovii		1183022	1082	1102	656	1093.37	1127	1078	639	1047.17	1169	1941	53	52	0.495238	105	0.0192308	47.57	1.98
Fi57	Clostridiales sp. DTU089	Bacteria	Firmicutes	order	Low confidence	Bacteria	Firmicutes	Clostridia	Chlorobium	72	Genus	104	0.6872	42	0.8028	Ruminococcus bromii		2450807	59	58738	20887	41539.1	66	55816	19650	37127.5	2273	2239	105	103	0.980952	105	0.0194175	92.39	0.69
Fi58	Clostridiales sp. DTU090	Bacteria	Firmicutes	order	High confidence	Bacteria	Firmicutes	Clostridia	na	na	na	81	0.5998	23	0.8274	Clostridiales genomosp.		1442288	241	10281	2455	5984.6	416	6894	1535	3430.22	1232	1459	83	79	0.752381	105	0.0506329	75.03	3.55
Fi59	Erysipelothrix sp. DTU091	Bacteria	Firmicutes	genus	High confidence	Bacteria	Firmicutes	Erysipelotrichi	Firmicutes	84	Phylum	103	0.6585	38	0.8272	Erysipelothrix rhusiopathiae		1086178	175	9044	3182	6206.73	218	8106	2704	4969.5	1074	1243	104	100	0.952381	105	0.04	96.09	1.87
Fi60	Clostridiales sp. DTU092	Bacteria	Firmicutes	order	Low confidence	Bacteria	Firmicutes	Clostridia	Clostridiales	74	Order	100	0.692	29	0.8038	Mahella australiensis		2086010	329	9130	3249	6340.46	372	8395	2831	5601.69	1987	2124	102	100	0.952381	105	0.02	89.89	1.77
Fi61	Clostridiales sp. DTU093	Bacteria	Firmicutes	order	High confidence	Bacteria	Firmicutes	Clostridia	Clostridiales	55	Order	102	0.6411	34	0.8181	Thermincola potens		2019369	444	6452	2301	4548.13	467	6273	2171	4320.65	2021	2318	104	100	0.952381	105	0.04	89.22	5.75
Fi62	Clostridia sp. DTU095	Bacteria	Firmicutes	class	High confidence	Bacteria	Firmicutes	Clostridia	Clostridia	80	Class	100	0.6465	29	0.8151	Natranaerobius thermophilus		2537151	490	10692	2054	5177.86	600	8735	1825	4215.91	2634	2669	102	93	0.885714	105	0.0967742	87.68	7.64
Fi63	Eubacteriaceae sp. DTU096	Bacteria	Firmicutes	family	High confidence	Bacteria	Firmicutes	Clostridia	Epulopiscium	56	Genus	63	0.6601	25	0.8027	Alkaliphilus oremlandii		744565	79	19216	4761	9424.87	130	11477	2785	5697.68	728	784	63	63	0.6	105	0	33.69	0
Fi64	Clostridia sp. DTU097	Bacteria	Firmicutes	class	High confidence	Bacteria	Firmicutes	Clostridia	na	na	na	92	0.6096	20	0.8318	Thermaerobacter marianensis		2074647	1417	1708	786	1464.11	1454	1677	771	1425.67	1904	2996	92	78	0.742857	105	0.179487	72.35	12.3
Fi65	Pelotomaculum sp. DTU098	Bacteria	Firmicutes	genus	High confidence	Bacteria	Firmicutes	Clostridia	Pelotomaculum	73	Genus	106	0.8149	51	0.8109	Pelotomaculum thermopropionicum		2642684	144	35030	10491	18352	157	32874	10160	16824.9	2769	2460	108	104	0.990476	105	0.0384615	96.75	3.96
Fi66	Clostridiales sp. DTU099	Bacteria	Firmicutes	order	High confidence	Bacteria	Firmicutes	Clostridia	Firmicutes	53	Phylum	130	0.6742	39	0.8208	Clostridiales genomosp.		2229972	485	6480	2267	4597.88	572	5847	1931	3887.36	2115	2370	130	98	0.933333	105	0.326531	87.72	16.14
Fi67	Clostridiales sp. DTU100	Bacteria	Firmicutes	order	Low confidence	Bacteria	Firmicutes	Clostridia	Clostridiales	69	Order	70	0.653	28	0.8041	Mahella australiensis		2575278	324	12743	3936	7948.39	468	9964	2775	5481.38	2302	2508	71	63	0.6	105	0.126984	79.99	4.84
Fi68	Clostridiales sp. DTU101	Bacteria	Firmicutes	order	High confidence	Bacteria	Firmicutes	Clostridia	Proteobacteria	74	Phylum	87	0.6457	26	0.8178	Clostridiales genomosp.		2249110	447	7131	2466	5031.57	499	6651	2342	4500.59	2116	2281	88	78	0.742857	105	0.128205	74.86	6.56
Fi69	Clostridiales sp. DTU071	Bacteria	Firmicutes	order	Low confidence	Bacteria	Firmicutes	Clostridia	Proteobacteria	54	Phylum	60	0.6327	13	0.8627	Mahella australiensis	Verrucomicrobia 100% (contig169925)	1755231	1268	1646	659	1384.25	1867	1167	504	901.833	1531	2546	61	56	0.533333	105	0.0892857	51.69	11.38
Pr01	Gammaproteobacteria sp. DTU037	Bacteria	Proteobacteria	class	High confidence	Bacteria	Proteobacteria	Gammaproteobacteria	Gammaproteobacteria	99.6	Class	107	0.839	88	0.8128	Pseudomonas stutzeri		2830010	160	54590	12712	17687.6	245	35713	6691	11518.6	2602	2708	108	106	1	105	0.0188679	95.87	0.97
Pr02	Gammaproteobacteria sp. DTU038	Bacteria	Proteobacteria	class	Medium confidence	Bacteria	Proteobacteria	Gammaproteobacteria	Gammaproteobacteria	72	Class	129	0.8259	102	0.8239	Desulfobulbus propionicus		4209197	1274	9367	1079	3303.92	1447	7246	1019	2898.55	3761	4735	130	94	0.895238	105	0.382979	84.19	5.29
Pr04	Gammaproteobacteria sp. DTU040	Bacteria	Proteobacteria	class	High confidence	Bacteria	Proteobacteria	Gammaproteobacteria	Gammaproteobacteria	99	Class	105	0.8259	86	0.8054	Pseudomonas stutzeri		2199591	311	11199	3504	7072.64	401	9193	2859	5466.92	2087	2297	106	103	0.980952	105	0.0291262	90.96	2.51
Pr05	Alcaligenaceae sp. DTU041	Bacteria	Proteobacteria	family	High confidence	Bacteria	Proteobacteria	Betaproteobacteria	Alcaligenaceae	61	Family	92	0.8437	70	0.8212	Advenella kashmirensis		2897457	252	20635	5880	11497.8	290	19555	5408	9982.4	2812	2913	93	92	0.867925	106	0.0108696	95.51	2.32
Pr06	Alcaligenaceae sp. DTU102	Bacteria	Proteobacteria	family	High confidence	Bacteria	Proteobacteria	Betaproteobacteria	Proteobacteria	97	Phylum	75	0.8786	67	0.8397	Pusillimonas sp.		2295180	1865	1372	709	1231.32	1904	1350	699	1204.65	2077	3543	76	72	0.679245	106	0.0555556	75.82	5.29
Pr07	Campylobacterales sp. DTU103	Bacteria	Proteobacteria	order	Medium confidence	Bacteria	Proteobacteria	Epsilonproteobacteria	Helicobacteraceae	56	Family	90	0.7425	45	0.8015	Sulfurospirillum barnesii		1727145	291	10254	3005	5935.21	506	5790	1655	3376.26	1712	2002	91	90	0.857143	105	0.0111111	85.71	1.68
Pr08	Rhodocyclaceae sp. DTU104	Bacteria	Proteobacteria	family	High confidence	Bacteria	Proteobacteria	Betaproteobacteria	Betaproteobacteria	56	Class	90	0.863	78	0.848	Dechloromonas aromatica		2013858	1544	1470	707	1304.31	1586	1443	689	1267.81	1783	3170	91	80	0.754717	106	0.1375	74.44	11.26
Pr09	Desulfomicrobium sp. DTU105	Bacteria	Proteobacteria	genus	High confidence	Bacteria	Proteobacteria	Deltaproteobacteria	Proteobacteria	71	Phylum	29	0.8266	7	0.8617	Desulfomicrobium baculatum		677632	724	958	630	935.956	748	928	619	904.43	631	1168	29	28	0.266667	105	0.0357143	30.46	0.73
Pr10	Alcaligenaceae sp. DTU106	Bacteria	Proteobacteria	family	High confidence	Bacteria	Proteobacteria	Betaproteobacteria	Proteobacteria	99	Phylum	86	0.839	67	0.8172	Advenella kashmirensis		2421434	562	6965	1991	4308.6	761	5665	1472	3159.57	2257	2645	87	82	0.773585	106	0.0609756	86.8	6.44
Pr11	Desulfobulbaceae sp. DTU107	Bacteria	Proteobacteria	family	High confidence	Bacteria	Proteobacteria	Deltaproteobacteria	Proteobacteria	90	Phylum	91	0.7622	27	0.8121	Desulfobulbus propionicus		2297504	743	4060	1547	3096.37	767	3944	1509	2994.9	2271	2644	92	90	0.857143	105	0.0222222	85.71	3.08
Sp01	Spirochaeta sp. DTU042	Bacteria	Spirochaetes	genus	High confidence	Bacteria	Spirochaetes	Spirochaetes	Sphaerochaeta	77	Genus	79	0.831	46	0.8254	Sphaerochaeta pleomorpha		2082486	236	15231	4115	8824.09	285	13323	3530	7296.86	1944	2072	79	79	0.759615	104	0	90.45	0.57
Sp02	Treponemaceae sp. DTU108	Bacteria	Spirochaetes	family	Medium confidence	Bacteria	Spirochaetes	Spirochaetes	na	na	na	77	0.7518	19	0.8177	Treponema brennaborense		1695003	1153	1709	781	1470.08	1202	1607	752	1407.55	1582	2497	78	77	0.740385	104	0.012987	71.03	3.93
Sy01	Anaerobaculum sp. DTU043	Bacteria	Synergistetes	genus	High confidence	Bacteria	Synergistetes	Synergistia	Anaerobaculum	76	Genus	69	0.8527	15	0.8148	Anaerobaculum mobile		1353754	314	8041	1815	4311.32	469	5063	1147	2857.6	1334	1544	69	62	0.590476	105	0.112903	59.3	6.78
Sy02	Synergistaceae sp. DTU044	Bacteria	Synergistetes	family	High confidence	Bacteria	Synergistetes	Synergistia	Synergistaceae	65	Family	89	0.6686	14	0.8304	Thermanaerovibrio acidaminovorans		1604930	251	13513	2672	6394.14	434	7998	1638	3657.62	1441	1631	90	88	0.838095	105	0.0227273	85.05	0.15
Sy03	Synergistaceae sp. DTU045	Bacteria	Synergistetes	family	High confidence	Bacteria	Synergistetes	Synergistia	Synergistaceae	71	Family	91	0.6781	15	0.83	Thermanaerovibrio acidaminovorans		1546942	255	10362	2996	6066.44	377	7736	1829	4077.64	1410	1614	93	89	0.847619	105	0.0449438	91.53	0.15
Sy04	Synergistales sp. DTU085	Bacteria	Synergistetes	order	High confidence	Bacteria	Synergistetes	Synergistia	na	na	na	98	0.5769	20	0.8327	Thermosediminibacter oceani		1881930	297	10774	3040	6336.46	538	6243	1742	3464.37	1918	1951	100	98	0.933333	105	0.0204082	93.22	1.69
Sy05	Synergistaceae sp. DTU109	Bacteria	Synergistetes	family	High confidence	Bacteria	Synergistetes	Synergistia	na	na	na	53	0.6568	8	0.8516	Thermanaerovibrio acidaminovorans		788659	356	2588	1251	2215.33	401	2387	1086	1961.9	789	1085	54	53	0.504762	105	0.0188679	56.55	0.15
Sy06	Synergistales sp. DTU110	Bacteria	Synergistetes	order	High confidence	Bacteria	Synergistetes	Synergistia	na	na	na	52	0.6535	7	0.8246	Thermanaerovibrio acidaminovorans		1355282	505	3835	1187	2683.73	544	3627	1134	2486.03	1209	1580	54	51	0.485714	105	0.0588235	54.83	1.69
Te01	Acholeplasmatales sp. DTU056	Bacteria	Tenericutes (Firmicutes)	order	High confidence	Bacteria	Tenericutes	Mollicutes	Bacilli	54	Class	105	0.6219	50	0.8018	Acholeplasma brassicae		1207846	59	49986	14728	20472	172	13595	3427	6986.39	1137	1211	107	104	1	104	0.0288462	95.21	0
Te02	Acholeplasmatales sp. DTU061	Bacteria	Tenericutes (Firmicutes)	order	High confidence	Bacteria	Tenericutes	Mollicutes	na	na	na	95	0.6063	21	0.8372	Acholeplasma brassicae		1509518	172	17095	4320	8776.27	522	5882	1380	2833.41	1434	1533	98	97	0.932692	104	0.0103093	86.56	2.67
Te03	Acholeplasmatales sp. DTU067	Bacteria	Tenericutes (Firmicutes)	order	High confidence	Bacteria	Tenericutes	Mollicutes	na	na	na	102	0.6094	26	0.8332	Acholeplasma brassicae		1469139	91	36281	9514	16144.4	161	18606	5240	9094.81	1424	1470	104	102	0.980769	104	0.0196078	94.29	0
Te04	Acholeplasmatales sp. DTU094	Bacteria	Tenericutes (Firmicutes)	order	High confidence	Bacteria	Tenericutes	Mollicutes	Clostridiales	51	Order	95	0.5927	38	0.827	Anoxybacillus flavithermus		831491	278	4995	1132	2990.97	307	4570	1074	2701.74	819	1083	96	89	0.855769	104	0.0786517	84.55	11.96
Th01	Thermotogaceae sp. DTU111	Bacteria	Thermotogae	family	High confidence	Bacteria	Thermotogae	Thermotogae	Thermotogaceae	60	Family	78	0.7805	26	0.8102	Petrotoga mobilis		1445835	149	26393	4708	9703.59	262	13472	2244	5480.08	1301	1420	79	78	0.75	104	0.0128205	81.78	0.17
Th02	Thermotogales sp. DTU112	Bacteria	Thermotogae	order	High confidence	Bacteria	Thermotogae	Thermotogae	na	na	na	18	0.7597	9	0.8242	Petrotoga mobilis		634604	279	3239	951	2274.57	364	2975	760	1720.96	526	745	18	16	0.153846	104	0.125	14.57	1.81
Tm01	TM7 DTU050	Bacteria	TM7	phylum	Incomplete confidence	na	na	na	na	na	na	85	0.5549	8	0.8714	Acetobacterium		1207720	713	3014	689	1693.86	807	2147	671	1488.01	1129	1648	86	72	0.72	100	0.194444	65.12	16.3

## Sheet: Additional TableS2-caption
Metagenomic analysis and functional characterization of the biogas microbiome using high throughput shotgun sequencing and a novel binning strategy Campanaro S, Treu L, Kougias PG, De Francisci D, Valle G, Angelidaki I
Taxonomy assignment and characteristics of the GBs. The taxonomy of the GBs identified was determined using different methods and a taxonomic assignment was suggested considering the results obtained. In columns (A-V) are reported: (A) the acronym of the GBs as reported in the main text (Sp = Spirochetes; Sy = Synergistetes; Th = Thermotogae; Pr = Proteobacteria; Fi = Firmicutes; Te = Tenericutes…
