# Supplementary material for: Metagenomic analysis and functional characterization of the biogas microbiome using high throughput shotgun sequencing and a novel binning strategy
Source: Biotechnol Biofuels. 2016 Feb 2;9:26. doi: 10.1186/s13068-016-0441-1 (PMC4736482; doi:10.1186/s13068-016-0441-1)
Supplement: Supplementary file 4 — 10.1186/s13068-016-0441-1 Input files used for the network Representation of the Biogas Functional Organization (NRBFO). Functional analysis of the microbial community begins with the identification of the GBs enriched in SEED subsystem counts (ranked among the top one eighth of each SEED category). Starting from the entire list of SEED sub-categories (Data Set 6) 56 were selected (the more relevant for the characterization of the biogas community) and the GBs with high number of subsystem counts were identified (“node abundance” worksheet). The subsystem categories were compared in order to identify if they shared the same GBs and the couples with three or more common genome bins were identified (“edge_size_connections” worksheet). The number of GBs identified for each category was used to set the node size and the number of GBs shared was used to set the edge size (Fig. 2). [file 13068_2016_441_MOESM4_ESM.xlsx]

## Sheet: nodes_abundance
Number of genome bins in the first ottile	Genome bins in the first ottile
Quinone cofactors = 9	Quinone cofactors = Fi09 Fi36 Fi37 Fi65 Pr01 Pr02 Pr04 Pr05 Pr06 Pr11
Tetrapyrroles = 14	Tetrapyrroles = Eu01 Eu03 Fi07 Fi08 Fi09 Fi10 Fi30 Fi38 Fi48 Fi65 Pr01 Pr02 Pr04 Pr11
Riboflavin FMN FAD = 12	Riboflavin FMN FAD = Ba01 Eu03 Fi09 Fi10 Fi15 Fi49 Fi62 Pr02 Pr04 Pr10 Sy03 Th01
Pyridoxine = 11	Pyridoxine = Ba03 Ba06 Fi13 Fi16 Fi29 Fi39 Fi52 Fi68 Pr02 Pr05 Sy02
NAD and NADP = 8	NAD and NADP = Ba06 Eu03 Fi12 Fi38 Fi48 Fi65 Fi67 Pr02
Coenzyme B = 1	Coenzyme B = Eu04
Folate and pterines = 14	Folate and pterines = Eu01 Eu02 Fi07 Fi09 Fi10 Fi22 Fi38 Fi48 Fi65 Fi66 Pr01 Pr02 Pr04 Pr05
Lipoic acid = 11	Lipoic acid = Ba05 Eu03 Fi09 Fi49 Fi61 Pr01 Pr02 Pr04 Pr06 Pr10 Sy04
Coenzyme F420 = 4	Coenzyme F420 = Eu01 Eu02 Eu04 Eu05
Coenzyme M = 2	Coenzyme M = Eu01 Eu04
Coenzyme A = 14	Coenzyme A = Ba06 Fi05 Fi07 Fi09 Fi10 Fi13 Fi30 Fi37 Fi38 Fi48 Fi54 Fi62 Pr01 Pr02
Resistance to antibiotics and toxic compounds = 13	Resistance to antibiotics and toxic compounds = Fi06 Fi39 Fi40 Fi51 Fi66 Fi67 Pr01 Pr02 Pr04 Pr05 Pr06 Pr10 Pr11
Invasion and intracellular resistance = 14	Invasion and intracellular resistance = Ba01 Ba07 Fi07 Fi08 Fi13 Fi25 Fi30 Fi39 Fi40 Fi48 Fi53 Fi57 Fi65 Fi66
Protein secretion system Type II = 14	Protein secretion system Type II = Fi02 Fi03 Fi04 Fi10 Fi13 Fi20 Fi34 Fi38 Fi42 Fi54 Fi55 Fi61 Pr10 Pr11
ABC transporters = 13	ABC transporters = Fi01 Fi12 Fi15 Fi16 Fi17 Fi18 Fi34 Fi54 Fi55 Fi61 Fi65 Pr02 Pr05
Protein secretion system Type VII Chaperone/Usher pathway CU = 2	Protein secretion system Type VII Chaperone/Usher pathway CU = Pr01 Pr02
Protein translocation across cytoplasmic membrane = 9	Protein translocation across cytoplasmic membrane = Fi07 Fi08 Fi09 Fi10 Fi13 Fi15 Fi29 Fi38 Fi65
Protein secretion system Type V = 2	Protein secretion system Type V = Pr01 Pr02
Protein secretion system Type I = 1	Protein secretion system Type I = Pr02
Cation transporters = 13	Cation transporters = Eu01 Eu02 Eu03 Eu04 Eu05 Fi10 Fi26 Fi38 Fi51 Pr01 Pr05 Pr10 Pr11
Uni Sym and Antiporters = 13	Uni Sym and Antiporters = Ac01 Ba03 Ba06 Fi07 Fi10 Fi42 Fi51 Pr01 Pr02 Pr04 Pr05 Pr06 Pr07
Membrane Transport no subcategory = 10	Membrane Transport no subcategory = Ba02 Eu01 Fi16 Fi55 Fi61 Pr01 Pr02 Pr05 Pr06 Pr10
TRAP transporters = 14	TRAP transporters = Fi02 Fi15 Fi34 Fi37 Fi51 Fi61 Fi62 Pr01 Pr02 Pr05 Pr06 Sy01 Sy02 Sy03
Protein secretion system Type VI = 2	Protein secretion system Type VI = Pr05 Pr10
Protein secretion system Type VIII Extracellular nucleation/precipitation pathway ENP = 1	Protein secretion system Type VIII Extracellular nucleation/precipitation pathway ENP = Fi01
Protein and nucleoprotein secretion system Type IV = 13	Protein and nucleoprotein secretion system Type IV = Fi03 Fi18 Fi21 Fi30 Fi34 Fi38 Fi40 Fi48 Fi53 Pr01 Pr02 Pr04 Pr11
Phospholipids = 12	Phospholipids = Fi29 Fi30 Fi34 Fi40 Fi43 Fi48 Fi52 Pr01 Pr02 Pr04 Pr05 Pr11
Triacylglycerols = 13	Triacylglycerols = Ac01 Fi08 Fi11 Fi19 Fi23 Fi24 Fi41 Fi51 Fi57 Fi58 Pr01 Pr02 Pr04
Fatty acids = 13	Fatty acids = Fi07 Fi08 Fi09 Fi12 Fi29 Fi62 Fi68 Pr01 Pr02 Pr04 Pr05 Pr08 Pr10
Fatty Acids Lipids and Isoprenoids no subcategory = 14	Fatty Acids Lipids and Isoprenoids no subcategory = Ba06 Fi07 Fi08 Fi09 Fi10 Fi12 Fi13 Fi62 Pr01 Pr02 Pr05 Pr06 Pr08 Pr10
Isoprenoids = 13	Isoprenoids = Ba03 Ba06 Eu02 Eu03 Fi07 Fi09 Fi12 Fi13 Fi29 Fi62 Fi65 Pr01 Pr02
Nitrogen Metabolism no subcategory = 13	Nitrogen Metabolism no subcategory = Ba06 Eu02 Fi09 Fi19 Fi48 Fi65 Pr01 Pr02 Pr04 Pr05 Pr06 Pr07 Pr10
Denitrification = 8	Denitrification = Ba06 Fi18 Pr01 Pr04 Pr05 Pr07 Pr08 Pr10
Osmotic stress = 11	Osmotic stress = Fi12 Fi46 Fi50 Fi51 Fi53 Fi67 Fi68 Pr01 Pr05 Pr06 Pr10
Oxidative stress = 13	Oxidative stress = Fi15 Fi38 Fi43 Fi48 Fi52 Fi65 Pr01 Pr02 Pr04 Pr05 Pr06 Pr08 Pr10
Cold shock = 7	Cold shock = Fi29 Fi61 Fi67 Pr01 Pr02 Pr04 Pr08
Heat shock = 13	Heat shock = Fi07 Fi08 Fi09 Fi10 Fi22 Fi31 Fi37 Fi40 Fi42 Fi43 Fi47 Fi66 Pr02
Detoxification = 11	Detoxification = Fi08 Fi20 Fi40 Fi52 Pr01 Pr02 Pr04 Pr05 Pr06 Pr10 Sy04
Stress Response no subcategory = 13	Stress Response no subcategory = Fi31 Fi32 Fi39 Fi43 Fi44 Fi45 Fi51 Fi67 Pr01 Pr02 Pr04 Pr06 Pr08
Periplasmic Stress = 9	Periplasmic Stress = Ba01 Ba05 Ba07 Fi55 Pr01 Pr02 Pr04 Pr05 Pr10
Glutamine glutamate aspartate asparagine ammonia assimilation = 14	Glutamine glutamate aspartate asparagine ammonia assimilation = Fi09 Fi10 Fi15 Fi24 Fi40 Fi48 Fi62 Fi65 Fi67 Fi68 Pr01 Pr02 Pr05 Sy03
Histidine Metabolism = 6	Histidine Metabolism = Ba02 Fi09 Fi10 Fi37 Fi38 Th01
Lysine threonine methionine and cysteine = 14	Lysine threonine methionine and cysteine = Fi03 Fi09 Fi15 Fi18 Fi30 Fi38 Fi40 Fi48 Fi49 Fi52 Fi65 Pr01 Pr04 Pr05
Branchedchain amino acids = 14	Branchedchain amino acids = Ac01 Eu01 Eu02 Eu03 Eu04 Fi07 Fi09 Fi15 Fi52 Fi61 Fi66 Pr01 Pr02 Sy03
Proline and 4hydroxyproline = 12	Proline and 4hydroxyproline = Fi09 Fi10 Fi32 Fi62 Fi66 Pr02 Pr04 Pr05 Pr08 Pr10 Sp01 Sy04
Phosphorus Metabolism no subcategory = 14	Phosphorus Metabolism no subcategory = Fi29 Fi31 Fi39 Fi57 Fi58 Fi66 Fi68 Pr01 Pr02 Pr05 Pr07 Pr08 Pr10 Th01
Central carbohydrate metabolism = 13	Central carbohydrate metabolism = Ba06 Eu03 Fi22 Fi29 Fi30 Fi34 Fi40 Fi65 Pr01 Pr02 Pr04 Pr05 Pr10
Aminosugars = 13	Aminosugars = Fi01 Fi05 Fi15 Fi16 Fi36 Fi49 Fi55 Fi57 Fi66 Fi67 Sy04 Te02 Th01
Di and oligosaccharides = 12	Di and oligosaccharides = Fi01 Fi03 Fi15 Fi19 Fi39 Fi40 Fi51 Fi57 Fi60 Fi68 Sp01 Te03
Onecarbon Metabolism = 13	Onecarbon Metabolism = Eu01 Eu02 Eu03 Eu04 Eu05 Fi07 Fi09 Fi12 Fi13 Fi34 Fi65 Fi66 Pr05
Organic acids = 11	Organic acids = Fi09 Fi15 Fi34 Fi51 Fi69 Pr01 Pr02 Pr05 Pr06 Pr10 Te03
Fermentation = 13	Fermentation = Fi07 Fi08 Fi09 Fi12 Fi13 Fi51 Fi62 Fi68 Pr01 Pr02 Pr05 Pr06 Pr10
CO2 fixation = 11	CO2 fixation = Eu01 Eu03 Eu04 Fi01 Fi03 Fi08 Fi09 Fi10 Fi27 Fi36 Fi61
Sugar alcohols = 13	Sugar alcohols = Fi19 Fi34 Fi36 Fi43 Fi47 Fi49 Fi55 Fi57 Fi60 Fi67 Fi68 Sp01 Sy04
Polysaccharides = 11	Polysaccharides = Ba02 Ba06 Fi15 Fi23 Fi31 Fi32 Fi39 Fi49 Fi51 Fi67 Sy04
Monosaccharides = 14	Monosaccharides = Ba02 Fi05 Fi15 Fi20 Fi21 Fi39 Fi40 Fi43 Fi44 Fi52 Fi57 Fi67 Sp01 Sy04

## Sheet: edge_size_connections
node1	node2	connections	common genomes
Fatty Acids Lipids and Isoprenoids no subcategory	Fermentation	11	Fi07 Fi08 Fi09 Fi12 Fi13 Fi62 Pr01 Pr02 Pr05 Pr06 Pr10
Tetrapyrroles	Folate and pterines	10	Eu01 Fi07 Fi09 Fi10 Fi38 Fi48 Fi65 Pr01 Pr02 Pr04
Fatty acids	Fatty Acids Lipids and Isoprenoids no subcategory	10	Fi07 Fi08 Fi09 Fi12 Fi62 Pr01 Pr02 Pr05 Pr08 Pr10
Fatty acids	Fermentation	10	Fi07 Fi08 Fi09 Fi12 Fi62 Fi68 Pr01 Pr02 Pr05 Pr10
Tetrapyrroles	Coenzyme A	8	Fi07 Fi09 Fi10 Fi30 Fi38 Fi48 Pr01 Pr02
Folate and pterines	Nitrogen Metabolism no subcategory	8	Eu02 Fi09 Fi48 Fi65 Pr01 Pr02 Pr04 Pr05
Coenzyme A	Fatty Acids Lipids and Isoprenoids no subcategory	8	Ba06 Fi07 Fi09 Fi10 Fi13 Fi62 Pr01 Pr02
Protein and nucleoprotein secretion system Type IV	Phospholipids	8	Fi30 Fi34 Fi40 Fi48 Pr01 Pr02 Pr04 Pr11
Protein and nucleoprotein secretion system Type IV	Lysine threonine methionine and cysteine	8	Fi03 Fi18 Fi30 Fi38 Fi40 Fi48 Pr01 Pr04
Phospholipids	Central carbohydrate metabolism	8	Fi29 Fi30 Fi34 Fi40 Pr01 Pr02 Pr04 Pr05
Fatty Acids Lipids and Isoprenoids no subcategory	Isoprenoids	8	Ba06 Fi07 Fi09 Fi12 Fi13 Fi62 Pr01 Pr02
Nitrogen Metabolism no subcategory	Oxidative stress	8	Fi48 Fi65 Pr01 Pr02 Pr04 Pr05 Pr06 Pr10
Oxidative stress	Lysine threonine methionine and cysteine	8	Fi15 Fi38 Fi48 Fi52 Fi65 Pr01 Pr04 Pr05
Quinone cofactors	Nitrogen Metabolism no subcategory	7	Fi09 Fi65 Pr01 Pr02 Pr04 Pr05 Pr06
Tetrapyrroles	Protein and nucleoprotein secretion system Type IV	7	Fi30 Fi38 Fi48 Pr01 Pr02 Pr04 Pr11
Tetrapyrroles	Lysine threonine methionine and cysteine	7	Fi09 Fi30 Fi38 Fi48 Fi65 Pr01 Pr04
Folate and pterines	Coenzyme A	7	Fi07 Fi09 Fi10 Fi38 Fi48 Pr01 Pr02
Folate and pterines	Oxidative stress	7	Fi38 Fi48 Fi65 Pr01 Pr02 Pr04 Pr05
Folate and pterines	Glutamine glutamate aspartate asparagine ammonia assimilation	7	Fi09 Fi10 Fi48 Fi65 Pr01 Pr02 Pr05
Folate and pterines	Lysine threonine methionine and cysteine	7	Fi09 Fi38 Fi48 Fi65 Pr01 Pr04 Pr05
Folate and pterines	Branchedchain amino acids	7	Eu01 Eu02 Fi07 Fi09 Fi66 Pr01 Pr02
Folate and pterines	Onecarbon Metabolism	7	Eu01 Eu02 Fi07 Fi09 Fi65 Fi66 Pr05
Coenzyme A	Isoprenoids	7	Ba06 Fi07 Fi09 Fi13 Fi62 Pr01 Pr02
Resistance to antibiotics and toxic compounds	Detoxification	7	Fi40 Pr01 Pr02 Pr04 Pr05 Pr06 Pr10
Resistance to antibiotics and toxic compounds	Stress Response no subcategory	7	Fi39 Fi51 Fi67 Pr01 Pr02 Pr04 Pr06
Uni Sym and Antiporters	Fatty Acids Lipids and Isoprenoids no subcategory	7	Ba06 Fi07 Fi10 Pr01 Pr02 Pr05 Pr06
Uni Sym and Antiporters	Nitrogen Metabolism no subcategory	7	Ba06 Pr01 Pr02 Pr04 Pr05 Pr06 Pr07
TRAP transporters	Organic acids	7	Fi15 Fi34 Fi51 Pr01 Pr02 Pr05 Pr06
Phospholipids	Oxidative stress	7	Fi43 Fi48 Fi52 Pr01 Pr02 Pr04 Pr05
Phospholipids	Lysine threonine methionine and cysteine	7	Fi30 Fi40 Fi48 Fi52 Pr01 Pr04 Pr05
Fatty acids	Isoprenoids	7	Fi07 Fi09 Fi12 Fi29 Fi62 Pr01 Pr02
Fatty acids	Proline and 4hydroxyproline	7	Fi09 Fi62 Pr02 Pr04 Pr05 Pr08 Pr10
Fatty acids	Phosphorus Metabolism no subcategory	7	Fi29 Fi68 Pr01 Pr02 Pr05 Pr08 Pr10
Fatty Acids Lipids and Isoprenoids no subcategory	Nitrogen Metabolism no subcategory	7	Ba06 Fi09 Pr01 Pr02 Pr05 Pr06 Pr10
Fatty Acids Lipids and Isoprenoids no subcategory	Proline and 4hydroxyproline	7	Fi09 Fi10 Fi62 Pr02 Pr05 Pr08 Pr10
Isoprenoids	Onecarbon Metabolism	7	Eu02 Eu03 Fi07 Fi09 Fi12 Fi13 Fi65
Isoprenoids	Fermentation	7	Fi07 Fi09 Fi12 Fi13 Fi62 Pr01 Pr02
Nitrogen Metabolism no subcategory	Central carbohydrate metabolism	7	Ba06 Fi65 Pr01 Pr02 Pr04 Pr05 Pr10
Osmotic stress	Fermentation	7	Fi12 Fi51 Fi68 Pr01 Pr05 Pr06 Pr10
Oxidative stress	Detoxification	7	Fi52 Pr01 Pr02 Pr04 Pr05 Pr06 Pr10
Glutamine glutamate aspartate asparagine ammonia assimilation	Lysine threonine methionine and cysteine	7	Fi09 Fi15 Fi40 Fi48 Fi65 Pr01 Pr05
Branchedchain amino acids	Onecarbon Metabolism	7	Eu01 Eu02 Eu03 Eu04 Fi07 Fi09 Fi66
Organic acids	Fermentation	7	Fi09 Fi51 Pr01 Pr02 Pr05 Pr06 Pr10
Quinone cofactors	Tetrapyrroles	6	Fi09 Fi65 Pr01 Pr02 Pr04 Pr11
Quinone cofactors	Folate and pterines	6	Fi09 Fi65 Pr01 Pr02 Pr04 Pr05
Quinone cofactors	Resistance to antibiotics and toxic compounds	6	Pr01 Pr02 Pr04 Pr05 Pr06 Pr11
Quinone cofactors	Oxidative stress	6	Fi65 Pr01 Pr02 Pr04 Pr05 Pr06
Tetrapyrroles	Protein translocation across cytoplasmic membrane	6	Fi07 Fi08 Fi09 Fi10 Fi38 Fi65
Tetrapyrroles	Cation transporters	6	Eu01 Eu03 Fi10 Fi38 Pr01 Pr11
Tetrapyrroles	Phospholipids	6	Fi30 Fi48 Pr01 Pr02 Pr04 Pr11
Tetrapyrroles	Fatty acids	6	Fi07 Fi08 Fi09 Pr01 Pr02 Pr04
Tetrapyrroles	Fatty Acids Lipids and Isoprenoids no subcategory	6	Fi07 Fi08 Fi09 Fi10 Pr01 Pr02
Tetrapyrroles	Isoprenoids	6	Eu03 Fi07 Fi09 Fi65 Pr01 Pr02
Tetrapyrroles	Nitrogen Metabolism no subcategory	6	Fi09 Fi48 Fi65 Pr01 Pr02 Pr04
Tetrapyrroles	Oxidative stress	6	Fi38 Fi48 Fi65 Pr01 Pr02 Pr04
Tetrapyrroles	Glutamine glutamate aspartate asparagine ammonia assimilation	6	Fi09 Fi10 Fi48 Fi65 Pr01 Pr02
Tetrapyrroles	Branchedchain amino acids	6	Eu01 Eu03 Fi07 Fi09 Pr01 Pr02
Tetrapyrroles	Central carbohydrate metabolism	6	Eu03 Fi30 Fi65 Pr01 Pr02 Pr04
Riboflavin FMN FAD	Lipoic acid	6	Eu03 Fi09 Fi49 Pr02 Pr04 Pr10
Riboflavin FMN FAD	Glutamine glutamate aspartate asparagine ammonia assimilation	6	Fi09 Fi10 Fi15 Fi62 Pr02 Sy03
Riboflavin FMN FAD	Proline and 4hydroxyproline	6	Fi09 Fi10 Fi62 Pr02 Pr04 Pr10
Folate and pterines	Cation transporters	6	Eu01 Eu02 Fi10 Fi38 Pr01 Pr05
Folate and pterines	Uni Sym and Antiporters	6	Fi07 Fi10 Pr01 Pr02 Pr04 Pr05
Folate and pterines	Fatty acids	6	Fi07 Fi09 Pr01 Pr02 Pr04 Pr05
Folate and pterines	Fatty Acids Lipids and Isoprenoids no subcategory	6	Fi07 Fi09 Fi10 Pr01 Pr02 Pr05
Folate and pterines	Isoprenoids	6	Eu02 Fi07 Fi09 Fi65 Pr01 Pr02
Folate and pterines	Heat shock	6	Fi07 Fi09 Fi10 Fi22 Fi66 Pr02
Folate and pterines	Proline and 4hydroxyproline	6	Fi09 Fi10 Fi66 Pr02 Pr04 Pr05
Folate and pterines	Central carbohydrate metabolism	6	Fi22 Fi65 Pr01 Pr02 Pr04 Pr05
Lipoic acid	Nitrogen Metabolism no subcategory	6	Fi09 Pr01 Pr02 Pr04 Pr06 Pr10
Lipoic acid	Detoxification	6	Pr01 Pr02 Pr04 Pr06 Pr10 Sy04
Coenzyme A	Glutamine glutamate aspartate asparagine ammonia assimilation	6	Fi09 Fi10 Fi48 Fi62 Pr01 Pr02
Coenzyme A	Fermentation	6	Fi07 Fi09 Fi13 Fi62 Pr01 Pr02
Resistance to antibiotics and toxic compounds	Uni Sym and Antiporters	6	Fi51 Pr01 Pr02 Pr04 Pr05 Pr06
Resistance to antibiotics and toxic compounds	Phospholipids	6	Fi40 Pr01 Pr02 Pr04 Pr05 Pr11
Resistance to antibiotics and toxic compounds	Nitrogen Metabolism no subcategory	6	Pr01 Pr02 Pr04 Pr05 Pr06 Pr10
Resistance to antibiotics and toxic compounds	Osmotic stress	6	Fi51 Fi67 Pr01 Pr05 Pr06 Pr10
Resistance to antibiotics and toxic compounds	Oxidative stress	6	Pr01 Pr02 Pr04 Pr05 Pr06 Pr10
Resistance to antibiotics and toxic compounds	Phosphorus Metabolism no subcategory	6	Fi39 Fi66 Pr01 Pr02 Pr05 Pr10
Resistance to antibiotics and toxic compounds	Central carbohydrate metabolism	6	Fi40 Pr01 Pr02 Pr04 Pr05 Pr10
Resistance to antibiotics and toxic compounds	Organic acids	6	Fi51 Pr01 Pr02 Pr05 Pr06 Pr10
Resistance to antibiotics and toxic compounds	Fermentation	6	Fi51 Pr01 Pr02 Pr05 Pr06 Pr10
Cation transporters	Onecarbon Metabolism	6	Eu01 Eu02 Eu03 Eu04 Eu05 Pr05
Uni Sym and Antiporters	Fermentation	6	Fi07 Fi51 Pr01 Pr02 Pr05 Pr06
TRAP transporters	Glutamine glutamate aspartate asparagine ammonia assimilation	6	Fi15 Fi62 Pr01 Pr02 Pr05 Sy03
TRAP transporters	Fermentation	6	Fi51 Fi62 Pr01 Pr02 Pr05 Pr06
Protein and nucleoprotein secretion system Type IV	Central carbohydrate metabolism	6	Fi30 Fi34 Fi40 Pr01 Pr02 Pr04
Phospholipids	Detoxification	6	Fi40 Fi52 Pr01 Pr02 Pr04 Pr05
Fatty acids	Nitrogen Metabolism no subcategory	6	Fi09 Pr01 Pr02 Pr04 Pr05 Pr10
Fatty acids	Oxidative stress	6	Pr01 Pr02 Pr04 Pr05 Pr08 Pr10
Fatty acids	Detoxification	6	Fi08 Pr01 Pr02 Pr04 Pr05 Pr10
Fatty acids	Glutamine glutamate aspartate asparagine ammonia assimilation	6	Fi09 Fi62 Fi68 Pr01 Pr02 Pr05
Fatty acids	Central carbohydrate metabolism	6	Fi29 Pr01 Pr02 Pr04 Pr05 Pr10
Fatty Acids Lipids and Isoprenoids no subcategory	Oxidative stress	6	Pr01 Pr02 Pr05 Pr06 Pr08 Pr10
Fatty Acids Lipids and Isoprenoids no subcategory	Detoxification	6	Fi08 Pr01 Pr02 Pr05 Pr06 Pr10
Fatty Acids Lipids and Isoprenoids no subcategory	Glutamine glutamate aspartate asparagine ammonia assimilation	6	Fi09 Fi10 Fi62 Pr01 Pr02 Pr05
Fatty Acids Lipids and Isoprenoids no subcategory	Organic acids	6	Fi09 Pr01 Pr02 Pr05 Pr06 Pr10
Isoprenoids	Nitrogen Metabolism no subcategory	6	Ba06 Eu02 Fi09 Fi65 Pr01 Pr02
Isoprenoids	Branchedchain amino acids	6	Eu02 Eu03 Fi07 Fi09 Pr01 Pr02
Isoprenoids	Central carbohydrate metabolism	6	Ba06 Eu03 Fi29 Fi65 Pr01 Pr02
Nitrogen Metabolism no subcategory	Denitrification	6	Ba06 Pr01 Pr04 Pr05 Pr07 Pr10
Nitrogen Metabolism no subcategory	Detoxification	6	Pr01 Pr02 Pr04 Pr05 Pr06 Pr10
Nitrogen Metabolism no subcategory	Glutamine glutamate aspartate asparagine ammonia assimilation	6	Fi09 Fi48 Fi65 Pr01 Pr02 Pr05
Nitrogen Metabolism no subcategory	Lysine threonine methionine and cysteine	6	Fi09 Fi48 Fi65 Pr01 Pr04 Pr05
Nitrogen Metabolism no subcategory	Organic acids	6	Fi09 Pr01 Pr02 Pr05 Pr06 Pr10
Nitrogen Metabolism no subcategory	Fermentation	6	Fi09 Pr01 Pr02 Pr05 Pr06 Pr10
Oxidative stress	Stress Response no subcategory	6	Fi43 Pr01 Pr02 Pr04 Pr06 Pr08
Oxidative stress	Glutamine glutamate aspartate asparagine ammonia assimilation	6	Fi15 Fi48 Fi65 Pr01 Pr02 Pr05
Oxidative stress	Central carbohydrate metabolism	6	Fi65 Pr01 Pr02 Pr04 Pr05 Pr10
Oxidative stress	Organic acids	6	Fi15 Pr01 Pr02 Pr05 Pr06 Pr10
Detoxification	Central carbohydrate metabolism	6	Fi40 Pr01 Pr02 Pr04 Pr05 Pr10
Detoxification	Fermentation	6	Fi08 Pr01 Pr02 Pr05 Pr06 Pr10
Glutamine glutamate aspartate asparagine ammonia assimilation	Fermentation	6	Fi09 Fi62 Fi68 Pr01 Pr02 Pr05
Lysine threonine methionine and cysteine	Central carbohydrate metabolism	6	Fi30 Fi40 Fi65 Pr01 Pr04 Pr05
Aminosugars	Sugar alcohols	6	Fi36 Fi49 Fi55 Fi57 Fi67 Sy04
Quinone cofactors	Lipoic acid	5	Fi09 Pr01 Pr02 Pr04 Pr06
Quinone cofactors	Uni Sym and Antiporters	5	Pr01 Pr02 Pr04 Pr05 Pr06
Quinone cofactors	TRAP transporters	5	Fi37 Pr01 Pr02 Pr05 Pr06
Quinone cofactors	Phospholipids	5	Pr01 Pr02 Pr04 Pr05 Pr11
Quinone cofactors	Fatty acids	5	Fi09 Pr01 Pr02 Pr04 Pr05
Quinone cofactors	Fatty Acids Lipids and Isoprenoids no subcategory	5	Fi09 Pr01 Pr02 Pr05 Pr06
Quinone cofactors	Detoxification	5	Pr01 Pr02 Pr04 Pr05 Pr06
Quinone cofactors	Glutamine glutamate aspartate asparagine ammonia assimilation	5	Fi09 Fi65 Pr01 Pr02 Pr05
Quinone cofactors	Lysine threonine methionine and cysteine	5	Fi09 Fi65 Pr01 Pr04 Pr05
Quinone cofactors	Central carbohydrate metabolism	5	Fi65 Pr01 Pr02 Pr04 Pr05
Quinone cofactors	Organic acids	5	Fi09 Pr01 Pr02 Pr05 Pr06
Quinone cofactors	Fermentation	5	Fi09 Pr01 Pr02 Pr05 Pr06
Tetrapyrroles	Riboflavin FMN FAD	5	Eu03 Fi09 Fi10 Pr02 Pr04
Tetrapyrroles	NAD and NADP	5	Eu03 Fi38 Fi48 Fi65 Pr02
Tetrapyrroles	Lipoic acid	5	Eu03 Fi09 Pr01 Pr02 Pr04
Tetrapyrroles	Invasion and intracellular resistance	5	Fi07 Fi08 Fi30 Fi48 Fi65
Tetrapyrroles	Uni Sym and Antiporters	5	Fi07 Fi10 Pr01 Pr02 Pr04
Tetrapyrroles	Heat shock	5	Fi07 Fi08 Fi09 Fi10 Pr02
Tetrapyrroles	Onecarbon Metabolism	5	Eu01 Eu03 Fi07 Fi09 Fi65
Tetrapyrroles	Fermentation	5	Fi07 Fi08 Fi09 Pr01 Pr02
Tetrapyrroles	CO2 fixation	5	Eu01 Eu03 Fi08 Fi09 Fi10
Riboflavin FMN FAD	Fatty acids	5	Fi09 Fi62 Pr02 Pr04 Pr10
Riboflavin FMN FAD	Fatty Acids Lipids and Isoprenoids no subcategory	5	Fi09 Fi10 Fi62 Pr02 Pr10
Riboflavin FMN FAD	Branchedchain amino acids	5	Eu03 Fi09 Fi15 Pr02 Sy03
Pyridoxine	Isoprenoids	5	Ba03 Ba06 Fi13 Fi29 Pr02
Pyridoxine	Phosphorus Metabolism no subcategory	5	Fi29 Fi39 Fi68 Pr02 Pr05
NAD and NADP	Isoprenoids	5	Ba06 Eu03 Fi12 Fi65 Pr02
Folate and pterines	Resistance to antibiotics and toxic compounds	5	Fi66 Pr01 Pr02 Pr04 Pr05
Folate and pterines	Protein translocation across cytoplasmic membrane	5	Fi07 Fi09 Fi10 Fi38 Fi65
Folate and pterines	Protein and nucleoprotein secretion system Type IV	5	Fi38 Fi48 Pr01 Pr02 Pr04
Folate and pterines	Phospholipids	5	Fi48 Pr01 Pr02 Pr04 Pr05
Folate and pterines	Fermentation	5	Fi07 Fi09 Pr01 Pr02 Pr05
Lipoic acid	Resistance to antibiotics and toxic compounds	5	Pr01 Pr02 Pr04 Pr06 Pr10
Lipoic acid	Membrane Transport no subcategory	5	Fi61 Pr01 Pr02 Pr06 Pr10
Lipoic acid	Fatty acids	5	Fi09 Pr01 Pr02 Pr04 Pr10
Lipoic acid	Fatty Acids Lipids and Isoprenoids no subcategory	5	Fi09 Pr01 Pr02 Pr06 Pr10
Lipoic acid	Oxidative stress	5	Pr01 Pr02 Pr04 Pr06 Pr10
Lipoic acid	Periplasmic Stress	5	Ba05 Pr01 Pr02 Pr04 Pr10
Lipoic acid	Branchedchain amino acids	5	Eu03 Fi09 Fi61 Pr01 Pr02
Lipoic acid	Proline and 4hydroxyproline	5	Fi09 Pr02 Pr04 Pr10 Sy04
Lipoic acid	Central carbohydrate metabolism	5	Eu03 Pr01 Pr02 Pr04 Pr10
Lipoic acid	Organic acids	5	Fi09 Pr01 Pr02 Pr06 Pr10
Lipoic acid	Fermentation	5	Fi09 Pr01 Pr02 Pr06 Pr10
Coenzyme A	Protein translocation across cytoplasmic membrane	5	Fi07 Fi09 Fi10 Fi13 Fi38
Coenzyme A	Uni Sym and Antiporters	5	Ba06 Fi07 Fi10 Pr01 Pr02
Coenzyme A	Protein and nucleoprotein secretion system Type IV	5	Fi30 Fi38 Fi48 Pr01 Pr02
Coenzyme A	Fatty acids	5	Fi07 Fi09 Fi62 Pr01 Pr02
Coenzyme A	Nitrogen Metabolism no subcategory	5	Ba06 Fi09 Fi48 Pr01 Pr02
Coenzyme A	Heat shock	5	Fi07 Fi09 Fi10 Fi37 Pr02
Coenzyme A	Lysine threonine methionine and cysteine	5	Fi09 Fi30 Fi38 Fi48 Pr01
Resistance to antibiotics and toxic compounds	Cation transporters	5	Fi51 Pr01 Pr05 Pr10 Pr11
Resistance to antibiotics and toxic compounds	Membrane Transport no subcategory	5	Pr01 Pr02 Pr05 Pr06 Pr10
Resistance to antibiotics and toxic compounds	TRAP transporters	5	Fi51 Pr01 Pr02 Pr05 Pr06
Resistance to antibiotics and toxic compounds	Protein and nucleoprotein secretion system Type IV	5	Fi40 Pr01 Pr02 Pr04 Pr11
Resistance to antibiotics and toxic compounds	Fatty acids	5	Pr01 Pr02 Pr04 Pr05 Pr10
Resistance to antibiotics and toxic compounds	Fatty Acids Lipids and Isoprenoids no subcategory	5	Pr01 Pr02 Pr05 Pr06 Pr10
Resistance to antibiotics and toxic compounds	Periplasmic Stress	5	Pr01 Pr02 Pr04 Pr05 Pr10
Resistance to antibiotics and toxic compounds	Glutamine glutamate aspartate asparagine ammonia assimilation	5	Fi40 Fi67 Pr01 Pr02 Pr05
Resistance to antibiotics and toxic compounds	Proline and 4hydroxyproline	5	Fi66 Pr02 Pr04 Pr05 Pr10
ABC transporters	Membrane Transport no subcategory	5	Fi16 Fi55 Fi61 Pr02 Pr05
ABC transporters	TRAP transporters	5	Fi15 Fi34 Fi61 Pr02 Pr05
Protein translocation across cytoplasmic membrane	Fatty Acids Lipids and Isoprenoids no subcategory	5	Fi07 Fi08 Fi09 Fi10 Fi13
Protein translocation across cytoplasmic membrane	Isoprenoids	5	Fi07 Fi09 Fi13 Fi29 Fi65
Cation transporters	Branchedchain amino acids	5	Eu01 Eu02 Eu03 Eu04 Pr01
Uni Sym and Antiporters	TRAP transporters	5	Fi51 Pr01 Pr02 Pr05 Pr06
Uni Sym and Antiporters	Triacylglycerols	5	Ac01 Fi51 Pr01 Pr02 Pr04
Uni Sym and Antiporters	Fatty acids	5	Fi07 Pr01 Pr02 Pr04 Pr05
Uni Sym and Antiporters	Isoprenoids	5	Ba03 Ba06 Fi07 Pr01 Pr02
Uni Sym and Antiporters	Denitrification	5	Ba06 Pr01 Pr04 Pr05 Pr07
Uni Sym and Antiporters	Oxidative stress	5	Pr01 Pr02 Pr04 Pr05 Pr06
Uni Sym and Antiporters	Detoxification	5	Pr01 Pr02 Pr04 Pr05 Pr06
Uni Sym and Antiporters	Stress Response no subcategory	5	Fi51 Pr01 Pr02 Pr04 Pr06
Uni Sym and Antiporters	Central carbohydrate metabolism	5	Ba06 Pr01 Pr02 Pr04 Pr05
Uni Sym and Antiporters	Organic acids	5	Fi51 Pr01 Pr02 Pr05 Pr06
Membrane Transport no subcategory	TRAP transporters	5	Fi61 Pr01 Pr02 Pr05 Pr06
Membrane Transport no subcategory	Fatty Acids Lipids and Isoprenoids no subcategory	5	Pr01 Pr02 Pr05 Pr06 Pr10
Membrane Transport no subcategory	Nitrogen Metabolism no subcategory	5	Pr01 Pr02 Pr05 Pr06 Pr10
Membrane Transport no subcategory	Oxidative stress	5	Pr01 Pr02 Pr05 Pr06 Pr10
Membrane Transport no subcategory	Detoxification	5	Pr01 Pr02 Pr05 Pr06 Pr10
Membrane Transport no subcategory	Periplasmic Stress	5	Fi55 Pr01 Pr02 Pr05 Pr10
Membrane Transport no subcategory	Organic acids	5	Pr01 Pr02 Pr05 Pr06 Pr10
Membrane Transport no subcategory	Fermentation	5	Pr01 Pr02 Pr05 Pr06 Pr10
TRAP transporters	Fatty Acids Lipids and Isoprenoids no subcategory	5	Fi62 Pr01 Pr02 Pr05 Pr06
TRAP transporters	Oxidative stress	5	Fi15 Pr01 Pr02 Pr05 Pr06
TRAP transporters	Branchedchain amino acids	5	Fi15 Fi61 Pr01 Pr02 Sy03
Protein and nucleoprotein secretion system Type IV	Oxidative stress	5	Fi38 Fi48 Pr01 Pr02 Pr04
Phospholipids	Fatty acids	5	Fi29 Pr01 Pr02 Pr04 Pr05
Phospholipids	Nitrogen Metabolism no subcategory	5	Fi48 Pr01 Pr02 Pr04 Pr05
Phospholipids	Glutamine glutamate aspartate asparagine ammonia assimilation	5	Fi40 Fi48 Pr01 Pr02 Pr05
Fatty acids	Denitrification	5	Pr01 Pr04 Pr05 Pr08 Pr10
Fatty acids	Osmotic stress	5	Fi12 Fi68 Pr01 Pr05 Pr10
Fatty acids	Cold shock	5	Fi29 Pr01 Pr02 Pr04 Pr08
Fatty acids	Periplasmic Stress	5	Pr01 Pr02 Pr04 Pr05 Pr10
Fatty acids	Organic acids	5	Fi09 Pr01 Pr02 Pr05 Pr10
Fatty Acids Lipids and Isoprenoids no subcategory	Denitrification	5	Ba06 Pr01 Pr05 Pr08 Pr10
Fatty Acids Lipids and Isoprenoids no subcategory	Osmotic stress	5	Fi12 Pr01 Pr05 Pr06 Pr10
Fatty Acids Lipids and Isoprenoids no subcategory	Heat shock	5	Fi07 Fi08 Fi09 Fi10 Pr02
Fatty Acids Lipids and Isoprenoids no subcategory	Phosphorus Metabolism no subcategory	5	Pr01 Pr02 Pr05 Pr08 Pr10
Fatty Acids Lipids and Isoprenoids no subcategory	Central carbohydrate metabolism	5	Ba06 Pr01 Pr02 Pr05 Pr10
Fatty Acids Lipids and Isoprenoids no subcategory	Onecarbon Metabolism	5	Fi07 Fi09 Fi12 Fi13 Pr05
Isoprenoids	Glutamine glutamate aspartate asparagine ammonia assimilation	5	Fi09 Fi62 Fi65 Pr01 Pr02
Nitrogen Metabolism no subcategory	Periplasmic Stress	5	Pr01 Pr02 Pr04 Pr05 Pr10
Nitrogen Metabolism no subcategory	Proline and 4hydroxyproline	5	Fi09 Pr02 Pr04 Pr05 Pr10
Nitrogen Metabolism no subcategory	Phosphorus Metabolism no subcategory	5	Pr01 Pr02 Pr05 Pr07 Pr10
Denitrification	Oxidative stress	5	Pr01 Pr04 Pr05 Pr08 Pr10
Denitrification	Phosphorus Metabolism no subcategory	5	Pr01 Pr05 Pr07 Pr08 Pr10
Denitrification	Central carbohydrate metabolism	5	Ba06 Pr01 Pr04 Pr05 Pr10
Osmotic stress	Organic acids	5	Fi51 Pr01 Pr05 Pr06 Pr10
Oxidative stress	Periplasmic Stress	5	Pr01 Pr02 Pr04 Pr05 Pr10
Oxidative stress	Proline and 4hydroxyproline	5	Pr02 Pr04 Pr05 Pr08 Pr10
Oxidative stress	Phosphorus Metabolism no subcategory	5	Pr01 Pr02 Pr05 Pr08 Pr10
Oxidative stress	Fermentation	5	Pr01 Pr02 Pr05 Pr06 Pr10
Cold shock	Stress Response no subcategory	5	Fi67 Pr01 Pr02 Pr04 Pr08
Detoxification	Periplasmic Stress	5	Pr01 Pr02 Pr04 Pr05 Pr10
Detoxification	Lysine threonine methionine and cysteine	5	Fi40 Fi52 Pr01 Pr04 Pr05
Detoxification	Proline and 4hydroxyproline	5	Pr02 Pr04 Pr05 Pr10 Sy04
Detoxification	Organic acids	5	Pr01 Pr02 Pr05 Pr06 Pr10
Stress Response no subcategory	Phosphorus Metabolism no subcategory	5	Fi31 Fi39 Pr01 Pr02 Pr08
Stress Response no subcategory	Polysaccharides	5	Fi31 Fi32 Fi39 Fi51 Fi67
Periplasmic Stress	Central carbohydrate metabolism	5	Pr01 Pr02 Pr04 Pr05 Pr10
Glutamine glutamate aspartate asparagine ammonia assimilation	Branchedchain amino acids	5	Fi09 Fi15 Pr01 Pr02 Sy03
Glutamine glutamate aspartate asparagine ammonia assimilation	Proline and 4hydroxyproline	5	Fi09 Fi10 Fi62 Pr02 Pr05
Glutamine glutamate aspartate asparagine ammonia assimilation	Central carbohydrate metabolism	5	Fi40 Fi65 Pr01 Pr02 Pr05
Glutamine glutamate aspartate asparagine ammonia assimilation	Organic acids	5	Fi09 Fi15 Pr01 Pr02 Pr05
Branchedchain amino acids	CO2 fixation	5	Eu01 Eu03 Eu04 Fi09 Fi61
Proline and 4hydroxyproline	Phosphorus Metabolism no subcategory	5	Fi66 Pr02 Pr05 Pr08 Pr10
Proline and 4hydroxyproline	Fermentation	5	Fi09 Fi62 Pr02 Pr05 Pr10
Phosphorus Metabolism no subcategory	Central carbohydrate metabolism	5	Fi29 Pr01 Pr02 Pr05 Pr10
Phosphorus Metabolism no subcategory	Fermentation	5	Fi68 Pr01 Pr02 Pr05 Pr10
Central carbohydrate metabolism	Organic acids	5	Fi34 Pr01 Pr02 Pr05 Pr10
Aminosugars	Monosaccharides	5	Fi05 Fi15 Fi57 Fi67 Sy04
Di and oligosaccharides	Sugar alcohols	5	Fi19 Fi57 Fi60 Fi68 Sp01
Di and oligosaccharides	Monosaccharides	5	Fi15 Fi39 Fi40 Fi57 Sp01
Onecarbon Metabolism	Fermentation	5	Fi07 Fi09 Fi12 Fi13 Pr05
Sugar alcohols	Monosaccharides	5	Fi43 Fi57 Fi67 Sp01 Sy04
Polysaccharides	Monosaccharides	5	Ba02 Fi15 Fi39 Fi67 Sy04
Quinone cofactors	Coenzyme A	4	Fi09 Fi37 Pr01 Pr02
Quinone cofactors	Membrane Transport no subcategory	4	Pr01 Pr02 Pr05 Pr06
Quinone cofactors	Protein and nucleoprotein secretion system Type IV	4	Pr01 Pr02 Pr04 Pr11
Quinone cofactors	Isoprenoids	4	Fi09 Fi65 Pr01 Pr02
Quinone cofactors	Stress Response no subcategory	4	Pr01 Pr02 Pr04 Pr06
Quinone cofactors	Periplasmic Stress	4	Pr01 Pr02 Pr04 Pr05
Quinone cofactors	Proline and 4hydroxyproline	4	Fi09 Pr02 Pr04 Pr05
Tetrapyrroles	Resistance to antibiotics and toxic compounds	4	Pr01 Pr02 Pr04 Pr11
Tetrapyrroles	Triacylglycerols	4	Fi08 Pr01 Pr02 Pr04
Tetrapyrroles	Detoxification	4	Fi08 Pr01 Pr02 Pr04
Tetrapyrroles	Proline and 4hydroxyproline	4	Fi09 Fi10 Pr02 Pr04
Riboflavin FMN FAD	Folate and pterines	4	Fi09 Fi10 Pr02 Pr04
Riboflavin FMN FAD	Coenzyme A	4	Fi09 Fi10 Fi62 Pr02
Riboflavin FMN FAD	TRAP transporters	4	Fi15 Fi62 Pr02 Sy03
Riboflavin FMN FAD	Isoprenoids	4	Eu03 Fi09 Fi62 Pr02
Riboflavin FMN FAD	Nitrogen Metabolism no subcategory	4	Fi09 Pr02 Pr04 Pr10
Riboflavin FMN FAD	Oxidative stress	4	Fi15 Pr02 Pr04 Pr10
Riboflavin FMN FAD	Periplasmic Stress	4	Ba01 Pr02 Pr04 Pr10
Riboflavin FMN FAD	Lysine threonine methionine and cysteine	4	Fi09 Fi15 Fi49 Pr04
Riboflavin FMN FAD	Central carbohydrate metabolism	4	Eu03 Pr02 Pr04 Pr10
Riboflavin FMN FAD	Organic acids	4	Fi09 Fi15 Pr02 Pr10
Riboflavin FMN FAD	Fermentation	4	Fi09 Fi62 Pr02 Pr10
Pyridoxine	Uni Sym and Antiporters	4	Ba03 Ba06 Pr02 Pr05
Pyridoxine	Phospholipids	4	Fi29 Fi52 Pr02 Pr05
Pyridoxine	Fatty acids	4	Fi29 Fi68 Pr02 Pr05
Pyridoxine	Fatty Acids Lipids and Isoprenoids no subcategory	4	Ba06 Fi13 Pr02 Pr05
Pyridoxine	Central carbohydrate metabolism	4	Ba06 Fi29 Pr02 Pr05
Pyridoxine	Fermentation	4	Fi13 Fi68 Pr02 Pr05
NAD and NADP	Folate and pterines	4	Fi38 Fi48 Fi65 Pr02
NAD and NADP	Coenzyme A	4	Ba06 Fi38 Fi48 Pr02
NAD and NADP	Nitrogen Metabolism no subcategory	4	Ba06 Fi48 Fi65 Pr02
NAD and NADP	Oxidative stress	4	Fi38 Fi48 Fi65 Pr02
NAD and NADP	Glutamine glutamate aspartate asparagine ammonia assimilation	4	Fi48 Fi65 Fi67 Pr02
NAD and NADP	Central carbohydrate metabolism	4	Ba06 Eu03 Fi65 Pr02
Folate and pterines	Lipoic acid	4	Fi09 Pr01 Pr02 Pr04
Folate and pterines	Invasion and intracellular resistance	4	Fi07 Fi48 Fi65 Fi66
Folate and pterines	Membrane Transport no subcategory	4	Eu01 Pr01 Pr02 Pr05
Folate and pterines	Detoxification	4	Pr01 Pr02 Pr04 Pr05
Folate and pterines	Periplasmic Stress	4	Pr01 Pr02 Pr04 Pr05
Folate and pterines	Phosphorus Metabolism no subcategory	4	Fi66 Pr01 Pr02 Pr05
Folate and pterines	Organic acids	4	Fi09 Pr01 Pr02 Pr05
Lipoic acid	Uni Sym and Antiporters	4	Pr01 Pr02 Pr04 Pr06
Lipoic acid	TRAP transporters	4	Fi61 Pr01 Pr02 Pr06
Lipoic acid	Isoprenoids	4	Eu03 Fi09 Pr01 Pr02
Lipoic acid	Cold shock	4	Fi61 Pr01 Pr02 Pr04
Lipoic acid	Stress Response no subcategory	4	Pr01 Pr02 Pr04 Pr06
Lipoic acid	Lysine threonine methionine and cysteine	4	Fi09 Fi49 Pr01 Pr04
Coenzyme F420	Cation transporters	4	Eu01 Eu02 Eu04 Eu05
Coenzyme F420	Onecarbon Metabolism	4	Eu01 Eu02 Eu04 Eu05
Coenzyme A	Invasion and intracellular resistance	4	Fi07 Fi13 Fi30 Fi48
Coenzyme A	Protein secretion system Type II	4	Fi10 Fi13 Fi38 Fi54
Coenzyme A	TRAP transporters	4	Fi37 Fi62 Pr01 Pr02
Coenzyme A	Phospholipids	4	Fi30 Fi48 Pr01 Pr02
Coenzyme A	Oxidative stress	4	Fi38 Fi48 Pr01 Pr02
Coenzyme A	Histidine Metabolism	4	Fi09 Fi10 Fi37 Fi38
Coenzyme A	Branchedchain amino acids	4	Fi07 Fi09 Pr01 Pr02
Coenzyme A	Proline and 4hydroxyproline	4	Fi09 Fi10 Fi62 Pr02
Coenzyme A	Central carbohydrate metabolism	4	Ba06 Fi30 Pr01 Pr02
Resistance to antibiotics and toxic compounds	Triacylglycerols	4	Fi51 Pr01 Pr02 Pr04
Resistance to antibiotics and toxic compounds	Denitrification	4	Pr01 Pr04 Pr05 Pr10
Resistance to antibiotics and toxic compounds	Cold shock	4	Fi67 Pr01 Pr02 Pr04
Resistance to antibiotics and toxic compounds	Lysine threonine methionine and cysteine	4	Fi40 Pr01 Pr04 Pr05
Invasion and intracellular resistance	Protein translocation across cytoplasmic membrane	4	Fi07 Fi08 Fi13 Fi65
Invasion and intracellular resistance	Protein and nucleoprotein secretion system Type IV	4	Fi30 Fi40 Fi48 Fi53
Invasion and intracellular resistance	Heat shock	4	Fi07 Fi08 Fi40 Fi66
Invasion and intracellular resistance	Lysine threonine methionine and cysteine	4	Fi30 Fi40 Fi48 Fi65
Invasion and intracellular resistance	Onecarbon Metabolism	4	Fi07 Fi13 Fi65 Fi66
Protein secretion system Type II	ABC transporters	4	Fi34 Fi54 Fi55 Fi61
Protein secretion system Type II	Cation transporters	4	Fi10 Fi38 Pr10 Pr11
Protein secretion system Type II	Protein and nucleoprotein secretion system Type IV	4	Fi03 Fi34 Fi38 Pr11
ABC transporters	Oxidative stress	4	Fi15 Fi65 Pr02 Pr05
ABC transporters	Glutamine glutamate aspartate asparagine ammonia assimilation	4	Fi15 Fi65 Pr02 Pr05
ABC transporters	Lysine threonine methionine and cysteine	4	Fi15 Fi18 Fi65 Pr05
ABC transporters	Central carbohydrate metabolism	4	Fi34 Fi65 Pr02 Pr05
ABC transporters	Aminosugars	4	Fi01 Fi15 Fi16 Fi55
ABC transporters	Onecarbon Metabolism	4	Fi12 Fi34 Fi65 Pr05
ABC transporters	Organic acids	4	Fi15 Fi34 Pr02 Pr05
Protein translocation across cytoplasmic membrane	Fatty acids	4	Fi07 Fi08 Fi09 Fi29
Protein translocation across cytoplasmic membrane	Heat shock	4	Fi07 Fi08 Fi09 Fi10
Protein translocation across cytoplasmic membrane	Glutamine glutamate aspartate asparagine ammonia assimilation	4	Fi09 Fi10 Fi15 Fi65
Protein translocation across cytoplasmic membrane	Lysine threonine methionine and cysteine	4	Fi09 Fi15 Fi38 Fi65
Protein translocation across cytoplasmic membrane	Onecarbon Metabolism	4	Fi07 Fi09 Fi13 Fi65
Protein translocation across cytoplasmic membrane	Fermentation	4	Fi07 Fi08 Fi09 Fi13
Cation transporters	Uni Sym and Antiporters	4	Fi10 Fi51 Pr01 Pr05
Cation transporters	Membrane Transport no subcategory	4	Eu01 Pr01 Pr05 Pr10
Cation transporters	Fatty Acids Lipids and Isoprenoids no subcategory	4	Fi10 Pr01 Pr05 Pr10
Cation transporters	Nitrogen Metabolism no subcategory	4	Eu02 Pr01 Pr05 Pr10
Cation transporters	Osmotic stress	4	Fi51 Pr01 Pr05 Pr10
Cation transporters	Oxidative stress	4	Fi38 Pr01 Pr05 Pr10
Cation transporters	Central carbohydrate metabolism	4	Eu03 Pr01 Pr05 Pr10
Cation transporters	Organic acids	4	Fi51 Pr01 Pr05 Pr10
Cation transporters	Fermentation	4	Fi51 Pr01 Pr05 Pr10
Cation transporters	CO2 fixation	4	Eu01 Eu03 Eu04 Fi10
Uni Sym and Antiporters	Membrane Transport no subcategory	4	Pr01 Pr02 Pr05 Pr06
Uni Sym and Antiporters	Phospholipids	4	Pr01 Pr02 Pr04 Pr05
Uni Sym and Antiporters	Osmotic stress	4	Fi51 Pr01 Pr05 Pr06
Uni Sym and Antiporters	Heat shock	4	Fi07 Fi10 Fi42 Pr02
Uni Sym and Antiporters	Periplasmic Stress	4	Pr01 Pr02 Pr04 Pr05
Uni Sym and Antiporters	Glutamine glutamate aspartate asparagine ammonia assimilation	4	Fi10 Pr01 Pr02 Pr05
Uni Sym and Antiporters	Branchedchain amino acids	4	Ac01 Fi07 Pr01 Pr02
Uni Sym and Antiporters	Proline and 4hydroxyproline	4	Fi10 Pr02 Pr04 Pr05
Uni Sym and Antiporters	Phosphorus Metabolism no subcategory	4	Pr01 Pr02 Pr05 Pr07
Membrane Transport no subcategory	Fatty acids	4	Pr01 Pr02 Pr05 Pr10
Membrane Transport no subcategory	Osmotic stress	4	Pr01 Pr05 Pr06 Pr10
Membrane Transport no subcategory	Branchedchain amino acids	4	Eu01 Fi61 Pr01 Pr02
Membrane Transport no subcategory	Phosphorus Metabolism no subcategory	4	Pr01 Pr02 Pr05 Pr10
Membrane Transport no subcategory	Central carbohydrate metabolism	4	Pr01 Pr02 Pr05 Pr10
TRAP transporters	Phospholipids	4	Fi34 Pr01 Pr02 Pr05
TRAP transporters	Fatty acids	4	Fi62 Pr01 Pr02 Pr05
TRAP transporters	Nitrogen Metabolism no subcategory	4	Pr01 Pr02 Pr05 Pr06
TRAP transporters	Osmotic stress	4	Fi51 Pr01 Pr05 Pr06
TRAP transporters	Detoxification	4	Pr01 Pr02 Pr05 Pr06
TRAP transporters	Stress Response no subcategory	4	Fi51 Pr01 Pr02 Pr06
TRAP transporters	Central carbohydrate metabolism	4	Fi34 Pr01 Pr02 Pr05
Protein and nucleoprotein secretion system Type IV	Nitrogen Metabolism no subcategory	4	Fi48 Pr01 Pr02 Pr04
Protein and nucleoprotein secretion system Type IV	Detoxification	4	Fi40 Pr01 Pr02 Pr04
Protein and nucleoprotein secretion system Type IV	Glutamine glutamate aspartate asparagine ammonia assimilation	4	Fi40 Fi48 Pr01 Pr02
Phospholipids	Cold shock	4	Fi29 Pr01 Pr02 Pr04
Phospholipids	Stress Response no subcategory	4	Fi43 Pr01 Pr02 Pr04
Phospholipids	Periplasmic Stress	4	Pr01 Pr02 Pr04 Pr05
Phospholipids	Phosphorus Metabolism no subcategory	4	Fi29 Pr01 Pr02 Pr05
Phospholipids	Organic acids	4	Fi34 Pr01 Pr02 Pr05
Triacylglycerols	Fatty acids	4	Fi08 Pr01 Pr02 Pr04
Triacylglycerols	Nitrogen Metabolism no subcategory	4	Fi19 Pr01 Pr02 Pr04
Triacylglycerols	Detoxification	4	Fi08 Pr01 Pr02 Pr04
Triacylglycerols	Stress Response no subcategory	4	Fi51 Pr01 Pr02 Pr04
Triacylglycerols	Phosphorus Metabolism no subcategory	4	Fi57 Fi58 Pr01 Pr02
Triacylglycerols	Fermentation	4	Fi08 Fi51 Pr01 Pr02
Fatty acids	Heat shock	4	Fi07 Fi08 Fi09 Pr02
Fatty acids	Stress Response no subcategory	4	Pr01 Pr02 Pr04 Pr08
Fatty acids	Lysine threonine methionine and cysteine	4	Fi09 Pr01 Pr04 Pr05
Fatty acids	Branchedchain amino acids	4	Fi07 Fi09 Pr01 Pr02
Fatty acids	Onecarbon Metabolism	4	Fi07 Fi09 Fi12 Pr05
Fatty Acids Lipids and Isoprenoids no subcategory	Stress Response no subcategory	4	Pr01 Pr02 Pr06 Pr08
Fatty Acids Lipids and Isoprenoids no subcategory	Periplasmic Stress	4	Pr01 Pr02 Pr05 Pr10
Fatty Acids Lipids and Isoprenoids no subcategory	Branchedchain amino acids	4	Fi07 Fi09 Pr01 Pr02
Nitrogen Metabolism no subcategory	Osmotic stress	4	Pr01 Pr05 Pr06 Pr10
Nitrogen Metabolism no subcategory	Stress Response no subcategory	4	Pr01 Pr02 Pr04 Pr06
Nitrogen Metabolism no subcategory	Branchedchain amino acids	4	Eu02 Fi09 Pr01 Pr02
Nitrogen Metabolism no subcategory	Onecarbon Metabolism	4	Eu02 Fi09 Fi65 Pr05
Denitrification	Detoxification	4	Pr01 Pr04 Pr05 Pr10
Denitrification	Periplasmic Stress	4	Pr01 Pr04 Pr05 Pr10
Denitrification	Lysine threonine methionine and cysteine	4	Fi18 Pr01 Pr04 Pr05
Denitrification	Proline and 4hydroxyproline	4	Pr04 Pr05 Pr08 Pr10
Osmotic stress	Oxidative stress	4	Pr01 Pr05 Pr06 Pr10
Osmotic stress	Detoxification	4	Pr01 Pr05 Pr06 Pr10
Osmotic stress	Stress Response no subcategory	4	Fi51 Fi67 Pr01 Pr06
Osmotic stress	Glutamine glutamate aspartate asparagine ammonia assimilation	4	Fi67 Fi68 Pr01 Pr05
Osmotic stress	Phosphorus Metabolism no subcategory	4	Fi68 Pr01 Pr05 Pr10
Oxidative stress	Cold shock	4	Pr01 Pr02 Pr04 Pr08
Oxidative stress	Branchedchain amino acids	4	Fi15 Fi52 Pr01 Pr02
Cold shock	Phosphorus Metabolism no subcategory	4	Fi29 Pr01 Pr02 Pr08
Cold shock	Central carbohydrate metabolism	4	Fi29 Pr01 Pr02 Pr04
Heat shock	Glutamine glutamate aspartate asparagine ammonia assimilation	4	Fi09 Fi10 Fi40 Pr02
Heat shock	Branchedchain amino acids	4	Fi07 Fi09 Fi66 Pr02
Heat shock	Proline and 4hydroxyproline	4	Fi09 Fi10 Fi66 Pr02
Heat shock	Fermentation	4	Fi07 Fi08 Fi09 Pr02
Detoxification	Stress Response no subcategory	4	Pr01 Pr02 Pr04 Pr06
Detoxification	Glutamine glutamate aspartate asparagine ammonia assimilation	4	Fi40 Pr01 Pr02 Pr05
Detoxification	Phosphorus Metabolism no subcategory	4	Pr01 Pr02 Pr05 Pr10
Detoxification	Monosaccharides	4	Fi20 Fi40 Fi52 Sy04
Stress Response no subcategory	Proline and 4hydroxyproline	4	Fi32 Pr02 Pr04 Pr08
Stress Response no subcategory	Organic acids	4	Fi51 Pr01 Pr02 Pr06
Stress Response no subcategory	Fermentation	4	Fi51 Pr01 Pr02 Pr06
Stress Response no subcategory	Monosaccharides	4	Fi39 Fi43 Fi44 Fi67
Periplasmic Stress	Proline and 4hydroxyproline	4	Pr02 Pr04 Pr05 Pr10
Periplasmic Stress	Phosphorus Metabolism no subcategory	4	Pr01 Pr02 Pr05 Pr10
Periplasmic Stress	Organic acids	4	Pr01 Pr02 Pr05 Pr10
Periplasmic Stress	Fermentation	4	Pr01 Pr02 Pr05 Pr10
Glutamine glutamate aspartate asparagine ammonia assimilation	Phosphorus Metabolism no subcategory	4	Fi68 Pr01 Pr02 Pr05
Lysine threonine methionine and cysteine	Branchedchain amino acids	4	Fi09 Fi15 Fi52 Pr01
Lysine threonine methionine and cysteine	Organic acids	4	Fi09 Fi15 Pr01 Pr05
Branchedchain amino acids	Organic acids	4	Fi09 Fi15 Pr01 Pr02
Branchedchain amino acids	Fermentation	4	Fi07 Fi09 Pr01 Pr02
Proline and 4hydroxyproline	Central carbohydrate metabolism	4	Pr02 Pr04 Pr05 Pr10
Proline and 4hydroxyproline	Organic acids	4	Fi09 Pr02 Pr05 Pr10
Phosphorus Metabolism no subcategory	Organic acids	4	Pr01 Pr02 Pr05 Pr10
Central carbohydrate metabolism	Onecarbon Metabolism	4	Eu03 Fi34 Fi65 Pr05
Central carbohydrate metabolism	Fermentation	4	Pr01 Pr02 Pr05 Pr10
Aminosugars	Polysaccharides	4	Fi15 Fi49 Fi67 Sy04
Onecarbon Metabolism	CO2 fixation	4	Eu01 Eu03 Eu04 Fi09
Quinone cofactors	Riboflavin FMN FAD	3	Fi09 Pr02 Pr04
Quinone cofactors	ABC transporters	3	Fi65 Pr02 Pr05
Quinone cofactors	Cation transporters	3	Pr01 Pr05 Pr11
Quinone cofactors	Triacylglycerols	3	Pr01 Pr02 Pr04
Quinone cofactors	Denitrification	3	Pr01 Pr04 Pr05
Quinone cofactors	Osmotic stress	3	Pr01 Pr05 Pr06
Quinone cofactors	Cold shock	3	Pr01 Pr02 Pr04
Quinone cofactors	Heat shock	3	Fi09 Fi37 Pr02
Quinone cofactors	Branchedchain amino acids	3	Fi09 Pr01 Pr02
Quinone cofactors	Phosphorus Metabolism no subcategory	3	Pr01 Pr02 Pr05
Quinone cofactors	Onecarbon Metabolism	3	Fi09 Fi65 Pr05
Tetrapyrroles	Protein secretion system Type II	3	Fi10 Fi38 Pr11
Tetrapyrroles	Membrane Transport no subcategory	3	Eu01 Pr01 Pr02
Tetrapyrroles	Cold shock	3	Pr01 Pr02 Pr04
Tetrapyrroles	Stress Response no subcategory	3	Pr01 Pr02 Pr04
Tetrapyrroles	Periplasmic Stress	3	Pr01 Pr02 Pr04
Tetrapyrroles	Histidine Metabolism	3	Fi09 Fi10 Fi38
Tetrapyrroles	Organic acids	3	Fi09 Pr01 Pr02
Riboflavin FMN FAD	Resistance to antibiotics and toxic compounds	3	Pr02 Pr04 Pr10
Riboflavin FMN FAD	Protein translocation across cytoplasmic membrane	3	Fi09 Fi10 Fi15
Riboflavin FMN FAD	Cation transporters	3	Eu03 Fi10 Pr10
Riboflavin FMN FAD	Uni Sym and Antiporters	3	Fi10 Pr02 Pr04
Riboflavin FMN FAD	Heat shock	3	Fi09 Fi10 Pr02
Riboflavin FMN FAD	Detoxification	3	Pr02 Pr04 Pr10
Riboflavin FMN FAD	Histidine Metabolism	3	Fi09 Fi10 Th01
Riboflavin FMN FAD	Phosphorus Metabolism no subcategory	3	Pr02 Pr10 Th01
Riboflavin FMN FAD	Aminosugars	3	Fi15 Fi49 Th01
Riboflavin FMN FAD	CO2 fixation	3	Eu03 Fi09 Fi10
Pyridoxine	Coenzyme A	3	Ba06 Fi13 Pr02
Pyridoxine	Resistance to antibiotics and toxic compounds	3	Fi39 Pr02 Pr05
Pyridoxine	ABC transporters	3	Fi16 Pr02 Pr05
Pyridoxine	Membrane Transport no subcategory	3	Fi16 Pr02 Pr05
Pyridoxine	TRAP transporters	3	Pr02 Pr05 Sy02
Pyridoxine	Nitrogen Metabolism no subcategory	3	Ba06 Pr02 Pr05
Pyridoxine	Oxidative stress	3	Fi52 Pr02 Pr05
Pyridoxine	Detoxification	3	Fi52 Pr02 Pr05
Pyridoxine	Glutamine glutamate aspartate asparagine ammonia assimilation	3	Fi68 Pr02 Pr05
NAD and NADP	ABC transporters	3	Fi12 Fi65 Pr02
NAD and NADP	Protein and nucleoprotein secretion system Type IV	3	Fi38 Fi48 Pr02
NAD and NADP	Fatty Acids Lipids and Isoprenoids no subcategory	3	Ba06 Fi12 Pr02
NAD and NADP	Lysine threonine methionine and cysteine	3	Fi38 Fi48 Fi65
NAD and NADP	Onecarbon Metabolism	3	Eu03 Fi12 Fi65
Folate and pterines	ABC transporters	3	Fi65 Pr02 Pr05
Folate and pterines	TRAP transporters	3	Pr01 Pr02 Pr05
Folate and pterines	Triacylglycerols	3	Pr01 Pr02 Pr04
Folate and pterines	Denitrification	3	Pr01 Pr04 Pr05
Folate and pterines	Cold shock	3	Pr01 Pr02 Pr04
Folate and pterines	Stress Response no subcategory	3	Pr01 Pr02 Pr04
Folate and pterines	Histidine Metabolism	3	Fi09 Fi10 Fi38
Folate and pterines	CO2 fixation	3	Eu01 Fi09 Fi10
Lipoic acid	Coenzyme A	3	Fi09 Pr01 Pr02
Lipoic acid	Cation transporters	3	Eu03 Pr01 Pr10
Lipoic acid	Protein and nucleoprotein secretion system Type IV	3	Pr01 Pr02 Pr04
Lipoic acid	Phospholipids	3	Pr01 Pr02 Pr04
Lipoic acid	Triacylglycerols	3	Pr01 Pr02 Pr04
Lipoic acid	Denitrification	3	Pr01 Pr04 Pr10
Lipoic acid	Osmotic stress	3	Pr01 Pr06 Pr10
Lipoic acid	Glutamine glutamate aspartate asparagine ammonia assimilation	3	Fi09 Pr01 Pr02
Lipoic acid	Phosphorus Metabolism no subcategory	3	Pr01 Pr02 Pr10
Lipoic acid	CO2 fixation	3	Eu03 Fi09 Fi61
Coenzyme F420	Branchedchain amino acids	3	Eu01 Eu02 Eu04
Coenzyme A	Cation transporters	3	Fi10 Fi38 Pr01
Coenzyme A	Onecarbon Metabolism	3	Fi07 Fi09 Fi13
Coenzyme A	Organic acids	3	Fi09 Pr01 Pr02
Resistance to antibiotics and toxic compounds	Invasion and intracellular resistance	3	Fi39 Fi40 Fi66
Resistance to antibiotics and toxic compounds	Heat shock	3	Fi40 Fi66 Pr02
Resistance to antibiotics and toxic compounds	Branchedchain amino acids	3	Fi66 Pr01 Pr02
Resistance to antibiotics and toxic compounds	Di and oligosaccharides	3	Fi39 Fi40 Fi51
Resistance to antibiotics and toxic compounds	Polysaccharides	3	Fi39 Fi51 Fi67
Resistance to antibiotics and toxic compounds	Monosaccharides	3	Fi39 Fi40 Fi67
Invasion and intracellular resistance	Phospholipids	3	Fi30 Fi40 Fi48
Invasion and intracellular resistance	Fatty Acids Lipids and Isoprenoids no subcategory	3	Fi07 Fi08 Fi13
Invasion and intracellular resistance	Isoprenoids	3	Fi07 Fi13 Fi65
Invasion and intracellular resistance	Glutamine glutamate aspartate asparagine ammonia assimilation	3	Fi40 Fi48 Fi65
Invasion and intracellular resistance	Phosphorus Metabolism no subcategory	3	Fi39 Fi57 Fi66
Invasion and intracellular resistance	Central carbohydrate metabolism	3	Fi30 Fi40 Fi65
Invasion and intracellular resistance	Di and oligosaccharides	3	Fi39 Fi40 Fi57
Invasion and intracellular resistance	Fermentation	3	Fi07 Fi08 Fi13
Invasion and intracellular resistance	Monosaccharides	3	Fi39 Fi40 Fi57
Protein secretion system Type II	Protein translocation across cytoplasmic membrane	3	Fi10 Fi13 Fi38
Protein secretion system Type II	Membrane Transport no subcategory	3	Fi55 Fi61 Pr10
Protein secretion system Type II	TRAP transporters	3	Fi02 Fi34 Fi61
Protein secretion system Type II	Fatty Acids Lipids and Isoprenoids no subcategory	3	Fi10 Fi13 Pr10
Protein secretion system Type II	CO2 fixation	3	Fi03 Fi10 Fi61
ABC transporters	Protein and nucleoprotein secretion system Type IV	3	Fi18 Fi34 Pr02
ABC transporters	Phospholipids	3	Fi34 Pr02 Pr05
ABC transporters	Fatty acids	3	Fi12 Pr02 Pr05
ABC transporters	Fatty Acids Lipids and Isoprenoids no subcategory	3	Fi12 Pr02 Pr05
ABC transporters	Isoprenoids	3	Fi12 Fi65 Pr02
ABC transporters	Nitrogen Metabolism no subcategory	3	Fi65 Pr02 Pr05
ABC transporters	Periplasmic Stress	3	Fi55 Pr02 Pr05
ABC transporters	Branchedchain amino acids	3	Fi15 Fi61 Pr02
ABC transporters	Fermentation	3	Fi12 Pr02 Pr05
Protein translocation across cytoplasmic membrane	Oxidative stress	3	Fi15 Fi38 Fi65
Protein translocation across cytoplasmic membrane	Histidine Metabolism	3	Fi09 Fi10 Fi38
Protein translocation across cytoplasmic membrane	Branchedchain amino acids	3	Fi07 Fi09 Fi15
Protein translocation across cytoplasmic membrane	CO2 fixation	3	Fi08 Fi09 Fi10
Cation transporters	TRAP transporters	3	Fi51 Pr01 Pr05
Cation transporters	Protein and nucleoprotein secretion system Type IV	3	Fi38 Pr01 Pr11
Cation transporters	Phospholipids	3	Pr01 Pr05 Pr11
Cation transporters	Fatty acids	3	Pr01 Pr05 Pr10
Cation transporters	Isoprenoids	3	Eu02 Eu03 Pr01
Cation transporters	Denitrification	3	Pr01 Pr05 Pr10
Cation transporters	Detoxification	3	Pr01 Pr05 Pr10
Cation transporters	Periplasmic Stress	3	Pr01 Pr05 Pr10
Cation transporters	Glutamine glutamate aspartate asparagine ammonia assimilation	3	Fi10 Pr01 Pr05
Cation transporters	Lysine threonine methionine and cysteine	3	Fi38 Pr01 Pr05
Cation transporters	Proline and 4hydroxyproline	3	Fi10 Pr05 Pr10
Cation transporters	Phosphorus Metabolism no subcategory	3	Pr01 Pr05 Pr10
Uni Sym and Antiporters	Protein and nucleoprotein secretion system Type IV	3	Pr01 Pr02 Pr04
Uni Sym and Antiporters	Cold shock	3	Pr01 Pr02 Pr04
Uni Sym and Antiporters	Lysine threonine methionine and cysteine	3	Pr01 Pr04 Pr05
Membrane Transport no subcategory	Phospholipids	3	Pr01 Pr02 Pr05
Membrane Transport no subcategory	Denitrification	3	Pr01 Pr05 Pr10
Membrane Transport no subcategory	Cold shock	3	Fi61 Pr01 Pr02
Membrane Transport no subcategory	Stress Response no subcategory	3	Pr01 Pr02 Pr06
Membrane Transport no subcategory	Glutamine glutamate aspartate asparagine ammonia assimilation	3	Pr01 Pr02 Pr05
Membrane Transport no subcategory	Proline and 4hydroxyproline	3	Pr02 Pr05 Pr10
TRAP transporters	Protein and nucleoprotein secretion system Type IV	3	Fi34 Pr01 Pr02
TRAP transporters	Triacylglycerols	3	Fi51 Pr01 Pr02
TRAP transporters	Isoprenoids	3	Fi62 Pr01 Pr02
TRAP transporters	Cold shock	3	Fi61 Pr01 Pr02
TRAP transporters	Periplasmic Stress	3	Pr01 Pr02 Pr05
TRAP transporters	Lysine threonine methionine and cysteine	3	Fi15 Pr01 Pr05
TRAP transporters	Proline and 4hydroxyproline	3	Fi62 Pr02 Pr05
TRAP transporters	Phosphorus Metabolism no subcategory	3	Pr01 Pr02 Pr05
Protein and nucleoprotein secretion system Type IV	Triacylglycerols	3	Pr01 Pr02 Pr04
Protein and nucleoprotein secretion system Type IV	Fatty acids	3	Pr01 Pr02 Pr04
Protein and nucleoprotein secretion system Type IV	Denitrification	3	Fi18 Pr01 Pr04
Protein and nucleoprotein secretion system Type IV	Cold shock	3	Pr01 Pr02 Pr04
Protein and nucleoprotein secretion system Type IV	Stress Response no subcategory	3	Pr01 Pr02 Pr04
Protein and nucleoprotein secretion system Type IV	Periplasmic Stress	3	Pr01 Pr02 Pr04
Protein and nucleoprotein secretion system Type IV	Organic acids	3	Fi34 Pr01 Pr02
Phospholipids	Triacylglycerols	3	Pr01 Pr02 Pr04
Phospholipids	Fatty Acids Lipids and Isoprenoids no subcategory	3	Pr01 Pr02 Pr05
Phospholipids	Isoprenoids	3	Fi29 Pr01 Pr02
Phospholipids	Denitrification	3	Pr01 Pr04 Pr05
Phospholipids	Heat shock	3	Fi40 Fi43 Pr02
Phospholipids	Branchedchain amino acids	3	Fi52 Pr01 Pr02
Phospholipids	Proline and 4hydroxyproline	3	Pr02 Pr04 Pr05
Phospholipids	Fermentation	3	Pr01 Pr02 Pr05
Phospholipids	Monosaccharides	3	Fi40 Fi43 Fi52
Triacylglycerols	Fatty Acids Lipids and Isoprenoids no subcategory	3	Fi08 Pr01 Pr02
Triacylglycerols	Oxidative stress	3	Pr01 Pr02 Pr04
Triacylglycerols	Cold shock	3	Pr01 Pr02 Pr04
Triacylglycerols	Periplasmic Stress	3	Pr01 Pr02 Pr04
Triacylglycerols	Glutamine glutamate aspartate asparagine ammonia assimilation	3	Fi24 Pr01 Pr02
Triacylglycerols	Branchedchain amino acids	3	Ac01 Pr01 Pr02
Triacylglycerols	Central carbohydrate metabolism	3	Pr01 Pr02 Pr04
Triacylglycerols	Di and oligosaccharides	3	Fi19 Fi51 Fi57
Triacylglycerols	Organic acids	3	Fi51 Pr01 Pr02
Fatty Acids Lipids and Isoprenoids no subcategory	Cold shock	3	Pr01 Pr02 Pr08
Fatty Acids Lipids and Isoprenoids no subcategory	Lysine threonine methionine and cysteine	3	Fi09 Pr01 Pr05
Fatty Acids Lipids and Isoprenoids no subcategory	CO2 fixation	3	Fi08 Fi09 Fi10
Isoprenoids	Oxidative stress	3	Fi65 Pr01 Pr02
Isoprenoids	Cold shock	3	Fi29 Pr01 Pr02
Isoprenoids	Heat shock	3	Fi07 Fi09 Pr02
Isoprenoids	Lysine threonine methionine and cysteine	3	Fi09 Fi65 Pr01
Isoprenoids	Proline and 4hydroxyproline	3	Fi09 Fi62 Pr02
Isoprenoids	Phosphorus Metabolism no subcategory	3	Fi29 Pr01 Pr02
Isoprenoids	Organic acids	3	Fi09 Pr01 Pr02
Nitrogen Metabolism no subcategory	Cold shock	3	Pr01 Pr02 Pr04
Denitrification	Osmotic stress	3	Pr01 Pr05 Pr10
Denitrification	Cold shock	3	Pr01 Pr04 Pr08
Denitrification	Stress Response no subcategory	3	Pr01 Pr04 Pr08
Denitrification	Organic acids	3	Pr01 Pr05 Pr10
Denitrification	Fermentation	3	Pr01 Pr05 Pr10
Osmotic stress	Periplasmic Stress	3	Pr01 Pr05 Pr10
Osmotic stress	Central carbohydrate metabolism	3	Pr01 Pr05 Pr10
Oxidative stress	Monosaccharides	3	Fi15 Fi43 Fi52
Cold shock	Detoxification	3	Pr01 Pr02 Pr04
Cold shock	Periplasmic Stress	3	Pr01 Pr02 Pr04
Cold shock	Glutamine glutamate aspartate asparagine ammonia assimilation	3	Fi67 Pr01 Pr02
Cold shock	Branchedchain amino acids	3	Fi61 Pr01 Pr02
Cold shock	Proline and 4hydroxyproline	3	Pr02 Pr04 Pr08
Heat shock	Detoxification	3	Fi08 Fi40 Pr02
Heat shock	Stress Response no subcategory	3	Fi31 Fi43 Pr02
Heat shock	Histidine Metabolism	3	Fi09 Fi10 Fi37
Heat shock	Phosphorus Metabolism no subcategory	3	Fi31 Fi66 Pr02
Heat shock	Central carbohydrate metabolism	3	Fi22 Fi40 Pr02
Heat shock	Onecarbon Metabolism	3	Fi07 Fi09 Fi66
Heat shock	CO2 fixation	3	Fi08 Fi09 Fi10
Detoxification	Branchedchain amino acids	3	Fi52 Pr01 Pr02
Stress Response no subcategory	Periplasmic Stress	3	Pr01 Pr02 Pr04
Stress Response no subcategory	Glutamine glutamate aspartate asparagine ammonia assimilation	3	Fi67 Pr01 Pr02
Stress Response no subcategory	Central carbohydrate metabolism	3	Pr01 Pr02 Pr04
Periplasmic Stress	Glutamine glutamate aspartate asparagine ammonia assimilation	3	Pr01 Pr02 Pr05
Periplasmic Stress	Lysine threonine methionine and cysteine	3	Pr01 Pr04 Pr05
Glutamine glutamate aspartate asparagine ammonia assimilation	Di and oligosaccharides	3	Fi15 Fi40 Fi68
Glutamine glutamate aspartate asparagine ammonia assimilation	Onecarbon Metabolism	3	Fi09 Fi65 Pr05
Glutamine glutamate aspartate asparagine ammonia assimilation	Monosaccharides	3	Fi15 Fi40 Fi67
Lysine threonine methionine and cysteine	Proline and 4hydroxyproline	3	Fi09 Pr04 Pr05
Lysine threonine methionine and cysteine	Di and oligosaccharides	3	Fi03 Fi15 Fi40
Lysine threonine methionine and cysteine	Onecarbon Metabolism	3	Fi09 Fi65 Pr05
Lysine threonine methionine and cysteine	Fermentation	3	Fi09 Pr01 Pr05
Lysine threonine methionine and cysteine	Monosaccharides	3	Fi15 Fi40 Fi52
Branchedchain amino acids	Proline and 4hydroxyproline	3	Fi09 Fi66 Pr02
Branchedchain amino acids	Phosphorus Metabolism no subcategory	3	Fi66 Pr01 Pr02
Branchedchain amino acids	Central carbohydrate metabolism	3	Eu03 Pr01 Pr02
Proline and 4hydroxyproline	Onecarbon Metabolism	3	Fi09 Fi66 Pr05
Phosphorus Metabolism no subcategory	Aminosugars	3	Fi57 Fi66 Th01
Phosphorus Metabolism no subcategory	Di and oligosaccharides	3	Fi39 Fi57 Fi68
Aminosugars	Di and oligosaccharides	3	Fi01 Fi15 Fi57
Di and oligosaccharides	Organic acids	3	Fi15 Fi51 Te03
Di and oligosaccharides	Polysaccharides	3	Fi15 Fi39 Fi51
Onecarbon Metabolism	Organic acids	3	Fi09 Fi34 Pr05
Sugar alcohols	Polysaccharides	3	Fi49 Fi67 Sy04

## Sheet: Table S6-caption
Metagenomic analysis and functional characterization of the biogas microbiome using high throughput shotgun sequencing and a novel binning strategy Campanaro S, Treu L, Kougias PG, De Francisci D, Valle G, Angelidaki I
Input files used for the network Representation of the Biogas Functional Organization (NRBFO). Functional analysis of the microbial community begins with the identification of the GBs enriched in SEED subsystem counts (ranked among the top one eighth of each SEED category). Starting from the entire list of SEED sub-categories (Data Set 6) 56 were selected (the more relevant for the characterizati…
