# Supplementary material for: Metagenomic analysis and functional characterization of the biogas microbiome using high throughput shotgun sequencing and a novel binning strategy
Source: Biotechnol Biofuels. 2016 Feb 2;9:26. doi: 10.1186/s13068-016-0441-1 (PMC4736482; doi:10.1186/s13068-016-0441-1)
Supplement: Supplementary file 5 — 10.1186/s13068-016-0441-1 Functional characterization of the GBs according to SEED. (“SEED” worksheet) GBs were annotated using SEED subsystem and for each category (row 1) the subcategories are reported (row 2). Numbers refer to the subsystem feature counts. The SEED categories are reported in columns highlighted in grey (C, R, X, AF, AH, AL, AP, AX, BN, BR, BV, BZ, CF, CJ, CO, CV, DG, DN, DT, DW, DZ, EH, ER, EW, FH, FL, FN). In columns at right of each category are reported the results for the subcategories (for example, columns D-Q refer to the “super-category” “C”). Rows 110–114 report the median, the third and the first quartile results for each column. In red and in blue are highlighted the GBs having high and low numbers of subsystem feature counts (those in the third and first quartile of each category). (“hypergeometric” worksheet) For each GB and each SEED functional category the P value obtained from hypergeometric distribution is reported. [file 13068_2016_441_MOESM5_ESM.xlsx]

## Sheet: SEED
		Cofactors, Vitamins, Prosthetic Groups, Pigments															Cell Wall and Capsule						Virulence, Disease and Defense								Potassium metabolism		Photosynthesis				Miscellaneous				Phages, Prophages, Transposable elements, Plasmids								Membrane Transport
Genome bin ID (acronym)	Genome bin "species name"	Cofactors, Vitamins, Prosthetic Groups, Pigments	Cofactors, Vitamins, Prosthetic Groups, Pigments - no subcategory	Quinone cofactors	Tetrapyrroles	Riboflavin, FMN, FAD	Fe-S clusters	Mycofactocin	Pyridoxine	NAD and NADP	Coenzyme B	Folate and pterines	Lipoic acid	Coenzyme F420	Coenzyme M	Coenzyme A	Cell Wall and Capsule	Capsular and extracellular polysacchrides	Gram-Negative cell wall components	Cell Wall and Capsule - no subcategory	Gram-Positive cell wall components	Cell wall of Mycobacteria	Virulence, Disease and Defense	Adhesion	Toxins and superantigens	Bacteriocins, ribosomally synthesized antibacterial peptides	Resistance to antibiotics and toxic compounds	Virulence, Disease and Defense - no subcategory	Detection	Invasion and intracellular resistance	Potassium metabolism	Potassium metabolism - no subcategory	Photosynthesis	Light-harvesting complexes	Photosynthesis - no subcategory	Electron transport and photophosphorylation	Miscellaneous	Conversion of Succinyl-CoA to Propionyl-CoA	Plant-Prokaryote DOE project	Miscellaneous - no subcategory	Phages, Prophages, Transposable elements, Plasmids	Phage family-specific subsystems	Transposable elements	Phages, Prophages	Phages, Prophages, Transposable elements, Plasmids - no subcategory	Pathogenicity islands	Gene Transfer Agent GTA	Plasmid related functions	Membrane Transport
Ac01	Actinomycetales sp. DTU046	62	6	0	11	0	0	0	6	6	0	21	2	0	0	10	15	4	1	10	0	0	10	0	0	0	10	0	0	0	5	5	0	0	0	0	13	0	0	13	0	0	0	0	0	0	0	0	18
Ba01	Rikenellaceae sp. DTU001	96	4	0	0	30	0	0	8	12	0	27	2	0	0	13	69	38	13	18	0	0	41	0	0	0	15	0	0	26	4	4	0	0	0	0	12	0	9	3	1	0	0	0	0	1	0	0	27
Ba02	Rikenellaceae sp. DTU002	41	6	0	0	9	0	0	7	10	0	6	1	0	0	2	32	9	3	20	0	0	33	0	0	0	24	0	0	9	9	9	0	0	0	0	5	0	0	5	0	0	0	0	0	0	0	0	31
Ba03	Porphyromonadaceae sp. DTU003	82	6	0	2	2	0	0	9	12	0	35	2	0	0	14	38	12	2	24	0	0	32	0	0	1	25	0	0	6	20	20	0	0	0	0	7	0	0	7	0	0	0	0	0	0	0	0	38
Ba05	Porphyromonadaceae sp. DTU047	71	5	0	3	10	0	0	6	11	0	29	3	0	0	4	30	11	1	18	0	0	32	0	0	0	22	0	0	10	10	10	0	0	0	0	7	0	0	7	1	0	0	1	0	0	0	0	27
Ba06	Porphyromonadaceae sp. DTU048	79	3	0	5	18	0	0	12	14	0	10	2	0	0	15	36	9	2	25	0	0	34	0	0	1	29	0	0	4	18	18	0	0	0	0	6	0	0	6	0	0	0	0	0	0	0	0	52
Ba07	Rikenellaceae sp. DTU049	62	4	0	0	23	0	0	8	8	0	11	0	0	0	8	48	25	12	11	0	0	31	0	0	0	12	0	0	19	4	4	0	0	0	0	11	0	9	2	0	0	0	0	0	0	0	0	27
Eu01	Methanoculleus sp. DTU006	175	9	0	54	24	0	0	2	9	0	49	0	11	9	8	13	7	0	6	0	0	12	0	0	0	12	0	0	0	20	20	0	0	0	0	13	0	5	8	0	0	0	0	0	0	0	0	51
Eu02	Methanoculleus sp. DTU007	128	10	0	13	27	0	0	0	10	0	50	0	9	0	9	13	5	0	7	1	0	15	0	0	0	15	0	0	0	15	15	0	0	0	0	8	0	0	8	0	0	0	0	0	0	0	0	59
Eu03	Euryarchaeota sp. DTU008	137	9	0	56	29	0	0	5	13	0	13	3	0	0	9	26	18	1	7	0	0	17	0	0	0	17	0	0	0	12	12	0	0	0	0	10	0	4	6	0	0	0	0	0	0	0	0	26
Eu04	Methanosarcina sp. DTU009	109	11	0	9	27	0	0	5	10	4	21	0	8	7	7	10	0	3	7	0	0	20	0	0	0	20	0	0	0	14	14	0	0	0	0	25	0	18	7	3	0	0	3	0	0	0	0	61
Eu05	Methanothermobacter sp. DTU051	33	8	0	7	3	0	0	0	4	0	0	0	5	0	6	17	11	0	3	3	0	8	0	0	0	7	0	0	1	4	4	0	0	0	0	4	0	0	4	0	0	0	0	0	0	0	0	28
Fi01	Clostridiales sp. DTU010	62	8	0	0	14	0	0	6	11	0	20	1	0	0	2	64	6	1	57	0	0	36	1	0	0	27	0	0	8	7	7	0	0	0	0	17	0	4	13	0	0	0	0	0	0	0	0	77
Fi02	Clostridia sp. DTU011	42	5	0	0	13	0	0	0	9	0	10	1	0	0	4	54	5	0	46	3	0	28	0	0	0	19	0	0	9	7	7	0	0	0	0	10	0	4	6	0	0	0	0	0	0	0	0	61
Fi03	Clostridiales sp. DTU012	66	6	0	0	16	0	0	8	9	0	22	2	0	0	3	45	9	1	35	0	0	28	0	0	0	21	0	0	7	7	7	0	0	0	0	16	0	6	10	0	0	0	0	0	0	0	0	55
Fi04	Clostridiales sp. DTU013	47	6	0	0	14	0	0	1	0	0	18	1	0	0	7	31	0	1	26	4	0	37	0	0	0	28	0	0	9	8	8	0	0	0	0	7	0	0	7	1	0	0	1	0	0	0	0	31
Fi05	Clostridia sp. DTU014	59	8	0	0	5	0	0	2	7	0	21	1	0	0	15	44	3	13	28	0	0	31	0	0	0	19	0	0	12	6	6	0	0	0	0	15	0	12	3	0	0	0	0	0	0	0	0	24
Fi06	Clostridia sp. DTU015	51	6	0	0	20	0	0	0	9	0	9	1	0	0	6	64	2	1	61	0	0	38	0	0	0	30	0	0	8	8	8	0	0	0	0	10	0	0	10	1	0	0	1	0	0	0	0	44
Fi07	Syntrophothermus sp. DTU052	130	7	0	22	27	0	0	0	10	0	48	0	0	0	16	76	9	2	63	2	0	46	1	0	7	19	0	0	19	4	4	0	0	0	0	23	0	5	18	1	0	0	1	0	0	0	0	46
Fi08	Syntrophomonas sp. DTU017	87	6	0	18	22	0	0	6	9	0	20	1	0	0	5	66	8	0	58	0	0	45	1	0	0	28	0	0	16	9	9	0	0	0	0	16	0	4	12	6	0	0	6	0	0	0	0	36
Fi09	Syntrophomonas sp. DTU018	164	10	11	18	28	0	0	7	12	0	58	5	0	0	15	72	13	0	56	3	0	37	1	0	4	20	0	0	12	13	13	0	0	0	0	18	0	4	14	1	0	0	1	0	0	0	0	54
Fi10	Syntrophomonas sp. DTU019	188	10	0	70	29	0	0	5	10	0	47	1	0	0	16	41	9	0	28	4	0	32	1	0	0	20	0	0	11	6	6	0	0	0	0	18	0	4	14	0	0	0	0	0	0	0	0	73
Fi11	Clostridiales sp. DTU020	50	5	0	0	17	0	0	5	8	0	13	1	0	0	1	19	0	1	17	1	0	21	0	0	0	12	0	0	9	13	13	0	0	0	0	3	0	3	0	0	0	0	0	0	0	0	0	22
Fi12	Clostridia sp. DTU021	92	6	0	0	25	0	0	6	13	0	33	1	0	0	8	22	0	0	22	0	0	41	0	0	6	21	0	0	14	13	13	0	0	0	0	15	0	0	15	0	0	0	0	0	0	0	0	45
Fi13	Clostridia sp. DTU022	92	5	0	0	27	0	0	9	12	0	24	0	0	0	15	60	0	0	60	0	0	32	0	0	0	15	0	0	17	6	6	0	0	0	0	10	0	0	10	0	0	0	0	0	0	0	0	34
Fi14	Clostridiale sp. DTU023	34	3	0	0	12	0	0	0	8	0	7	1	0	0	3	34	0	0	34	0	0	23	0	0	0	12	0	0	11	3	3	0	0	0	0	4	0	2	2	1	0	0	1	0	0	0	0	23
Fi15	Clostridiales sp. DTU024	67	5	0	7	28	0	0	8	7	0	4	1	0	0	7	29	2	0	27	0	0	44	1	0	0	29	0	0	14	11	11	0	0	0	0	11	0	4	7	4	0	0	4	0	0	0	0	79
Fi16	Clostridia sp. DTU025	81	7	0	0	17	0	0	12	6	0	31	2	0	0	6	33	8	2	23	0	0	40	0	0	4	25	0	0	11	8	8	0	0	0	0	13	0	5	8	0	0	0	0	0	0	0	0	95
Fi17	Clostridia sp. DTU026	52	7	0	0	5	0	0	6	8	0	23	1	0	0	2	46	19	1	26	0	0	34	1	0	0	24	0	0	9	3	3	0	0	0	0	12	0	4	8	0	0	0	0	0	0	0	0	66
Fi18	Peptococcaceae sp. DTU027	64	6	0	0	17	0	0	0	9	0	28	0	0	0	4	79	9	2	59	9	0	29	0	0	0	20	0	0	9	7	7	0	0	0	0	19	0	5	14	1	0	0	0	0	1	0	0	84
Fi19	Clostridiales sp. DTU053	67	4	0	0	15	0	0	6	9	0	27	0	0	0	6	59	3	0	56	0	0	28	1	0	0	15	0	0	12	7	7	0	0	0	0	6	0	4	2	2	0	0	1	0	1	0	0	26
Fi20	Clostridiaceae sp. DTU054	66	7	0	6	16	0	0	1	7	0	21	1	0	0	7	34	7	1	25	1	0	37	1	0	0	25	0	0	11	9	9	0	0	0	0	6	0	0	6	1	0	0	1	0	0	0	0	37
Fi21	Halothermothrix sp. DTU029	55	8	0	0	16	0	0	0	7	0	24	0	0	0	0	48	6	0	42	0	0	37	1	0	6	22	0	0	8	6	6	0	0	0	0	22	0	13	9	0	0	0	0	0	0	0	0	36
Fi22	Clostridia sp. DTU030	90	12	0	4	17	0	0	0	11	0	40	1	0	0	5	59	4	0	55	0	0	32	0	0	0	19	0	0	13	7	7	0	0	0	0	19	0	3	16	0	0	0	0	0	0	0	0	41
Fi23	Clostridiales sp. DTU031	44	6	0	3	13	0	0	0	6	0	14	0	0	0	2	14	0	1	9	4	0	24	0	0	0	13	0	0	11	7	7	0	0	0	0	1	0	0	1	3	0	0	3	0	0	0	0	34
Fi24	Clostridiales sp. DTU032	60	6	0	5	16	0	0	6	8	0	18	1	0	0	0	15	0	1	13	1	0	21	0	0	0	15	0	0	6	7	7	0	0	0	0	5	0	3	2	0	0	0	0	0	0	0	0	25
Fi25	Clostridiales sp. DTU033	39	3	0	0	11	0	0	5	8	0	7	0	0	0	5	28	5	0	23	0	0	29	0	0	0	13	0	0	16	8	8	0	0	0	0	13	0	10	3	1	0	0	1	0	0	0	0	25
Fi26	Clostridiales sp. DTU035	60	5	0	0	16	0	0	4	7	0	20	1	0	0	7	30	8	1	15	6	0	25	0	0	0	13	0	0	12	4	4	0	0	0	0	7	0	3	4	0	0	0	0	0	0	0	0	43
Fi27	Clostridiales sp. DTU036	46	2	0	0	16	0	0	0	8	0	17	1	0	0	2	10	2	0	7	1	0	28	0	0	0	18	0	0	10	7	7	0	0	0	0	5	0	2	3	0	0	0	0	0	0	0	0	40
Fi28	Clostridiales sp. DTU055	63	6	0	0	0	0	0	6	10	0	28	0	0	0	13	77	15	6	52	4	0	36	0	0	1	22	0	0	13	7	7	0	0	0	0	12	0	5	7	0	0	0	0	0	0	0	0	42
Fi29	Bacilli sp. DTU057	58	5	0	0	18	0	0	9	12	0	6	2	0	0	6	56	12	0	39	5	0	40	1	0	0	27	0	0	12	2	2	0	0	0	0	9	0	4	5	0	0	0	0	0	0	0	0	52
Fi30	Clostridiales sp. DTU058	137	16	0	30	27	0	0	0	11	0	36	1	0	0	16	55	18	0	33	4	0	36	1	0	0	19	0	0	16	5	5	0	0	0	0	10	0	4	6	4	0	0	4	0	0	0	0	41
Fi31	Clostridiaceae sp. DTU059	68	5	0	0	19	0	0	5	10	0	21	1	0	0	7	29	2	1	26	0	0	42	1	0	0	29	0	0	12	8	8	0	0	0	0	12	0	4	8	1	0	0	1	0	0	0	0	39
Fi32	Clostridiales sp. DTU060	60	4	0	0	13	0	0	7	11	0	20	0	0	0	5	9	0	1	7	1	0	23	1	0	0	19	0	0	3	8	8	0	0	0	0	5	0	0	5	1	0	0	1	0	0	0	0	24
Fi33	Clostridia sp. DTU062	41	5	0	0	5	0	0	0	7	0	19	2	0	0	3	15	2	1	12	0	0	23	1	0	0	14	0	0	8	9	9	0	0	0	0	7	0	0	7	0	0	0	0	0	0	0	0	35
Fi34	Tepidanaerobacter sp. DTU063	76	7	0	0	14	0	0	0	11	0	36	1	0	0	7	67	2	1	61	3	0	45	0	0	11	26	0	0	8	5	5	0	0	0	0	14	0	5	9	0	0	0	0	0	0	0	0	90
Fi35	Clostridiales sp. DTU064	60	3	0	0	20	0	0	7	8	0	18	1	0	0	3	67	18	1	48	0	0	30	1	0	0	16	0	0	13	8	8	0	0	0	0	9	0	4	5	3	0	0	3	0	0	0	0	24
Fi36	Clostridia sp. DTU065	70	8	3	0	17	0	0	1	7	0	25	1	0	0	8	77	9	8	60	0	0	40	1	0	0	27	0	0	12	7	7	0	0	0	0	15	0	5	10	0	0	0	0	0	0	0	0	37
Fi37	Clostridiales sp. DTU066	70	6	3	0	5	0	0	0	7	0	31	1	0	0	17	49	2	0	43	4	0	31	1	0	0	17	0	0	13	10	10	0	0	0	0	14	0	5	9	5	0	0	3	0	2	0	0	69
Fi38	Clostridia sp. DTU068	113	5	0	16	24	0	0	0	13	0	40	0	0	0	15	79	8	2	67	2	0	28	0	0	0	17	0	0	11	7	7	0	0	0	0	12	0	0	12	0	0	0	0	0	0	0	0	86
Fi39	Clostridiales sp. DTU069	75	9	0	0	16	0	0	10	8	0	24	2	0	0	6	37	3	1	32	1	0	45	0	0	0	30	0	0	15	7	7	0	0	0	0	13	0	4	9	0	0	0	0	0	0	0	0	48
Fi40	Clostridiales sp. DTU070	78	11	0	0	17	0	0	8	10	0	24	2	0	0	6	65	0	1	63	1	0	50	2	0	0	32	0	0	16	9	9	0	0	0	0	22	0	13	9	4	0	0	4	0	0	0	0	56
Fi41	Clostridiales sp. DTU072	47	6	0	0	14	0	0	0	5	0	16	1	0	0	5	36	0	0	36	0	0	26	1	0	0	13	0	0	12	6	6	0	0	0	0	3	0	0	3	0	0	0	0	0	0	0	0	20
Fi42	Clostridiales sp. DTU073	56	5	0	0	12	0	0	7	7	0	17	1	0	0	7	58	4	3	51	0	0	21	0	0	0	13	0	0	8	7	7	0	0	0	0	13	0	5	8	0	0	0	0	0	0	0	0	48
Fi43	Clostridiales sp. DTU074	69	7	0	0	20	0	0	1	12	0	21	1	0	0	7	69	7	7	55	0	0	35	1	0	0	25	0	0	9	7	7	0	0	0	0	21	0	14	7	0	0	0	0	0	0	0	0	52
Fi44	Clostridiales sp. DTU075	44	6	0	0	6	0	0	0	11	0	13	1	0	0	7	59	2	1	56	0	0	32	1	0	0	21	0	0	10	12	12	0	0	0	0	7	0	0	7	2	0	0	2	0	0	0	0	51
Fi45	Clostridiales sp. DTU076	72	9	0	0	15	0	0	0	10	0	31	1	0	0	6	41	6	1	28	6	0	34	1	0	0	27	0	0	6	10	10	0	0	0	0	11	0	5	6	7	0	0	5	0	2	0	0	52
Fi46	Clostridia sp. DTU077	37	3	0	0	12	0	0	0	9	0	13	0	0	0	0	5	0	0	5	0	0	12	0	0	0	11	0	0	1	3	3	0	0	0	0	9	0	0	9	0	0	0	0	0	0	0	0	30
Fi47	Clostridiales sp. DTU078	41	2	0	0	5	0	0	6	8	0	15	0	0	0	5	50	17	1	28	4	0	33	0	0	0	20	0	0	13	8	8	0	0	0	0	13	0	10	3	3	0	0	3	0	0	0	0	42
Fi48	Clostridiaceae sp. DTU079	146	15	0	28	27	0	0	6	17	0	38	0	0	0	15	37	0	0	35	2	0	41	1	0	0	25	0	0	15	9	9	0	0	0	0	9	0	4	5	2	0	0	1	0	1	0	0	49
Fi49	Clostridia sp. DTU080	79	6	0	6	28	0	0	0	10	0	21	3	0	0	5	64	27	1	36	0	0	37	0	0	0	23	0	0	14	7	7	0	0	0	0	11	0	6	5	6	0	0	6	0	0	0	0	34
Fi50	Clostridiales sp. DTU081	29	5	0	0	14	0	0	0	6	0	4	0	0	0	0	9	1	0	6	2	0	25	0	0	0	13	0	0	12	6	6	0	0	0	0	6	0	2	4	0	0	0	0	0	0	0	0	29
Fi51	Clostridiales sp. DTU082	80	5	0	7	20	0	0	1	8	0	32	1	0	0	6	48	21	4	22	1	0	39	1	0	0	30	0	0	8	12	12	0	0	0	0	17	0	5	12	1	0	0	0	0	1	0	0	75
Fi52	Clostridiales sp. DTU083	72	4	0	0	16	0	0	9	9	0	25	1	0	0	8	29	8	0	21	0	0	29	2	0	0	21	0	0	6	7	7	0	0	0	0	7	0	0	7	0	0	0	0	0	0	0	0	57
Fi53	Clostridia sp. DTU084	55	7	0	0	12	0	0	0	9	0	13	0	0	0	14	49	4	14	31	0	0	30	0	0	0	15	0	0	15	2	2	0	0	0	0	5	0	0	5	0	0	0	0	0	0	0	0	42
Fi54	Clostridiales sp. DTU086	97	19	0	4	9	0	0	6	10	0	33	1	0	0	15	69	19	1	47	2	0	25	0	0	0	16	0	0	9	4	4	0	0	0	0	8	0	0	8	0	0	0	0	0	0	0	0	60
Fi55	Clostridiales sp. DTU087	49	5	0	0	14	0	0	0	6	0	23	1	0	0	0	66	5	6	55	0	0	32	1	0	6	14	0	0	11	8	8	0	0	0	0	13	0	4	9	0	0	0	0	0	0	0	0	99
Fi56	Clostridia sp. DTU088	24	0	0	0	0	0	0	1	7	0	8	1	0	0	7	12	0	0	12	0	0	1	0	0	0	1	0	0	0	2	2	0	0	0	0	0	0	0	0	1	0	0	1	0	0	0	0	5
Fi57	Clostridiales sp. DTU089	70	3	0	0	19	0	0	8	9	0	26	1	0	0	4	35	3	4	28	0	0	38	0	0	0	22	0	0	16	8	8	0	0	0	0	8	0	4	4	10	0	0	8	0	2	0	0	21
Fi58	Clostridiales sp. DTU090	45	5	0	0	9	0	0	4	5	0	18	1	0	0	3	16	0	3	13	0	0	18	0	0	0	12	0	0	6	7	7	0	0	0	0	5	0	0	5	3	0	0	3	0	0	0	0	19
Fi59	Erysipelothrix sp. DTU091	27	3	0	0	5	0	0	0	7	0	9	1	0	0	2	10	0	1	8	1	0	24	1	0	0	14	0	0	9	2	2	0	0	0	0	6	0	3	3	0	0	0	0	0	0	0	0	22
Fi60	Clostridiales sp. DTU092	52	5	0	0	18	0	0	1	11	0	10	1	0	0	6	25	5	2	18	0	0	31	1	0	0	18	0	0	12	3	3	0	0	0	0	11	0	3	8	0	0	0	0	0	0	0	0	39
Fi61	Clostridiales sp. DTU093	84	10	0	10	23	0	0	0	9	0	29	3	0	0	0	44	13	3	28	0	0	26	1	0	0	14	0	0	11	7	7	0	0	0	0	21	0	8	13	0	0	0	0	0	0	0	0	174
Fi62	Clostridia sp. DTU095	106	8	0	0	31	0	0	8	12	0	30	0	0	0	17	32	0	0	31	1	0	23	0	0	0	18	0	0	5	9	9	0	0	0	0	17	0	0	17	1	0	0	1	0	0	0	0	76
Fi63	Eubacteriaceae sp. DTU096	17	0	0	0	2	0	0	2	0	0	8	0	0	0	5	7	0	2	5	0	0	12	0	0	0	6	0	0	6	2	2	0	0	0	0	5	0	4	1	0	0	0	0	0	0	0	0	7
Fi64	Clostridia sp. DTU097	19	0	0	0	0	0	0	0	0	0	13	0	0	0	6	38	10	0	28	0	0	39	0	0	0	26	0	0	13	7	7	0	0	0	0	16	0	7	9	1	0	0	0	0	1	0	0	42
Fi65	Pelotomaculum sp. DTU098	172	11	4	39	27	0	0	6	15	0	57	0	0	0	13	81	10	2	63	6	0	39	0	0	0	22	0	0	17	7	7	0	0	0	0	19	0	5	14	1	0	0	1	0	0	0	0	55
Fi66	Clostridiales sp. DTU099	70	5	0	0	10	0	0	1	8	0	41	1	0	0	4	38	20	2	15	1	0	47	1	0	0	30	0	0	16	15	15	0	0	0	0	6	0	0	6	0	0	0	0	0	0	0	0	23
Fi67	Clostridiales sp. DTU100	71	5	0	0	24	0	0	1	13	0	21	1	0	0	6	33	3	7	23	0	0	40	1	0	0	37	0	0	2	11	11	0	0	0	0	14	0	5	9	1	0	0	0	0	1	0	0	50
Fi68	Clostridiales sp. DTU101	52	6	0	0	0	0	0	13	7	0	19	1	0	0	6	14	0	3	10	1	0	31	1	0	0	20	0	0	10	11	11	0	0	0	0	7	0	3	4	2	0	0	2	0	0	0	0	17
Fi69	Clostridiales sp. DTU071	7	0	0	0	0	0	0	0	2	0	5	0	0	0	0	14	2	5	7	0	0	22	0	0	0	17	0	0	5	4	4	0	0	0	0	8	0	3	5	0	0	0	0	0	0	0	0	29
Pr01	Gammaproteobacteria sp. DTU037	207	10	21	50	25	0	0	8	10	0	64	3	0	0	16	123	15	48	60	0	0	65	0	0	9	48	0	0	8	13	13	0	0	0	0	28	0	13	15	3	0	0	1	2	0	0	0	108
Pr02	Gammaproteobacteria sp. DTU038	252	16	25	68	33	0	0	14	17	0	56	4	0	0	19	174	34	50	90	0	0	67	0	0	0	58	0	0	9	19	19	0	0	0	0	27	0	11	16	1	0	0	1	0	0	0	0	172
Pr04	Gammaproteobacteria sp. DTU040	166	11	23	22	31	0	0	8	12	0	42	3	0	0	14	109	16	37	56	0	0	48	0	0	7	34	0	0	7	12	12	0	0	0	0	7	0	0	7	1	0	0	1	0	0	0	0	75
Pr05	Alcaligenaceae sp. DTU041	164	13	24	15	24	0	0	14	9	0	49	2	0	0	14	75	21	31	23	0	0	65	0	0	9	47	0	0	9	11	11	0	0	0	0	40	0	9	31	20	0	0	20	0	0	0	0	177
Pr06	Alcaligenaceae sp. DTU102	41	6	7	9	6	0	0	0	5	0	3	3	0	0	2	42	0	23	19	0	0	36	0	0	0	36	0	0	0	6	6	0	0	0	0	10	0	1	9	0	0	0	0	0	0	0	0	90
Pr07	Campylobacterales sp. DTU103	100	5	0	11	25	0	0	8	5	0	34	0	0	0	12	59	20	17	22	0	0	15	0	0	0	9	0	0	6	0	0	0	0	0	0	7	0	6	1	10	0	7	3	0	0	0	0	55
Pr08	Rhodocyclaceae sp. DTU104	64	7	0	15	10	0	0	1	9	0	12	2	0	0	8	47	23	14	10	0	0	38	0	0	7	28	0	0	3	7	7	0	0	0	0	17	0	8	9	1	0	0	0	1	0	0	0	35
Pr09	Desulfomicrobium sp. DTU105	0	0	0	0	0	0	0	0	0	0	0	0	0	0	0	0	0	0	0	0	0	1	0	0	0	1	0	0	0	0	0	0	0	0	0	1	0	0	1	0	0	0	0	0	0	0	0	1
Pr10	Alcaligenaceae sp. DTU106	103	12	0	15	31	0	0	0	10	0	21	3	0	0	11	42	11	10	21	0	0	48	0	0	1	38	0	0	9	2	2	0	0	0	0	31	0	1	30	0	0	0	0	0	0	0	0	117
Pr11	Desulfobulbaceae sp. DTU107	100	6	2	62	3	0	0	5	8	0	6	0	0	0	8	35	11	8	16	0	0	33	0	0	1	32	0	0	0	4	4	0	0	0	0	17	0	10	7	0	0	0	0	0	0	0	0	88
Sp01	Spirochaeta sp. DTU042	63	5	0	0	18	0	0	8	9	0	17	1	0	0	5	22	0	2	20	0	0	40	0	0	0	28	0	0	12	5	5	0	0	0	0	8	0	0	8	0	0	0	0	0	0	0	0	46
Sp02	Treponemaceae sp. DTU108	27	5	0	0	5	0	0	6	7	0	0	0	0	0	4	10	0	1	9	0	0	21	0	0	0	21	0	0	0	5	5	0	0	0	0	10	0	6	4	0	0	0	0	0	0	0	0	15
Sy01	Anaerobaculum sp. DTU043	49	11	0	0	2	0	0	0	8	0	28	0	0	0	0	16	0	4	12	0	0	9	1	0	0	8	0	0	0	0	0	0	0	0	0	12	0	0	12	2	0	0	2	0	0	0	0	65
Sy02	Synergistaceae sp. DTU044	55	6	0	0	8	0	0	9	10	0	18	0	0	0	4	39	5	14	19	1	0	30	0	0	0	20	0	0	10	3	3	0	0	0	0	9	0	0	9	0	0	0	0	0	0	0	0	63
Sy03	Synergistaceae sp. DTU045	85	8	0	0	28	0	0	8	7	0	27	0	0	0	7	27	1	13	11	2	0	32	0	0	0	25	0	0	7	12	12	0	0	0	0	13	0	0	13	1	0	0	1	0	0	0	0	52
Sy04	Synergistales sp. DTU085	37	0	0	9	1	0	0	2	10	0	6	3	0	0	6	12	1	0	11	0	0	19	1	0	0	12	0	0	6	2	2	0	0	0	0	4	0	0	4	0	0	0	0	0	0	0	0	37
Sy05	Synergistaceae sp. DTU109	16	0	0	0	14	0	0	0	2	0	0	0	0	0	0	13	2	4	6	1	0	8	0	0	0	6	0	0	2	1	1	0	0	0	0	6	0	0	6	0	0	0	0	0	0	0	0	14
Sy06	Synergistales sp. DTU110	28	4	0	0	12	0	0	6	6	0	0	0	0	0	0	26	0	1	23	2	0	22	0	0	0	20	0	0	2	4	4	0	0	0	0	9	0	0	9	4	0	0	4	0	0	0	0	43
Te01	Acholeplasmatales sp. DTU056	32	6	0	0	5	0	0	0	8	0	8	1	0	0	4	23	6	0	14	3	0	25	1	0	0	12	0	0	12	4	4	0	0	0	0	12	0	9	3	3	0	0	3	0	0	0	0	15
Te02	Acholeplasmatales sp. DTU061	38	2	0	0	14	0	0	4	7	0	7	1	0	0	3	38	2	0	36	0	0	22	1	0	0	11	0	0	10	8	8	0	0	0	0	15	0	11	4	4	0	0	4	0	0	0	0	20
Te03	Acholeplasmatales sp. DTU067	41	6	0	0	13	0	0	1	11	0	8	2	0	0	0	38	0	0	37	1	0	23	1	0	0	13	0	0	9	8	8	0	0	0	0	19	0	12	7	1	0	0	1	0	0	0	0	16
Te04	Acholeplasmatales sp. DTU094	12	1	0	0	0	0	0	0	9	0	2	0	0	0	0	7	0	0	3	4	0	8	0	0	0	1	0	0	7	2	2	0	0	0	0	4	0	3	1	0	0	0	0	0	0	0	0	4
Th01	Thermotogaceae sp. DTU111	74	5	0	0	33	0	0	0	9	0	19	1	0	0	7	18	0	1	17	0	0	17	0	0	0	12	0	0	5	11	11	0	0	0	0	22	0	18	4	0	0	0	0	0	0	0	0	16
Th02	Thermotogales sp. DTU112	6	0	0	0	1	0	0	1	4	0	0	0	0	0	0	1	0	0	1	0	0	8	0	0	0	8	0	0	0	1	1	0	0	0	0	2	0	0	2	0	0	0	0	0	0	0	0	13
Tm01	TM7 DTU050	10	1	0	0	2	0	0	0	3	0	3	1	0	0	0	21	4	1	13	3	0	10	0	0	0	5	0	0	5	0	0	0	0	0	0	3	0	0	3	0	0	0	0	0	0	0	0	7
	MEDIAN	63	6	0	0	15.5	0	0	3	9	0	20	1	0	0	6	37	4.5	1	23.5	0	0	31	0	0	0	19.5	0	0	9	7	7	0	0	0	0	10.5	0	4	7	0	0	0	0	0	0	0	0
	3RD QUARTILE	84.25	8	0	7	23.25	0	0	7	10	0	29	1	0	0	8.25	59	10.25	3	42.25	1.25	0	38	1	0	0	25.25	0	0	12	9	9	0	0	0	0	15	0	5	9	1	0	0	1	0	0	0	0	57.5
	1ST QUARTILE	43.5	4.75	0	0	7.5	0	0	0	7	0	10	0	0	0	3	18.75	0	0	12	0	0	22.75	0	0	0	13	0	0	6	4	4	0	0	0	0	7	0	0	4	0	0	0	0	0	0	0	0	25.75
[truncated: 132 more columns]

## Sheet: hypergeometric
		Cofactors, Vitamins, Prosthetic Groups, Pigments															Cell Wall and Capsule						Virulence, Disease and Defense								Potassium metabolism		Photosynthesis				Miscellaneous				Phages, Prophages, Transposable elements, Plasmids								Membrane Transport
Genome bin ID (acronym)	Genome bin "species name"	Cofactors, Vitamins, Prosthetic Groups, Pigments	Cofactors, Vitamins, Prosthetic Groups, Pigments - no subcategory	Quinone cofactors	Tetrapyrroles	Riboflavin, FMN, FAD	Fe-S clusters	Mycofactocin	Pyridoxine	NAD and NADP	Coenzyme B	Folate and pterines	Lipoic acid	Coenzyme F420	Coenzyme M	Coenzyme A	Cell Wall and Capsule	Capsular and extracellular polysacchrides	Gram-Negative cell wall components	Cell Wall and Capsule - no subcategory	Gram-Positive cell wall components	Cell wall of Mycobacteria	Virulence, Disease and Defense	Adhesion	Toxins and superantigens	Bacteriocins, ribosomally synthesized antibacterial peptides	Resistance to antibiotics and toxic compounds	Virulence, Disease and Defense - no subcategory	Detection	Invasion and intracellular resistance	Potassium metabolism	Potassium metabolism - no subcategory	Photosynthesis	Light-harvesting complexes	Photosynthesis - no subcategory	Electron transport and photophosphorylation	Miscellaneous	Conversion of Succinyl-CoA to Propionyl-CoA	Plant-Prokaryote DOE project	Miscellaneous - no subcategory	Phages, Prophages, Transposable elements, Plasmids	Phage family-specific subsystems	Transposable elements	Phages, Prophages	Phages, Prophages, Transposable elements, Plasmids - no subcategory	Pathogenicity islands	Gene Transfer Agent GTA	Plasmid related functions	Membrane Transport
Ac01	Actinomycetales sp. DTU046	0.420078	0.276595	0.63168	0.0171912	0.999998	nd	nd	0.0499698	0.602137	0.03195	0.219717	0.0577338	0.235023	0.121808	0.0316751	0.999892	0.709841	0.873018	0.999243	0.597256	nd	0.999683	0.277289	nd	0.481947	0.955804	nd	nd	0.999546	0.592204	0.592204	nd	nd	nd	nd	0.127069	nd	0.967062	0.0068247	0.673933	nd	0.0552412	0.606951	0.0240594	0.100157	nd	nd	0.999951
Ba01	Rikenellaceae sp. DTU001	4.61701e-06	0.592877	0.626312	0.9971	9.31217e-06	nd	nd	0.00602134	0.0330523	0.0314945	0.0167171	0.0557591	0.232049	0.120154	0.00200275	3.56001e-08	0	1.71275e-05	0.877212	0.591915	nd	0.00138018	0.273881	nd	0.476988	0.62188	nd	nd	2.35986e-08	0.735328	0.735328	nd	nd	nd	nd	0.184925	nd	0.00228061	0.883612	0.30099	nd	0.0544632	0.601598	0.0237151	0.004669	nd	nd	0.981465
Ba02	Rikenellaceae sp. DTU002	0.998811	0.314184	0.648217	0.997974	0.870752	nd	nd	0.0241669	0.152812	0.0333946	0.999569	0.232191	0.244392	0.127039	0.938873	0.741585	0.0988339	0.514405	0.84387	0.613754	nd	0.104092	0.288003	nd	0.497383	0.0644974	nd	nd	0.282376	0.122918	0.122918	nd	nd	nd	nd	0.946528	nd	0.971847	0.675425	0.690313	nd	0.0577072	0.623475	0.025152	0.104514	nd	nd	0.959674
Ba03	Porphyromonadaceae sp. DTU003	0.151922	0.452151	0.701352	0.973741	0.999981	nd	nd	0.00758929	0.114413	0.0385268	0.00370379	0.0898519	0.276862	0.145432	0.00492895	0.709145	0.0314888	0.806887	0.824456	0.667256	nd	0.39418	0.324918	nd	0.187837	0.145914	nd	nd	0.816719	3.51904e-05	3.51904e-05	nd	nd	nd	nd	0.91107	nd	0.983912	0.52933	0.74229	nd	0.0664451	0.676923	0.0290364	0.119874	nd	nd	0.939748
Ba05	Porphyromonadaceae sp. DTU047	0.105932	0.441379	0.636057	0.847174	0.761537	nd	nd	0.0525854	0.0743023	0.0323262	0.00797	0.0122252	0.237473	0.123172	0.688881	0.789696	0.0199035	0.877217	0.901046	0.601616	nd	0.104822	0.280092	nd	0.486009	0.109598	nd	nd	0.157764	0.0555514	0.0555514	nd	nd	nd	nd	0.783719	nd	0.96838	0.339475	0.311791	nd	0.0558836	0.242397	0.0243439	0.101293	nd	nd	0.987634
Ba06	Porphyromonadaceae sp. DTU048	0.647658	0.927082	0.742973	0.811268	0.402335	nd	nd	0.000700681	0.0808931	0.0432067	0.999421	0.116464	0.305395	0.16195	0.00608481	0.949673	0.29276	0.864206	0.915497	0.709758	nd	0.524687	0.35707	nd	0.223431	0.100376	nd	nd	0.978039	0.00112847	0.00112847	nd	nd	nd	nd	0.980936	nd	0.990367	0.780298	0.78223	nd	0.0743827	0.719221	0.0325832	0.133722	nd	nd	0.626297
Ba07	Rikenellaceae sp. DTU049	0.0233815	0.406504	0.54734	0.99095	0.000163184	nd	nd	0.00147522	0.135225	0.0254391	0.784597	0.501388	0.191524	0.0979418	0.0419173	0.000124198	5.69334e-12	7.85819e-06	0.972488	0.514079	nd	0.0102126	0.227178	nd	0.406614	0.605241	nd	nd	5.20189e-06	0.551709	0.551709	nd	nd	nd	nd	0.10114	nd	0.000460284	0.890156	0.58906	nd	0.0440931	0.523385	0.0191406	0.0803377	nd	nd	0.795453
Eu01	Methanoculleus sp. DTU006	0	0.187708	0.744912	0	0.0577626	nd	nd	0.828846	0.54773	0.0434422	5.15893e-06	0.698655	8.88178e-16	2.22045e-16	0.383388	1	0.565759	0.992651	1	0.711753	nd	0.999995	0.358651	nd	0.593252	0.993172	nd	nd	0.999973	0.000188015	0.000188015	nd	nd	nd	nd	0.485128	nd	0.320325	0.53051	0.784072	nd	0.0747814	0.721202	0.0327618	0.134414	nd	nd	0.692585
Eu02	Methanoculleus sp. DTU007	9.6239e-08	0.086649	0.727786	0.0244539	0.0075744	nd	nd	0.98669	0.361961	0.0414193	6.19114e-07	0.680962	1.20681e-12	0.15567	0.217604	1	0.785987	0.990717	1	0.329834	nd	0.999761	0.344957	nd	0.575471	0.9341	nd	nd	0.999956	0.00879157	0.00879157	nd	nd	nd	nd	0.89689	nd	0.988279	0.472998	0.767741	nd	0.0713546	0.703739	0.0312281	0.128451	nd	nd	0.16841
Eu03	Euryarchaeota sp. DTU008	8.92286e-13	0.0985961	0.693149	0	0.000523812	nd	nd	0.198277	0.0578091	0.0376794	0.96841	0.0203661	0.271587	0.142415	0.146058	0.992997	0.000120809	0.924678	0.999999	0.658944	nd	0.994651	0.318945	nd	0.540634	0.726048	nd	nd	0.999889	0.0369634	0.0369634	nd	nd	nd	nd	0.622692	nd	0.373807	0.649167	0.734334	nd	0.0650048	0.668634	0.0283947	0.117351	nd	nd	0.999661
Eu04	Methanosarcina sp. DTU009	0.155135	0.156641	0.804605	0.493098	0.0858939	nd	nd	0.450639	0.652836	0	0.944438	0.761542	3.43903e-10	1.05711e-11	0.717217	1	0.999944	0.834769	1	0.773876	nd	0.999896	0.4119	nd	0.658736	0.928981	nd	nd	0.999997	0.0904333	0.0904333	nd	nd	nd	nd	0.0136965	nd	4.61462e-06	0.832247	0.110461	nd	0.0887083	0.0663505	0.0390285	0.158456	nd	nd	0.709566
Eu05	Methanothermobacter sp. DTU051	0.978831	0.0210552	0.532314	0.0846564	0.989141	nd	nd	0.919754	0.658736	0.0244039	0.999999	0.486884	5.17393e-08	0.0941027	0.15116	0.96868	0.00240354	0.934984	0.999991	0.00525266	nd	0.997587	0.218928	nd	0.393716	0.949206	nd	nd	0.9803	0.514831	0.514831	nd	nd	nd	nd	0.87261	nd	0.925499	0.552769	0.573724	nd	0.0423154	0.508609	0.0183593	0.0771589	nd	nd	0.656452
Fi01	Clostridiales sp. DTU010	0.942936	0.209389	0.71007	0.999357	0.640684	nd	nd	0.118458	0.205535	0.0394523	0.666774	0.294286	0.282585	0.148718	0.973213	0.000953221	0.605044	0.936175	3.38875e-06	0.676112	nd	0.203447	0.060852	nd	0.557474	0.0891975	nd	nd	0.606038	0.507978	0.507978	nd	nd	nd	nd	0.0720559	nd	0.411424	0.0349226	0.750714	nd	0.0680172	0.685749	0.0297375	0.122625	nd	nd	0.000120444
Fi02	Clostridia sp. DTU011	0.98698	0.390878	0.615583	0.996569	0.363269	nd	nd	0.958144	0.171894	0.0306029	0.962877	0.203925	0.226196	0.116909	0.641885	0.000295766	0.505131	0.96788	8.47776e-06	0.0114822	nd	0.214517	0.267167	nd	0.467148	0.216752	nd	nd	0.202441	0.250739	0.250739	nd	nd	nd	nd	0.351944	nd	0.227823	0.430924	0.657902	nd	0.0529393	0.590914	0.0230411	0.0960808	nd	nd	0.000276707
Fi03	Clostridiales sp. DTU012	0.856961	0.474768	0.709337	0.999347	0.437767	nd	nd	0.0229807	0.423577	0.0393736	0.495896	0.0944504	0.2821	0.148439	0.923906	0.34547	0.20589	0.935701	0.162605	0.675367	nd	0.720984	0.330841	nd	0.556739	0.460107	nd	nd	0.728293	0.505709	0.505709	nd	nd	nd	nd	0.113065	nd	0.1309	0.187076	0.750008	nd	0.0678835	0.685007	0.0296779	0.122391	nd	nd	0.21303
Fi04	Clostridiales sp. DTU013	0.999653	0.459011	0.703789	0.99927	0.614527	nd	nd	0.910793	0.999878	0.0387828	0.786852	0.287413	0.278449	0.146342	0.397758	0.960469	0.999319	0.932042	0.718517	0.0051724	nd	0.135159	0.326714	nd	0.551185	0.0514598	nd	nd	0.453471	0.349556	0.349556	nd	nd	nd	nd	0.914555	nd	0.984356	0.536884	0.394211	nd	0.0668802	0.312768	0.0292304	0.120636	nd	nd	0.996838
Fi05	Clostridia sp. DTU014	0.992813	0.256688	0.73035	0.999582	0.999382	nd	nd	0.807345	0.746747	0.0417141	0.686867	0.317458	0.296404	0.156708	0.00438001	0.560677	0.952584	0.00033262	0.72884	0.696807	nd	0.646458	0.346969	nd	0.578107	0.730927	nd	nd	0.209215	0.708707	0.708707	nd	nd	nd	nd	0.233087	nd	0.000660328	0.971325	0.770194	nd	0.0718543	0.706348	0.0314516	0.129322	nd	nd	0.999995
Fi06	Clostridia sp. DTU015	0.921036	0.291399	0.63834	0.997612	0.027892	nd	nd	0.965819	0.220523	0.0325241	0.989671	0.223336	0.238758	0.12389	0.367301	3.85027e-06	0.941643	0.879375	1.42773e-10	0.603892	nd	0.0108825	0.281564	nd	0.488134	0.00195762	nd	nd	0.377625	0.189412	0.189412	nd	nd	nd	nd	0.427575	nd	0.969053	0.0729135	0.314357	nd	0.0562215	0.244548	0.0244936	0.10189	nd	nd	0.295321
Fi07	Syntrophothermus sp. DTU052	8.5566e-06	0.49464	0.765454	2.56469e-05	0.0267512	nd	nd	0.991881	0.498431	0.0460495	4.7009e-05	0.720069	0.32224	0.171866	0.0049828	0.00024527	0.362721	0.891296	7.0257e-06	0.144728	nd	0.0686024	0.0799108	nd	5.28916e-06	0.863461	nd	nd	0.00944113	0.947455	0.947455	nd	nd	nd	nd	0.0115419	nd	0.370075	0.00368834	0.481744	nd	0.0791902	0.390629	0.0347398	0.142059	nd	nd	0.951142
Fi08	Syntrophomonas sp. DTU017	0.572164	0.649474	0.768398	0.0013706	0.202644	nd	nd	0.211084	0.632549	0.0464411	0.892625	0.365385	0.324533	0.173225	0.843134	0.0160883	0.504694	0.994808	0.000175678	0.73602	nd	0.101	0.0810984	nd	0.618315	0.239417	nd	nd	0.061202	0.42742	0.42742	nd	nd	nd	nd	0.285412	nd	0.554287	0.163026	0.00135093	nd	0.0798516	0.000461278	0.035037	0.143203	nd	nd	0.999322
Fi09	Syntrophomonas sp. DTU018	4.57101e-12	0.190245	5.24269e-08	0.00234507	0.0313234	nd	nd	0.138394	0.341312	0.0487101	1.6063e-07	0.00236742	0.33768	0.181066	0.0175047	0.00561508	0.0789783	0.996011	0.00153197	0.0513781	nd	0.621756	0.0880948	nd	0.00344155	0.877328	nd	nd	0.393659	0.104164	0.104164	nd	nd	nd	nd	0.192841	nd	0.597151	0.0810714	0.511948	nd	0.0836799	0.418316	0.0367596	0.149812	nd	nd	0.837763
Fi10	Syntrophomonas sp. DTU019	0	0.0970271	0.735571	0	0.00307526	nd	nd	0.277258	0.388536	0.0423231	1.13208e-05	0.323677	0.300085	0.15885	0.00213251	0.761907	0.271805	0.991637	0.75568	0.00744585	nd	0.612191	0.0689184	nd	0.583505	0.678806	nd	nd	0.32222	0.722713	0.722713	nd	nd	nd	nd	0.0751641	nd	0.471604	0.0303161	0.775181	nd	0.0728863	0.711668	0.0319132	0.131119	nd	nd	0.00453242
Fi11	Clostridiales sp. DTU020	0.629157	0.307527	0.579157	0.994128	0.0373764	nd	nd	0.069572	0.192328	0.0277455	0.716409	0.175527	0.207175	0.106451	0.959269	0.981267	0.994411	0.816416	0.786603	0.185561	nd	0.55939	0.245275	nd	0.434418	0.724043	nd	nd	0.132886	0.00133942	0.00133942	nd	nd	nd	nd	0.972373	nd	0.340178	0.996567	0.621326	nd	0.0480486	0.55478	0.0208821	0.0873926	nd	nd	0.988735
Fi12	Clostridia sp. DTU021	0.31063	0.635358	0.76367	0.999809	0.0618367	nd	nd	0.201823	0.180986	0.0458145	0.0841532	0.359085	0.320862	0.171049	0.444518	0.999995	0.999824	0.994417	0.989044	0.731118	nd	0.231777	0.374382	nd	4.74931e-05	0.738593	nd	nd	0.146073	0.0716082	0.0716082	nd	nd	nd	nd	0.357757	nd	0.992769	0.0293813	0.801805	nd	0.0787932	0.740416	0.0345614	0.141372	nd	nd	0.960856
Fi13	Clostridia sp. DTU022	0.0214354	0.625849	0.706576	0.99931	0.00352053	nd	nd	0.00834335	0.123628	0.0390782	0.32027	0.659237	0.280276	0.147391	0.00232885	0.00433276	0.999356	0.987841	2.79955e-07	0.67256	nd	0.426254	0.328781	nd	0.55397	0.893006	nd	nd	0.00748417	0.642925	0.642925	nd	nd	nd	nd	0.66978	nd	0.984854	0.180963	0.747342	nd	0.0673819	0.68221	0.0294542	0.121514	nd	nd	0.988954
Fi14	Clostridiale sp. DTU023	0.971122	0.573003	0.534072	0.989257	0.200621	nd	nd	0.920752	0.115387	0.0245234	0.969507	0.144479	0.185234	0.0945464	0.639522	0.0665502	0.989715	0.935859	0.000410231	0.501128	nd	0.192679	0.219885	nd	0.395218	0.55226	nd	nd	0.016437	0.702712	0.702712	nd	nd	nd	nd	0.875243	nd	0.481935	0.875071	0.21053	nd	0.0425207	0.159509	0.0184494	0.0775262	nd	nd	0.918561
Fi15	Clostridiales sp. DTU024	0.995175	0.792441	0.773318	0.646619	0.0214314	nd	nd	0.0599404	0.852363	0.0471066	1	0.372052	0.328412	0.17553	0.616089	0.999641	0.993135	0.995194	0.933663	0.741132	nd	0.152247	0.0831302	nd	0.623674	0.204752	nd	nd	0.170271	0.219916	0.219916	nd	nd	nd	nd	0.796149	nd	0.567083	0.748953	0.0259323	nd	0.0809751	0.0128139	0.0355421	0.145145	nd	nd	0.00691745
Fi16	Clostridia sp. DTU025	0.0552069	0.240178	0.673198	0.998691	0.210409	nd	nd	0.000112956	0.715112	0.0357066	0.0102836	0.075277	0.259174	0.135361	0.460545	0.813257	0.226692	0.763484	0.766503	0.63881	nd	0.0178862	0.304852	nd	0.000875086	0.0780501	nd	nd	0.155029	0.266983	0.266983	nd	nd	nd	nd	0.225218	nd	0.18351	0.307998	0.714878	nd	0.0616479	0.648532	0.0269013	0.111457	nd	nd	1.41462e-11
Fi17	Clostridia sp. DTU026	0.993351	0.286228	0.693149	0.9991	0.99793	nd	nd	0.0991843	0.503017	0.0376794	0.331305	0.276081	0.271587	0.142415	0.965735	0.197961	4.05512e-05	0.924678	0.662859	0.658944	nd	0.225926	0.056057	nd	0.540634	0.170428	nd	nd	0.417878	0.936731	0.936731	nd	nd	nd	nd	0.390176	nd	0.373807	0.364317	0.734334	nd	0.0650048	0.668634	0.0283947	0.117351	nd	nd	0.0044281
Fi18	Peptococcaceae sp. DTU027	0.992234	0.60525	0.753615	0.999755	0.548261	nd	nd	0.99044	0.579131	0.0445211	0.275272	0.7077	0.313229	0.166545	0.903576	1.83443e-05	0.324705	0.877388	3.13379e-05	6.74072e-07	nd	0.869151	0.365849	nd	0.602444	0.761578	nd	nd	0.628747	0.645001	0.645001	nd	nd	nd	nd	0.0694924	nd	0.340811	0.0439597	0.463916	nd	0.0766068	0.730104	0.0335801	0.00919778	nd	nd	0.000203754
Fi19	Clostridiales sp. DTU053	0.329574	0.648144	0.649763	0.998026	0.293248	nd	nd	0.0615563	0.24806	0.0335331	0.0336873	0.601945	0.245284	0.127539	0.396915	0.000187834	0.871247	0.977021	4.11406e-08	0.615301	nd	0.380079	0.0454362	nd	0.498839	0.716997	nd	nd	0.0640705	0.333614	0.333614	nd	nd	nd	nd	0.894923	nd	0.286649	0.967214	0.113623	nd	0.0579433	0.25553	0.0252567	0.00528127	nd	nd	0.996023
Fi20	Clostridiaceae sp. DTU054	0.946621	0.389414	0.731537	0.656798	0.53928	nd	nd	0.931445	0.749975	0.0418517	0.692626	0.318863	0.297237	0.157192	0.481407	0.960045	0.523138	0.94913	0.88395	0.334391	nd	0.260131	0.0675688	nd	0.579332	0.258949	nd	nd	0.308893	0.307303	0.307303	nd	nd	nd	nd	0.975341	nd	0.988822	0.751941	0.432003	nd	0.0720874	0.345969	0.0315558	0.129728	nd	nd	0.989058
Fi21	Halothermothrix sp. DTU029	0.987095	0.187748	0.699653	0.999207	0.395449	nd	nd	0.981551	0.659013	0.0383495	0.287826	0.652188	0.275761	0.144801	0.999035	0.151383	0.574994	0.986778	0.00995538	0.665533	nd	0.121181	0.0578519	nd	1.51501e-05	0.329175	nd	nd	0.571905	0.623325	0.623325	nd	nd	nd	nd	0.00258566	nd	8.30146e-05	0.26169	0.740644	nd	0.0661438	0.675206	0.0289022	0.119347	nd	nd	0.96693
Fi22	Clostridia sp. DTU030	0.00821716	0.00891937	0.68273	0.806812	0.241662	nd	nd	0.977869	0.144928	0.0366342	6.011e-05	0.265348	0.265033	0.138683	0.644586	0.0016189	0.813253	0.983896	1.53188e-06	0.648416	nd	0.288551	0.311511	nd	0.530422	0.504192	nd	nd	0.062204	0.425315	0.425315	nd	nd	nd	nd	0.012276	nd	0.547899	0.00175319	0.724193	nd	0.0632269	0.658126	0.0276034	0.114231	nd	nd	0.769153
Fi23	Clostridiales sp. DTU031	0.905239	0.185352	0.584675	0.761881	0.257937	nd	nd	0.945894	0.468961	0.0281626	0.643883	0.537684	0.209977	0.107983	0.880456	0.999451	0.994836	0.822897	0.998115	0.00129683	nd	0.340044	0.248507	nd	0.439312	0.648112	nd	nd	0.0411758	0.187828	0.187828	nd	nd	nd	nd	0.998481	nd	0.950347	0.978611	0.0174404	nd	0.0487631	0.00946443	0.0211971	0.0886644	nd	nd	0.566224
Fi24	Clostridiales sp. DTU032	0.242994	0.205668	0.596259	0.446259	0.0885282	nd	nd	0.0326243	0.228775	0.0290559	0.309797	0.188468	0.215949	0.111259	0.994678	0.999303	0.995641	0.836097	0.975627	0.199088	nd	0.645573	0.255387	nd	0.449659	0.492138	nd	nd	0.543354	0.210038	0.210038	nd	nd	nd	nd	0.885771	nd	0.371816	0.935056	0.638549	nd	0.0502928	0.571718	0.021872	0.0913842	nd	nd	0.975585
Fi25	Clostridiales sp. DTU033	0.990912	0.711387	0.599797	0.995644	0.527936	nd	nd	0.0855471	0.23682	0.0293337	0.994128	0.552497	0.217798	0.112276	0.42938	0.727	0.464268	0.962878	0.394232	0.565631	nd	0.114075	0.257515	nd	0.452839	0.705573	nd	nd	0.000901486	0.123778	0.123778	nd	nd	nd	nd	0.0767603	nd	0.00036491	0.847596	0.272856	nd	0.0507683	0.210073	0.0220819	0.0922289	nd	nd	0.978626
Fi26	Clostridiales sp. DTU035	0.0862912	0.276476	0.564358	0.992791	0.0477206	nd	nd	0.143188	0.271742	0.0266525	0.0910666	0.16486	0.199791	0.102426	0.109581	0.379054	0.0641068	0.79843	0.86248	1.20777e-05	nd	0.186735	0.236747	nd	0.421399	0.566343	nd	nd	0.0132744	0.593153	0.593153	nd	nd	nd	nd	0.58179	nd	0.313878	0.630822	0.606354	nd	0.0461749	0.540159	0.0200566	0.0840539	nd	nd	0.0474756
Fi27	Clostridiales sp. DTU036	0.826213	0.836992	0.580741	0.994258	0.066172	nd	nd	0.944174	0.195534	0.0278647	0.333365	0.176698	0.207977	0.106889	0.875972	0.999986	0.89112	0.956118	0.999705	0.186785	nd	0.101466	0.2462	nd	0.43582	0.17434	nd	nd	0.0749454	0.180657	0.180657	nd	nd	nd	nd	0.861223	nd	0.568072	0.818106	0.622925	nd	0.0482528	0.556347	0.0209721	0.0877561	nd	nd	0.182814
Fi28	Clostridiales sp. DTU055	0.999893	0.730411	0.796021	0.99992	1	nd	nd	0.272459	0.618794	0.0503702	0.529437	0.752368	0.347156	0.186768	0.0774033	0.00195882	0.0309463	0.341125	0.0158298	0.0150738	nd	0.755349	0.40362	nd	0.278986	0.820009	nd	nd	0.332969	0.772691	0.772691	nd	nd	nd	nd	0.790656	nd	0.452952	0.810689	0.831981	nd	0.0864764	0.773794	0.0380206	0.154624	nd	nd	0.998278
Fi29	Bacilli sp. DTU057	0.625022	0.429819	0.631448	0.997329	0.0669779	nd	nd	0.00204534	0.0362651	0.0319302	0.999212	0.0576473	0.234894	0.121736	0.349945	0.000278099	0.00786684	0.972398	0.00204011	0.00031838	nd	0.0030323	0.0415657	nd	0.481733	0.00916712	nd	nd	0.0470313	0.948492	0.948492	nd	nd	nd	nd	0.530042	nd	0.254041	0.632919	0.673702	nd	0.0552074	0.60672	0.0240445	0.100097	nd	nd	0.030933
Fi30	Clostridiales sp. DTU058	9.0567e-05	0.00654234	0.80349	2.09782e-08	0.0832719	nd	nd	0.995488	0.532644	0.0515212	0.106887	0.41562	0.353656	0.190703	0.0142146	0.552041	0.00475837	0.997124	0.840101	0.0164825	nd	0.799261	0.0970231	nd	0.657455	0.951901	nd	nd	0.124147	0.939169	0.939169	nd	nd	nd	nd	0.927645	nd	0.647003	0.904112	0.0362297	nd	0.0884132	0.0182681	0.0388952	0.15795	nd	nd	0.999417
Fi31	Clostridiaceae sp. DTU059	0.832487	0.648358	0.715142	0.999421	0.207298	nd	nd	0.236744	0.32095	0.0400034	0.610696	0.29994	0.285974	0.15067	0.431181	0.989285	0.979928	0.939399	0.773397	0.681276	nd	0.0402807	0.0623719	nd	0.562588	0.0471224	nd	nd	0.171085	0.383431	0.383431	nd	nd	nd	nd	0.474532	nd	0.423073	0.431936	0.409372	nd	0.0689527	0.326014	0.030155	0.12426	nd	nd	0.951616
Fi32	Clostridiales sp. DTU060	0.926705	0.746838	0.693921	0.999113	0.673145	nd	nd	0.0447935	0.167839	0.0377583	0.587561	0.646366	0.272079	0.142696	0.673206	1	0.999171	0.925228	0.999999	0.291034	nd	0.905484	0.0562671	nd	0.541395	0.559154	nd	nd	0.980265	0.32149	0.32149	nd	nd	nd	nd	0.976733	nd	0.982502	0.782502	0.381362	nd	0.0651388	0.301618	0.0284544	0.117586	nd	nd	0.999918
Fi33	Clostridia sp. DTU062	0.998463	0.462636	0.644433	0.997841	0.992285	nd	nd	0.967693	0.491611	0.0330584	0.433778	0.0626788	0.24222	0.125823	0.844395	0.999949	0.945791	0.885028	0.997526	0.609973	nd	0.727669	0.0442757	nd	0.493829	0.778213	nd	nd	0.395799	0.117254	0.117254	nd	nd	nd	nd	0.803611	nd	0.970799	0.361924	0.686573	nd	0.0571334	0.619689	0.0248976	0.103501	nd	nd	0.843153
Fi34	Tepidanaerobacter sp. DTU063	0.925185	0.508104	0.769565	0.999835	0.854512	nd	nd	0.992344	0.394206	0.0465978	0.0343562	0.366956	0.325448	0.173768	0.603808	0.012342	0.992574	0.967795	3.44704e-05	0.0448768	nd	0.104962	0.379499	nd	2.50267e-10	0.382452	nd	nd	0.789068	0.894584	0.894584	nd	nd	nd	nd	0.485719	nd	0.380611	0.484737	0.807344	nd	0.0801161	0.746475	0.0351559	0.14366	nd	nd	5.94754e-05
Fi35	Clostridiales sp. DTU064	0.744253	0.818111	0.658902	0.998313	0.0456129	nd	nd	0.0280091	0.395046	0.0343634	0.594096	0.242079	0.250617	0.130533	0.86501	3.32177e-06	3.60434e-05	0.897832	3.77105e-05	0.624451	nd	0.291409	0.047494	nd	0.507487	0.667326	nd	nd	0.0405263	0.233013	0.233013	nd	nd	nd	nd	0.623156	nd	0.303857	0.701766	0.0331292	nd	0.0593593	0.0184751	0.0258848	0.107428	nd	nd	0.999244
Fi36	Clostridia sp. DTU065	0.872084	0.260103	0.0429585	0.999594	0.442889	nd	nd	0.931561	0.750434	0.0418713	0.372722	0.319064	0.297356	0.157261	0.343227	6.58078e-06	0.261279	0.0491779	2.62425e-06	0.698197	nd	0.127428	0.0676249	nd	0.579507	0.147429	nd	nd	0.212897	0.575856	0.575856	nd	nd	nd	nd	0.23751	nd	0.290894	0.242346	0.771491	nd	0.0721207	0.70773	0.0315707	0.129786	nd	nd	0.989155
Fi37	Clostridiales sp. DTU066	0.879969	0.544404	0.0435191	0.999608	0.999442	nd	nd	0.987552	0.754537	0.0420481	0.0705155	0.32087	0.298425	0.157883	0.000796631	0.296132	0.985183	0.991367	0.0266512	0.00724777	nd	0.663892	0.06813	nd	0.581076	0.865779	nd	nd	0.141621	0.206821	0.206821	nd	nd	nd	nd	0.332801	nd	0.294178	0.359515	0.00383823	nd	0.0724204	0.0353804	0.0317048	0.000321292	nd	nd	0.0155739
Fi38	Clostridia sp. DTU068	0.00120367	0.740683	0.751428	0.00440829	0.0681936	nd	nd	0.990155	0.15086	0.0442465	0.0024839	0.705424	0.311599	0.165587	0.00756443	1.48088e-05	0.446761	0.874731	1.14145e-07	0.13278	nd	0.897314	0.364024	nd	0.600124	0.911284	nd	nd	0.377788	0.638133	0.638133	nd	nd	nd	nd	0.621266	nd	0.991407	0.126673	0.79025	nd	0.0761424	0.727865	0.0333718	0.136778	nd	nd	6.56178e-05
Fi39	Clostridiales sp. DTU069	0.969277	0.280005	0.780782	0.999878	0.759938	nd	nd	0.0130827	0.7828	0.0481433	0.727147	0.147428	0.334417	0.179112	0.765851	0.987405	0.97982	0.972311	0.771122	0.399661	nd	0.149583	0.389485	nd	0.63188	0.184812	nd	nd	0.126035	0.728414	0.728414	nd	nd	nd	nd	0.640258	nd	0.58665	0.526449	0.817834	nd	0.0827241	0.758032	0.0363291	0.148164	nd	nd	0.957004
Fi40	Clostridiales sp. DTU070	0.998324	0.215468	0.826518	0.999969	0.866822	nd	nd	0.127974	0.73757	0.0553568	0.914404	0.196986	0.374907	0.203715	0.873501	0.271026	0.999972	0.986497	0.00117653	0.471038	nd	0.203887	0.0188993	nd	0.684445	0.313567	nd	nd	0.190465	0.65032	0.65032	nd	nd	nd	nd	0.107342	nd	0.00304239	0.701415	0.047009	nd	0.0948546	0.0241211	0.0418116	0.168966	nd	nd	0.961912
Fi41	Clostridiales sp. DTU072	0.693111	0.155949	0.56627	0.992977	0.134305	nd	nd	0.937518	0.579206	0.0267916	0.365489	0.166211	0.200735	0.102939	0.348325	0.0875411	0.993304	0.950422	0.000532876	0.532617	nd	0.142506	0.0301125	nd	0.423072	0.574184	nd	nd	0.013803	0.269506	0.269506	nd	nd	nd	nd	0.96599	nd	0.942416	0.793743	0.608292	nd	0.0464135	0.542046	0.0201617	0.0844794	nd	nd	0.99356
Fi42	Clostridiales sp. DTU073	0.81692	0.467207	0.646218	0.997904	0.591698	nd	nd	0.0235037	0.496999	0.0332166	0.626049	0.230378	0.243243	0.126395	0.249999	0.00025299	0.741174	0.510193	1.75155e-06	0.611757	nd	0.851761	0.28669	nd	0.495504	0.851819	nd	nd	0.401191	0.324402	0.324402	nd	nd	nd	nd	0.15694	nd	0.145605	0.240442	0.688338	nd	0.0574034	0.621475	0.0250173	0.103978	nd	nd	0.157933
Fi43	Clostridiales sp. DTU074	0.995492	0.551467	0.782575	0.999884	0.421347	nd	nd	0.96148	0.333021	0.0483974	0.893181	0.384916	0.335881	0.179989	0.646338	0.0136897	0.686325	0.182724	0.00211893	0.750775	nd	0.725681	0.0871191	nd	0.633866	0.539112	nd	nd	0.728785	0.733741	0.733741	nd	nd	nd	nd	0.0544069	nd	0.000284838	0.774876	0.819505	nd	0.0831526	0.759883	0.0365221	0.148903	nd	nd	0.885939
Fi44	Clostridiales sp. DTU075	0.999995	0.533884	0.729668	0.999576	0.998042	nd	nd	0.986993	0.259015	0.0416355	0.989567	0.316654	0.295928	0.156431	0.475577	0.0213599	0.984241	0.948073	3.09969e-05	0.696109	nd	0.574259	0.0669533	nd	0.577406	0.566577	nd	nd	0.417499	0.070028	0.070028	nd	nd	nd	nd	0.94612	nd	0.988554	0.617545	0.18027	nd	0.0717211	0.123069	0.031392	0.12909	nd	nd	0.572258
Fi45	Clostridiales sp. DTU076	0.781691	0.151408	0.726927	0.999549	0.615804	nd	nd	0.98655	0.359086	0.0413211	0.0588823	0.313438	0.29402	0.155323	0.61506	0.70799	0.653342	0.946499	0.710628	0.000192921	nd	0.417672	0.0660615	nd	0.574589	0.132566	nd	nd	0.867175	0.191846	0.191846	nd	nd	nd	nd	0.633618	nd	0.280727	0.74016	0.000115495	nd	0.071188	0.00141221	0.0311536	0.000305076	nd	nd	0.493799
Fi46	Clostridia sp. DTU077	0.983245	0.654038	0.571686	0.993482	0.312964	nd	nd	0.940071	0.100418	0.0271891	0.688662	0.525013	0.203424	0.104404	0.992515	1	0.99379	0.952613	0.999965	0.537935	nd	0.985007	0.240945	nd	0.427826	0.787667	nd	nd	0.989005	0.775504	0.775504	nd	nd	nd	nd	0.33524	nd	0.944837	0.0542631	0.613776	nd	0.0470951	0.547395	0.0204619	0.0856943	nd	nd	0.744992
Fi47	Clostridiales sp. DTU078	0.999999	0.969429	0.731707	0.999594	0.999411	nd	nd	0.147676	0.630159	0.0418713	0.968017	0.685	0.297356	0.157261	0.764986	0.238423	0.00115164	0.949225	0.73593	0.0071224	nd	0.518121	0.348039	nd	0.579507	0.660043	nd	nd	0.138395	0.435623	0.435623	nd	nd	nd	nd	0.43021	nd	0.00598492	0.971974	0.0606049	nd	0.0721207	0.0349153	0.0315707	0.129786	nd	nd	0.937207
Fi48	Clostridiaceae sp. DTU079	0.000108877	0.02614	0.828049	1.1166e-06	0.159416	nd	nd	0.36077	0.102811	0.0556289	0.129623	0.786855	0.376392	0.204633	0.0497338	0.999515	0.999974	0.998221	0.876333	0.213573	nd	0.711648	0.110549	nd	0.686281	0.802303	nd	nd	0.27513	0.656384	0.656384	nd	nd	nd	nd	0.979793	nd	0.712683	0.972208	0.312566	nd	0.0953109	0.487424	0.0420186	0.0141837	nd	nd	0.996967
Fi49	Clostridia sp. DTU080	0.998522	0.824689	0.830963	0.898232	0.125837	nd	nd	0.997263	0.754089	0.0561536	0.979534	0.0705258	0.379244	0.206399	0.940682	0.357788	4.67902e-06	0.987541	0.854359	0.801827	nd	0.894768	0.438965	nd	0.689793	0.902396	nd	nd	0.383582	0.862939	0.862939	nd	nd	nd	nd	0.935634	nd	0.397655	0.97405	0.00394863	nd	0.0961903	0.00141561	0.0424178	0.171242	nd	nd	1
Fi50	Clostridiales sp. DTU081	0.998333	0.238151	0.544774	0.990641	0.0945939	nd	nd	0.926635	0.360701	0.02526	0.998774	0.498907	0.190297	0.0972784	0.989359	0.999965	0.948636	0.941001	0.999608	0.0353169	nd	0.125041	0.225756	nd	0.404401	0.485419	nd	nd	0.00880323	0.22478	0.22478	nd	nd	nd	nd	0.664358	nd	0.501627	0.583437	0.586445	nd	0.0437857	0.52086	0.0190054	0.0797883	nd	nd	0.660083
Fi51	Clostridiales sp. DTU082	0.691241	0.74145	0.751741	0.576994	0.273566	nd	nd	0.944548	0.694969	0.0442858	0.0837611	0.343641	0.311832	0.165724	0.686413	0.492717	4.69726e-05	0.556625	0.982096	0.359899	nd	0.266142	0.0746371	nd	0.600456	0.0896711	nd	nd	0.737733	0.100654	0.100654	nd	nd	nd	nd	0.156498	nd	0.336328	0.127278	0.461141	nd	0.0762088	0.728186	0.0334016	0.00910318	nd	nd	0.00639062
Fi52	Clostridiales sp. DTU083	0.422371	0.73223	0.687097	0.998989	0.343259	nd	nd	0.00584836	0.352242	0.0370682	0.175336	0.269803	0.26776	0.140234	0.227147	0.965476	0.259281	0.984679	0.908927	0.652825	nd	0.523178	0.00632044	nd	0.534688	0.350653	nd	nd	0.785064	0.438183	0.438183	nd	nd	nd	nd	0.888852	nd	0.981133	0.485551	0.728448	nd	0.0639653	0.662528	0.0279319	0.115528	nd	nd	0.0641813
Fi53	Clostridia sp. DTU084	0.981215	0.286228	0.693149	0.9991	0.761671	nd	nd	0.980191	0.371039	0.0376794	0.96841	0.645583	0.271587	0.142415	0.00402945	0.0966973	0.831826	3.14525e-05	0.301447	0.658944	nd	0.486453	0.318945	nd	0.540634	0.859917	nd	nd	0.0219726	0.978196	0.978196	nd	nd	nd	nd	0.976367	nd	0.982351	0.780831	0.734334	nd	0.0650048	0.668634	0.0283947	0.117351	nd	nd	0.781758
Fi54	Clostridiales sp. DTU086	0.11189	8.60508e-05	0.757013	0.919558	0.987916	nd	nd	0.189356	0.466295	0.0449524	0.0691312	0.350388	0.315782	0.168049	0.0087246	0.00267678	0.000420048	0.962219	0.0159727	0.137413	nd	0.972275	0.368705	nd	0.606062	0.951006	nd	nd	0.640763	0.939824	0.939824	nd	nd	nd	nd	0.939699	nd	0.992049	0.57201	0.795531	nd	0.0773361	0.733586	0.0339073	0.138848	nd	nd	0.324438
Fi55	Clostridiales sp. DTU087	0.999934	0.696429	0.73373	0.999612	0.734794	nd	nd	0.98763	0.853457	0.0421071	0.544999	0.321472	0.298781	0.15809	0.999519	0.00192457	0.798855	0.198099	7.73564e-05	0.70027	nd	0.600411	0.0682987	nd	2.76857e-05	0.965993	nd	nd	0.316094	0.442202	0.442202	nd	nd	nd	nd	0.438476	nd	0.467128	0.361125	0.773424	nd	0.0725202	0.709791	0.0317494	0.130482	nd	nd	4.46091e-09
Fi56	Clostridia sp. DTU088	0.99961	0.979306	0.518911	0.987008	0.999931	nd	nd	0.696931	0.176092	0.0235073	0.919705	0.134967	0.178206	0.090768	0.0632931	0.997924	0.987539	0.92803	0.907221	0.486368	nd	1	0.21172	nd	0.382331	0.999957	nd	nd	0.996445	0.835674	0.835674	nd	nd	nd	nd	0.99933	nd	0.917947	0.991746	0.19756	nd	0.0407748	0.149168	0.0176828	0.0743998	nd	nd	1
Fi57	Clostridiales sp. DTU089	0.969319	0.942354	0.75991	0.99979	0.393838	nd	nd	0.0492514	0.601904	0.0453247	0.455189	0.354148	0.31798	0.169346	0.911562	0.983454	0.970459	0.577455	0.862509	0.727226	nd	0.376734	0.371163	nd	0.609162	0.645743	nd	nd	0.0511026	0.530528	0.530528	nd	nd	nd	nd	0.943153	nd	0.532431	0.954986	7.05841e-07	nd	0.0779655	8.33319e-06	0.0341898	0.000401421	nd	nd	1
Fi58	Clostridiales sp. DTU090	0.593294	0.224874	0.53757	0.989727	0.546671	nd	nd	0.114704	0.502313	0.0247623	0.123357	0.146737	0.18688	0.0954333	0.647051	0.984615	0.990169	0.299392	0.899139	0.504539	nd	0.614299	0.221794	nd	0.398211	0.566339	nd	nd	0.37939	0.113978	0.113978	nd	nd	nd	nd	0.776786	nd	0.928322	0.389386	0.0113452	nd	0.0429311	0.00606458	0.0186298	0.0782604	nd	nd	0.988303
Fi59	Erysipelothrix sp. DTU091	0.988921	0.473836	0.489354	0.98149	0.869529	nd	nd	0.892574	0.127321	0.0216126	0.787327	0.117666	0.164957	0.0836904	0.742333	0.998672	0.982187	0.694423	0.983679	0.124852	nd	0.0478534	0.0201676	nd	0.357598	0.188004	nd	nd	0.0369313	0.791124	0.791124	nd	nd	nd	nd	0.501152	nd	0.197654	0.639126	0.529551	nd	0.0375153	0.46653	0.0162536	0.06855	nd	nd	0.82265
Fi60	Clostridiales sp. DTU092	0.998247	0.641264	0.712436	0.999388	0.270966	nd	nd	0.91756	0.211536	0.0397082	0.997959	0.296912	0.28416	0.149624	0.572885	0.99849	0.751315	0.823	0.990069	0.67852	nd	0.534373	0.061556	nd	0.559855	0.728867	nd	nd	0.164887	0.951653	0.951653	nd	nd	nd	nd	0.578561	nd	0.612044	0.423336	0.752996	nd	0.0684517	0.688147	0.0299314	0.123384	nd	nd	0.946123
Fi61	Clostridiales sp. DTU093	0.204966	0.0755752	0.718534	0.13393	0.0458732	nd	nd	0.985128	0.454714	0.0403772	0.0964015	0.0255023	0.288264	0.151992	0.999337	0.47104	0.0216937	0.664484	0.664213	0.684734	nd	0.86534	0.0634107	nd	0.566025	0.94891	nd	nd	0.268273	0.534373	0.534373	nd	nd	nd	nd	0.00929819	nd	0.0310055	0.041071	0.758866	nd	0.0695871	0.694335	0.0304383	0.125368	nd	nd	0
Fi62	Clostridia sp. DTU095	0.282682	0.504646	0.808883	0.999946	0.0184665	nd	nd	0.0998771	0.440668	0.0523789	0.468819	0.766132	0.358462	0.193627	0.00814557	0.999861	0.999951	0.997398	0.925378	0.442106	nd	0.999346	0.416117	nd	0.663674	0.975291	nd	nd	0.987035	0.580429	0.580429	nd	nd	nd	nd	0.374572	nd	0.9965	0.0256305	0.551773	nd	0.0898552	0.455525	0.0395471	0.160422	nd	nd	0.116914
Fi63	Eubacteriaceae sp. DTU096	0.983173	0.910387	0.365654	0.932917	0.935756	nd	nd	0.192437	0.965627	0.0146885	0.45741	0.329437	0.11493	0.057474	0.0497217	0.990181	0.934638	0.22468	0.966936	0.339292	nd	0.398103	0.137559	nd	0.258965	0.667818	nd	nd	0.0639408	0.542414	0.542414	nd	nd	nd	nd	0.30065	nd	0.0207082	0.797869	0.399917	nd	0.0255634	0.346588	0.0110367	0.0469548	nd	nd	0.998108
Fi64	Clostridia sp. DTU097	1	0.998214	0.696992	0.999165	1	nd	nd	0.981003	0.999855	0.0380736	0.971564	0.649483	0.274045	0.14382	0.528114	0.681878	0.104904	0.986351	0.537934	0.662836	nd	0.0604494	0.321729	nd	0.54443	0.0938289	nd	nd	0.0794044	0.467852	0.467852	nd	nd	nd	nd	0.0906338	nd	0.053464	0.254755	0.385328	nd	0.0656749	0.672516	0.0286932	0.0067746	nd	nd	0.802677
Fi65	Pelotomaculum sp. DTU098	5.16647e-10	0.209463	0.0302932	6.93001e-13	0.145898	nd	nd	0.350102	0.214336	0.0550068	1.43704e-05	0.783031	0.372994	0.202535	0.130525	0.00427614	0.459404	0.948011	0.0010082	0.00107658	nd	0.786432	0.43211	nd	0.682069	0.916806	nd	nd	0.123858	0.847751	0.847751	nd	nd	nd	nd	0.279	nd	0.539122	0.167192	0.578943	nd	0.0942677	0.481401	0.0415454	0.167965	nd	nd	0.967878
Fi66	Clostridiales sp. DTU099	0.887484	0.69899	0.734736	0.999621	0.957087	nd	nd	0.933627	0.640091	0.0422249	0.000589009	0.322675	0.299493	0.158504	0.87726	0.878189	6.741e-05	0.853573	0.999535	0.33832	nd	0.0137823	0.0686365	nd	0.582639	0.0557684	nd	nd	0.0293333	0.0104303	0.0104303	nd	nd	nd	nd	0.977016	nd	0.989271	0.759999	0.774384	nd	0.07272	0.710816	0.0318388	0.130829	nd	nd	0.999999
Fi67	Clostridiales sp. DTU100	0.969355	0.771503	0.764266	0.999812	0.0934824	nd	nd	0.951867	0.182565	0.0458928	0.833544	0.359874	0.321322	0.171321	0.721408	0.994464	0.972621	0.149265	0.982406	0.731736	nd	0.287374	0.0794373	nd	0.613846	0.00743725	nd	nd	0.998905	0.195682	0.195682	nd	nd	nd	nd	0.461942	nd	0.367067	0.465448	0.479932	nd	0.0789255	0.741028	0.0346209	0.0097585	nd	nd	0.856435
Fi68	Clostridiales sp. DTU101	0.999725	0.549378	0.734903	0.999622	1	nd	nd	0.000168665	0.75904	0.0422446	0.837141	0.322876	0.299611	0.158574	0.638189	1	0.99965	0.698917	0.999997	0.338526	nd	0.673946	0.0686928	nd	0.582812	0.675584	nd	nd	0.436247	0.131182	0.131182	nd	nd	nd	nd	0.951346	nd	0.66064	0.933006	0.185675	nd	0.0727532	0.127053	0.0318537	0.130887	nd	nd	1
Fi69	Clostridiales sp. DTU071	1	0.993801	0.61679	0.996633	0.999996	nd	nd	0.958579	0.972317	0.030702	0.999594	0.569225	0.226848	0.11727	0.996062	0.999897	0.925205	0.13256	0.999939	0.582457	nd	0.668064	0.267916	nd	0.468251	0.385403	nd	nd	0.742996	0.714783	0.714783	nd	nd	nd	nd	0.611036	nd	0.411423	0.594915	0.659107	nd	0.0531087	0.592115	0.0231159	0.0963811	nd	nd	0.941752
Pr01	Gammaproteobacteria sp. DTU037	0	0.245521	0	0	0.170236	nd	nd	0.0944955	0.654299	0.0517552	1.07654e-08	0.0553597	0.35497	0.191502	0.0147984	2.44249e-15	0.0381558	0	0.000936403	0.774267	nd	0.000318827	0.412262	nd	1.26438e-07	0.000169397	nd	nd	0.876495	0.146789	0.146789	nd	nd	nd	nd	0.00228847	nd	0.00164475	0.0721648	0.110802	nd	0.0888067	0.449285	2.29614e-06	0.158625	nd	nd	4.75211e-07
Pr02	Gammaproteobacteria sp. DTU038	0	0.1231	0	0	0.291528	nd	nd	0.012945	0.469093	0.0741498	0.0231809	0.0564129	0.470409	0.265218	0.056601	0	1.25994e-06	0	2.08705e-05	0.884421	nd	0.19073	0.537218	nd	0.789953	0.00323548	nd	nd	0.985865	0.106573	0.106573	nd	nd	nd	nd	0.190837	nd	0.110473	0.369713	0.741911	nd	0.126132	0.646804	0.0561443	0.221507	nd	nd	1.63203e-13
Pr04	Gammaproteobacteria sp. DTU040	0	0.0473761	0	5.25121e-06	0.000652781	nd	nd	0.0315175	0.172471	0.0416748	0.000242625	0.0282312	0.296166	0.15657	0.00980186	1.11022e-16	0.00265904	0	3.18091e-05	0.696458	nd	0.00729257	0.346701	nd	2.52346e-06	0.00789889	nd	nd	0.783117	0.0704308	0.0704308	nd	nd	nd	nd	0.946471	nd	0.988603	0.618606	0.429855	nd	0.0717877	0.344066	0.0314218	0.129206	nd	nd	0.00142279
Pr05	Alcaligenaceae sp. DTU041	8.11282e-08	0.0872649	0	0.0622153	0.355849	nd	nd	0.000931036	0.834365	0.0558427	0.00200449	0.200476	0.377555	0.205353	0.0875414	0.0375111	0.00114602	1.39888e-13	0.999482	0.799991	nd	0.00216177	0.437114	nd	2.56754e-07	0.0015408	nd	nd	0.866742	0.420322	0.420322	nd	nd	nd	nd	8.1421e-07	nd	0.0815635	3.54994e-07	1.11022e-15	nd	0.0956692	0	0.0421813	0.170355	nd	nd	0
Pr06	Alcaligenaceae sp. DTU102	0.999999	0.529852	5.28599e-05	0.243411	0.997953	nd	nd	0.986773	0.916693	0.0414783	1	0.027807	0.294974	0.155877	0.979869	0.662388	0.999594	1.22453e-10	0.990588	0.69471	nd	0.298642	0.34536	nd	0.576	0.00251624	nd	nd	0.999957	0.70316	0.70316	nd	nd	nd	nd	0.742227	nd	0.936168	0.343997	0.768234	nd	0.0714546	0.704263	0.0312728	0.128625	nd	nd	6.5863e-07
Pr07	Campylobacterales sp. DTU103	1.89984e-05	0.497759	0.658041	0.0277667	0.00225185	nd	nd	0.0101933	0.800629	0.0342844	0.000988599	0.610218	0.250111	0.130248	0.0102683	0.000331037	3.1029e-06	1.04288e-07	0.764786	0.623589	nd	0.99416	0.29453	nd	0.50667	0.98842	nd	nd	0.713855	0.998814	0.998814	nd	nd	nd	nd	0.833795	nd	0.0761341	0.992886	4.3167e-08	nd	0	0.0183354	0.025825	0.10719	nd	nd	0.0356427
Pr08	Rhodocyclaceae sp. DTU104	0.678186	0.239731	0.672992	0.00123143	0.858201	nd	nd	0.88424	0.310416	0.0356869	0.969726	0.0751791	0.259049	0.13529	0.196892	0.0859456	1.21254e-07	1.68129e-05	0.999883	0.638603	nd	0.0389643	0.30471	nd	7.89784e-07	0.0207669	nd	nd	0.97179	0.397175	0.397175	nd	nd	nd	nd	0.0329777	nd	0.0153817	0.197763	0.355086	nd	0.0616143	0.648325	0.000243747	0.111397	nd	nd	0.934633
Pr09	Desulfomicrobium sp. DTU105	1	0.876353	0.325927	0.903792	0.994293	nd	nd	0.729979	0.946103	0.0127408	0.999322	0.292702	0.100391	0.049999	0.897398	0.999999	0.905935	0.757919	0.999942	0.301719	nd	0.999619	0.120356	nd	0.228725	0.991553	nd	nd	0.952157	0.915955	0.915955	nd	nd	nd	nd	0.903499	nd	0.74019	0.729153	0.357593	nd	0.0221899	0.308406	0.00957088	0.0408182	nd	nd	0.999999
Pr10	Alcaligenaceae sp. DTU106	0.0333072	0.0397628	0.757473	0.0112534	0.00222661	nd	nd	0.990928	0.468027	0.0450112	0.807602	0.036037	0.31613	0.168254	0.118872	0.839052	0.143417	0.014169	0.991576	0.724705	nd	0.025992	0.369094	nd	0.237345	0.00327217	nd	nd	0.642385	0.993134	0.993134	nd	nd	nd	nd	2.16162e-05	nd	0.953598	9.0409e-09	0.795965	nd	0.0774355	0.734057	0.0339519	0.13902	nd	nd	4.62963e-13
Pr11	Desulfobulbaceae sp. DTU107	0.0721878	0.623199	0.169706	0	0.99999	nd	nd	0.331142	0.719643	0.0452855	0.999998	0.713951	0.317749	0.169209	0.430899	0.983206	0.147811	0.0728337	0.999735	0.726912	nd	0.699208	0.370905	nd	0.239467	0.0546936	nd	nd	0.999983	0.94224	0.94224	nd	nd	nd	nd	0.178886	nd	0.0104512	0.70901	0.797978	nd	0.0778993	0.736246	0.03416	0.139824	nd	nd	5.62594e-05
Sp01	Spirochaeta sp. DTU042	0.907066	0.620463	0.704535	0.999281	0.241735	nd	nd	0.0213351	0.407668	0.0388616	0.849471	0.288222	0.278937	0.146622	0.699849	0.999652	0.999329	0.811574	0.963387	0.670487	nd	0.0553443	0.327266	nd	0.551929	0.052532	nd	nd	0.147773	0.771454	0.771454	nd	nd	nd	nd	0.852161	nd	0.98449	0.39866	0.745369	nd	0.067014	0.680144	0.0292901	0.12087	nd	nd	0.654327
Sp02	Treponemaceae sp. DTU108	0.999999	0.423445	0.628889	0.997217	0.98886	nd	nd	0.0483611	0.445264	0.0317124	1	0.581189	0.233473	0.120945	0.67263	0.999999	0.99737	0.870298	0.999675	0.594478	nd	0.790495	0.275512	nd	0.479365	0.137942	nd	nd	0.999519	0.584909	0.584909	nd	nd	nd	nd	0.395486	nd	0.0548023	0.773448	0.671159	nd	0.0548354	0.604167	0.0238798	0.0994389	nd	nd	0.999996
Sy01	Anaerobaculum sp. DTU043	0.584659	0.00190466	0.56627	0.992977	0.998712	nd	nd	0.937518	0.167538	0.0267916	0.00104239	0.519743	0.200735	0.102939	0.991951	0.994677	0.993304	0.182404	0.969369	0.532617	nd	0.998216	0.0301125	nd	0.423072	0.949481	nd	nd	0.998401	0.994725	0.994725	nd	nd	nd	nd	0.0773685	nd	0.942416	0.00389928	0.0678398	nd	0.0464135	0.0437006	0.0201617	0.0844794	nd	nd	4.0381e-07
Sy02	Synergistaceae sp. DTU044	0.477448	0.202453	0.594478	0.995288	0.828599	nd	nd	0.000983028	0.0739677	0.028917	0.302652	0.547279	0.215023	0.11075	0.591937	0.0778454	0.450662	1.35437e-06	0.701862	0.197647	nd	0.0705237	0.254321	nd	0.448062	0.104104	nd	nd	0.091265	0.814732	0.814732	nd	nd	nd	nd	0.406412	nd	0.954239	0.0749969	0.63676	nd	0.050055	0.569952	0.021767	0.0909616	nd	nd	1.82551e-05
Sy03	Synergistaceae sp. DTU045	2.37183e-05	0.0470064	0.586498	0.994711	8.35144e-06	nd	nd	0.0030193	0.326938	0.0283016	0.00439007	0.539466	0.210909	0.108494	0.139725	0.722135	0.968207	5.17518e-06	0.991137	0.0468953	nd	0.0247712	0.249581	nd	0.440934	0.00663148	nd	nd	0.36618	0.00430817	0.00430817	nd	nd	nd	nd	0.0611601	nd	0.951088	0.00237814	0.259413	nd	0.0490012	0.199046	0.0213021	0.089088	nd	nd	0.00367408
Sy04	Synergistales sp. DTU085	0.999999	0.998296	0.699653	0.177607	0.999998	nd	nd	0.759077	0.274596	0.0383495	0.999949	0.021575	0.275761	0.144801	0.535797	1	0.993888	0.986778	0.999918	0.665533	nd	0.986663	0.0578519	nd	0.547069	0.972158	nd	nd	0.813073	0.980331	0.980331	nd	nd	nd	nd	0.992297	nd	0.983597	0.891941	0.740644	nd	0.0661438	0.675206	0.0289022	0.119347	nd	nd	0.953364
Sy05	Synergistaceae sp. DTU109	0.99707	0.926817	0.389438	0.946532	0.00248008	nd	nd	0.805583	0.705108	0.0159119	0.999891	0.351563	0.123956	0.0621464	0.94205	0.818431	0.565302	0.0337125	0.957746	0.0745642	nd	0.891263	0.148208	nd	0.277379	0.744947	nd	nd	0.730082	0.814423	0.814423	nd	nd	nd	nd	0.222871	nd	0.814735	0.0452451	0.425103	nd	0.0276797	0.369522	0.0119578	0.0507953	nd	nd	0.899995
Sy06	Synergistales sp. DTU110	0.997849	0.369602	0.530843	0.988807	0.192303	nd	nd	0.0138429	0.325288	0.0243043	0.999999	0.485468	0.183724	0.0937327	0.987336	0.482041	0.98928	0.754519	0.123069	0.0320323	nd	0.243994	0.218131	nd	0.392461	0.0241918	nd	nd	0.929599	0.511218	0.511218	nd	nd	nd	nd	0.223899	nd	0.924695	0.0288678	0.00170253	nd	0.0421444	0.00075643	0.0182841	0.0768527	nd	nd	0.0126073
Te01	Acholeplasmatales sp. DTU056	0.961699	0.0857458	0.50915	0.985362	0.900597	nd	nd	0.905787	0.0839844	0.0228694	0.904493	0.129075	0.173766	0.0883898	0.388586	0.597055	0.136697	0.922639	0.753904	0.00417634	nd	0.0525912	0.0224245	nd	0.374107	0.451407	nd	nd	0.00395709	0.458098	0.458098	nd	nd	nd	nd	0.0279291	nd	0.000198956	0.682465	0.00865234	nd	0.0396779	0.00458629	0.0172015	0.0724331	nd	nd	0.996881
Te02	Acholeplasmatales sp. DTU061	0.991255	0.852606	0.59269	0.995164	0.197759	nd	nd	0.178508	0.343273	0.028778	0.992829	0.185711	0.214095	0.110241	0.757853	0.10028	0.903368	0.960452	0.00187056	0.558612	nd	0.544979	0.0343617	nd	0.44646	0.844744	nd	nd	0.0889952	0.113821	0.113821	nd	nd	nd	nd	0.0195924	nd	7.52949e-05	0.696564	0.00353411	nd	0.0498171	0.00160362	0.0216621	0.0905389	nd	nd	0.998061
Te03	Acholeplasmatales sp. DTU067	0.969128	0.194727	0.590121	0.99498	0.275161	nd	nd	0.794175	0.0351835	0.0285795	0.982587	0.0439333	0.212769	0.109513	0.994193	0.0932129	0.995229	0.959547	0.00091258	0.194154	nd	0.447628	0.0339267	nd	0.444164	0.669225	nd	nd	0.151687	0.110376	0.110376	nd	nd	nd	nd	0.000788105	nd	1.56796e-05	0.229972	0.263032	nd	0.0494773	0.202008	0.0215121	0.0899346	nd	nd	0.999885
Te04	Acholeplasmatales sp. DTU094	0.999947	0.75327	0.400808	0.952177	0.99878	nd	nd	0.817344	0.00533634	0.0165132	0.995696	0.362178	0.128362	0.0644364	0.948009	0.997194	0.953556	0.841498	0.998606	0.000113591	nd	0.913242	0.153399	nd	0.286269	0.998617	nd	nd	0.0462856	0.621691	0.621691	nd	nd	nd	nd	0.575911	nd	0.0993787	0.847819	0.437101	nd	0.028719	0.380506	0.0124106	0.0526788	nd	nd	0.999993
Th01	Thermotogaceae sp. DTU111	0.000398141	0.262062	0.557183	0.992057	5.86871e-09	nd	nd	0.933066	0.08265	0.0261354	0.119065	0.159859	0.196277	0.100517	0.100946	0.976443	0.992418	0.789396	0.699993	0.52371	nd	0.778767	0.232682	nd	0.415142	0.643529	nd	nd	0.593535	0.00593454	0.00593454	nd	nd	nd	nd	1.12533e-05	nd	1.0314e-10	0.613608	0.599073	nd	0.0452881	0.533082	0.0196663	0.0824716	nd	nd	0.999312
Th02	Thermotogales sp. DTU112	0.999817	0.824835	0.280139	0.857887	0.92808	nd	nd	0.29684	0.0983165	0.0106292	0.997713	0.250689	0.0843918	0.041845	0.850058	0.999888	0.86053	0.693375	0.99729	0.258658	nd	0.478662	0.101358	nd	0.194616	0.118398	nd	nd	0.920605	0.610112	0.610112	nd	nd	nd	nd	0.6353	nd	0.674771	0.363362	0.308433	nd	0.018527	0.264579	0.00798252	0.0341344	nd	nd	0.466841
Tm01	TM7 DTU050	1	0.88743	0.506679	0.984919	0.994867	nd	nd	0.904203	0.764095	0.0227099	0.998987	0.127612	0.172653	0.0877943	0.983077	0.735811	0.413216	0.720252	0.820594	0.0040739	nd	0.974528	0.205258	nd	0.372034	0.982187	nd	nd	0.457217	0.988162	0.988162	nd	nd	nd	nd	0.920244	nd	0.910596	0.677171	0.547422	nd	0.0394035	0.483471	0.0170812	0.0719409	nd	nd	0.999999
[truncated: 132 more columns]

## Sheet: Table S4-caption
Metagenomic analysis and functional characterization of the biogas microbiome using high throughput shotgun sequencing and a novel binning strategy Campanaro S, Treu L, Kougias PG, De Francisci D, Valle G, Angelidaki I
Functional characterization of the GBs according to SEED. (“SEED” worksheet) GBs were annotated using SEED subsystem and for each category (row 1) the subcategories are reported (row 2). Numbers refer to the subsystem feature counts. The SEED categories are reported in columns highlighted in grey (C, R, X, AF, AH, AL, AP, AX, BN, BR, BV, BZ, CF, CJ, CO, CV, DG, DN, DT, DW, DZ, EH, ER, EW, FH, FL,…
