# Supplementary material for: Metagenomic analysis and functional characterization of the biogas microbiome using high throughput shotgun sequencing and a novel binning strategy
Source: Biotechnol Biofuels. 2016 Feb 2;9:26. doi: 10.1186/s13068-016-0441-1 (PMC4736482; doi:10.1186/s13068-016-0441-1)
Supplement: Supplementary file 6 — 10.1186/s13068-016-0441-1 Functional characterization of the GBs according to COG. (“COG_gene_numb” worksheet) GBs were annotated using COG. Numbers refer to the genes identified on each GB for each COG category. The COG categories are reported in columns (C–AA), the GBs are reported in rows (2–107). (“COG_perc” worksheet) Percentages of genes belonging to COG categories are calculated with respect to the total number of COG results for each GB (note that some genes belong to more than one COG category). In red and green are highlighted, for each COG category, the GBs having the 10 highest and the 10 lowest percentages. (“hypergeometric” worksheet). For each GB and each COG functional category, the P value obtained from hypergeometric distribution is reported. [file 13068_2016_441_MOESM6_ESM.xlsx]

## Sheet: COG_gene_numb
Genome bin ID (acronym)	Genome bin "species name"	A - RNA processing and modification	B - Chromatin structure and dynamics	C - Energy production and conversion	D - Cell division and chromosome partitioning	E - Amino acid transport and metabolism	F - Nucleotide transport and metabolism	G - Carbohydrate transport and metabolism	H - Coenzyme metabolism	I - Lipid metabolism	J - Translation, ribosomal structure and biogenesis	K - Transcription	L - DNA replication, recombination and repair	M - Cell envelope biogenesis, outer membrane	N - Cell motility	O - Posttranslational modification, protein turnover, chaperones	P - Inorganic ion transport and metabolism	Q - Secondary metabolites biosynthesis, transport and catabolism	R - General function prediction only	S - COG of unknown function	T - Signal transduction mechanisms	U - Intracellular trafficking, secretion, and vesicular transport	V - Defense mechanisms	W - Extracellular structures	Z - Cytoskeleton	no COG
Ac01	Actinomycetales sp. DTU046	0	0	129	25	170	67	137	108	93	126	101	111	105	10	64	93	38	201	116	52	28	20	0	1	851
Ba01	Rikenellaceae sp. DTU001	0	0	84	21	81	49	49	69	36	134	36	106	147	7	59	24	15	148	64	32	28	10	0	0	517
Ba02	Rikenellaceae sp. DTU002	0	0	79	10	105	56	109	61	58	134	68	76	119	1	59	68	23	160	69	45	29	34	0	0	514
Ba03	Porphyromonadaceae sp. DTU003	0	0	111	18	117	56	95	72	56	120	62	99	120	1	61	99	19	206	107	34	24	31	0	0	733
Ba05	Porphyromonadaceae sp. DTU047	0	0	109	18	125	55	127	87	46	162	60	103	120	5	58	58	13	160	79	32	31	25	0	0	628
Ba06	Porphyromonadaceae sp. DTU048	0	0	135	16	173	68	163	86	72	147	69	123	150	1	59	109	17	239	113	33	37	28	0	0	881
Ba07	Rikenellaceae sp. DTU049	0	0	68	14	54	37	46	46	25	98	37	109	117	3	56	25	11	113	47	22	25	9	0	0	440
Eu01	Methanoculleus sp. DTU006	2	5	149	12	119	52	62	142	28	142	75	137	49	20	73	102	9	221	212	48	18	22	0	0	708
Eu02	Methanoculleus sp. DTU007	1	5	177	14	141	57	66	152	30	143	66	83	57	26	80	100	12	256	209	75	20	17	0	0	484
Eu03	Euryarchaeota sp. DTU008	1	2	145	18	144	45	68	120	24	145	76	62	57	7	64	83	14	216	148	37	14	16	0	0	439
Eu04	Methanosarcina sp. DTU009	0	3	182	16	162	53	68	141	29	146	85	72	60	15	92	95	16	305	236	72	28	29	0	0	613
Eu05	Methanothermobacter sp. DTU051	2	5	163	10	110	61	46	130	28	154	57	73	55	2	66	80	7	222	183	38	25	5	0	0	458
Fi01	Clostridiales sp. DTU010	0	1	84	25	160	43	214	33	33	156	112	83	95	53	66	94	15	191	147	65	33	44	0	0	516
Fi02	Clostridia sp. DTU011	0	0	118	24	122	55	88	48	34	130	79	81	91	3	45	58	9	178	126	37	27	34	0	0	419
Fi03	Clostridiales sp. DTU012	0	1	89	28	164	58	183	46	38	142	94	82	91	58	53	56	17	172	145	66	50	39	0	0	506
Fi04	Clostridiales sp. DTU013	0	1	84	28	128	55	144	44	40	144	120	85	93	52	49	53	12	173	129	97	36	41	0	1	515
Fi05	Clostridia sp. DTU014	0	1	75	30	138	52	223	58	28	148	108	97	93	56	53	61	13	191	143	65	38	56	0	0	548
Fi06	Clostridia sp. DTU015	0	0	69	24	133	41	69	36	29	127	87	84	73	39	44	50	20	158	116	53	37	46	0	0	360
Fi07	Syntrophothermus sp. DTU052	0	2	146	35	141	50	59	94	109	155	114	97	105	57	75	78	54	212	175	89	49	26	0	0	496
Fi08	Syntrophomonas sp. DTU017	0	4	212	38	185	75	62	100	148	167	144	143	97	53	95	84	37	229	182	116	51	41	0	0	801
Fi09	Syntrophomonas sp. DTU018	0	3	211	27	181	56	59	105	140	144	143	89	97	57	78	74	32	235	180	109	40	25	0	0	515
Fi10	Syntrophomonas sp. DTU019	0	3	150	32	145	48	57	106	58	147	111	93	82	9	76	83	27	183	178	74	39	21	0	0	481
Fi11	Clostridiales sp. DTU020	0	2	133	26	161	68	83	58	57	158	78	107	59	5	60	67	28	184	97	39	22	30	0	0	577
Fi12	Clostridia sp. DTU021	0	2	181	30	193	54	117	92	89	135	123	99	100	11	58	84	44	247	153	58	31	48	0	0	707
Fi13	Clostridia sp. DTU022	0	2	142	28	149	44	88	78	69	135	102	90	91	37	56	65	27	184	127	45	49	26	0	0	399
Fi14	Clostridiale sp. DTU023	0	0	87	15	97	45	49	39	36	130	50	83	48	4	48	44	7	146	66	20	19	21	0	0	327
Fi15	Clostridiales sp. DTU024	0	0	129	22	178	62	277	49	56	157	132	114	73	2	61	99	27	239	160	61	17	46	0	0	613
Fi16	Clostridia sp. DTU025	0	0	98	26	170	53	126	50	35	137	101	84	80	13	53	74	16	188	141	61	32	33	0	0	386
Fi17	Clostridia sp. DTU026	0	1	89	24	152	44	193	37	39	147	101	87	89	56	65	89	12	162	143	79	30	54	0	0	545
Fi18	Peptococcaceae sp. DTU027	0	0	118	34	192	48	92	64	34	130	112	90	98	60	67	91	22	209	151	77	44	39	0	0	536
Fi19	Clostridiales sp. DTU053	0	1	87	20	125	49	150	46	34	142	76	79	73	5	40	41	12	166	103	42	18	29	0	0	440
Fi20	Clostridiaceae sp. DTU054	0	1	88	31	137	52	151	53	44	142	135	86	102	59	47	56	19	173	137	116	39	40	0	1	519
Fi21	Halothermothrix sp. DTU029	0	1	87	30	137	58	131	42	33	140	100	88	113	72	61	85	13	169	149	69	52	50	0	0	470
Fi22	Clostridia sp. DTU030	0	1	146	30	138	43	60	63	30	146	97	77	85	47	48	45	22	164	178	72	41	21	0	0	429
Fi23	Clostridiales sp. DTU031	0	1	91	13	134	48	96	46	49	128	85	97	61	5	43	53	16	159	91	52	21	28	0	0	441
Fi24	Clostridiales sp. DTU032	0	1	92	17	127	50	100	43	51	126	80	89	63	0	41	49	16	172	92	25	15	28	0	0	311
Fi25	Clostridiales sp. DTU033	0	0	83	21	119	45	71	45	34	140	89	80	79	35	35	41	18	133	88	50	27	19	0	0	306
Fi26	Clostridiales sp. DTU035	0	0	82	21	142	50	51	42	32	137	64	111	66	0	45	57	9	131	92	34	16	30	0	1	392
Fi27	Clostridiales sp. DTU036	0	0	81	11	130	38	76	50	37	130	63	74	44	0	36	79	22	175	105	29	15	22	0	0	316
Fi28	Clostridiales sp. DTU055	0	1	101	33	161	61	187	90	45	151	131	120	179	86	71	82	21	261	200	109	68	63	0	0	1016
Fi29	Bacilli sp. DTU057	0	0	73	22	148	57	154	43	68	160	119	114	72	9	47	74	22	223	173	57	23	34	0	0	351
Fi30	Clostridiales sp. DTU058	0	1	98	35	126	56	129	96	46	153	126	127	125	79	69	67	16	208	147	129	55	49	0	1	928
Fi31	Clostridiaceae sp. DTU059	0	1	99	25	149	58	137	52	43	155	120	99	89	56	52	69	15	179	132	104	34	32	0	0	512
Fi32	Clostridiales sp. DTU060	0	1	122	29	195	60	190	67	53	181	130	131	121	71	73	91	16	198	128	112	39	34	0	0	829
Fi33	Clostridia sp. DTU062	0	1	104	44	186	63	153	56	45	194	106	135	117	61	66	83	15	189	156	67	52	62	0	0	782
Fi34	Tepidanaerobacter sp. DTU063	0	1	146	32	209	54	133	72	36	149	132	128	127	63	61	78	25	235	182	95	54	33	0	1	583
Fi35	Clostridiales sp. DTU064	0	1	85	23	129	41	119	36	45	136	99	80	90	37	55	61	15	145	83	49	25	31	0	0	473
Fi36	Clostridia sp. DTU065	0	0	79	29	141	53	139	40	36	143	95	94	102	48	52	75	13	198	162	50	36	58	0	0	572
Fi37	Clostridiales sp. DTU066	0	1	124	33	194	71	65	79	38	161	140	119	109	56	69	74	12	240	173	99	49	21	0	0	699
Fi38	Clostridia sp. DTU068	0	1	136	34	184	49	63	131	31	141	119	106	109	57	85	105	31	199	168	84	52	32	0	0	529
Fi39	Clostridiales sp. DTU069	0	1	91	27	134	48	218	63	41	146	150	101	114	57	58	63	19	204	135	135	42	42	0	0	558
Fi40	Clostridiales sp. DTU070	0	1	99	29	157	52	254	67	55	153	173	104	118	62	66	68	21	233	158	119	45	57	0	0	681
Fi41	Clostridiales sp. DTU072	0	0	82	14	84	42	77	35	30	130	47	71	44	0	39	35	10	116	69	21	14	21	0	2	383
Fi42	Clostridiales sp. DTU073	0	2	77	32	116	48	61	43	36	142	83	78	86	62	58	52	16	154	117	59	54	16	0	3	400
Fi43	Clostridiales sp. DTU074	0	0	119	26	167	59	238	73	38	142	126	93	103	52	59	52	28	274	146	74	31	49	0	1	544
Fi44	Clostridiales sp. DTU075	0	0	98	28	156	51	160	52	36	141	100	88	75	54	51	49	18	223	155	68	36	47	0	1	432
Fi45	Clostridiales sp. DTU076	0	1	118	36	168	69	57	64	54	178	141	128	96	67	74	93	24	226	172	121	38	52	0	0	730
Fi46	Clostridia sp. DTU077	0	2	175	39	165	52	122	101	86	142	101	108	107	1	64	73	40	225	130	57	22	33	0	0	629
Fi47	Clostridiales sp. DTU078	0	1	99	22	148	54	164	59	49	142	94	86	79	42	49	53	21	213	100	58	34	37	0	0	574
Fi48	Clostridiaceae sp. DTU079	0	1	91	39	152	55	118	91	37	163	178	113	137	72	74	79	11	236	178	159	56	42	0	6	887
Fi49	Clostridia sp. DTU080	0	0	122	29	165	57	379	81	41	142	106	116	123	24	68	71	33	294	167	53	30	51	0	0	930
Fi50	Clostridiales sp. DTU081	0	0	111	17	113	53	90	39	33	146	66	117	55	0	54	74	9	188	82	25	17	30	0	0	448
Fi51	Clostridiales sp. DTU082	0	1	137	23	195	65	199	53	54	156	149	131	92	10	63	110	24	244	158	98	23	48	0	0	698
Fi52	Clostridiales sp. DTU083	0	0	102	28	152	50	145	60	35	136	107	91	92	35	60	62	9	181	146	65	26	30	0	0	379
Fi53	Clostridia sp. DTU084	0	0	109	29	134	48	104	50	23	127	113	89	107	66	44	56	14	181	122	49	61	27	0	0	474
Fi54	Clostridiales sp. DTU086	0	1	96	32	174	58	62	71	41	150	114	138	99	58	74	71	21	184	172	94	49	28	0	0	538
Fi55	Clostridiales sp. DTU087	0	1	100	32	177	54	216	62	35	142	116	88	113	57	62	106	24	221	174	76	55	33	0	0	447
Fi56	Clostridia sp. DTU088	0	1	70	21	119	41	72	66	22	112	69	81	123	57	48	34	13	123	107	74	40	26	0	0	739
Fi57	Clostridiales sp. DTU089	0	1	91	29	127	54	179	57	32	141	128	104	72	11	45	58	13	208	116	69	28	42	0	1	745
Fi58	Clostridiales sp. DTU090	0	1	95	18	101	61	66	42	48	128	65	80	47	0	40	61	16	167	90	28	15	32	0	0	346
Fi59	Erysipelothrix sp. DTU091	0	0	55	24	68	47	84	29	25	143	69	88	52	3	43	52	6	138	74	30	14	24	0	0	243
Fi60	Clostridiales sp. DTU092	0	0	92	27	163	55	215	62	40	156	107	91	83	38	57	50	20	247	140	80	27	43	0	0	480
Fi61	Clostridiales sp. DTU093	0	1	160	32	233	52	180	119	38	153	93	107	104	56	57	64	22	214	185	72	49	29	0	0	467
Fi62	Clostridia sp. DTU095	0	2	205	37	201	62	120	101	72	147	130	131	116	54	74	92	32	243	186	88	47	30	0	0	689
Fi63	Eubacteriaceae sp. DTU096	0	1	55	4	69	22	26	32	13	83	45	45	17	4	23	23	8	76	70	24	10	9	0	0	171
Fi64	Clostridia sp. DTU097	0	1	151	44	226	65	105	51	36	189	134	130	124	52	68	85	30	281	170	99	52	71	0	0	1013
Fi65	Pelotomaculum sp. DTU098	0	2	161	30	195	59	92	110	58	149	109	111	114	9	71	104	22	245	175	79	34	32	0	1	637
Fi66	Clostridiales sp. DTU099	0	0	155	24	224	61	158	83	74	187	118	109	96	3	65	75	32	228	139	71	28	45	0	1	563
Fi67	Clostridiales sp. DTU100	0	0	114	33	175	43	186	57	42	104	147	115	114	13	55	89	23	296	145	72	33	62	0	0	753
Fi68	Clostridiales sp. DTU101	0	0	145	14	177	51	199	71	65	142	102	94	69	4	61	71	28	264	114	53	20	42	0	1	630
Fi69	Clostridiales sp. DTU071	0	0	138	25	153	36	247	43	50	162	114	158	60	1	66	91	27	210	94	43	15	39	0	0	887
Pr01	Gammaproteobacteria sp. DTU037	1	0	193	30	206	62	75	135	132	180	131	148	141	33	124	130	67	277	222	106	75	50	0	0	429
Pr02	Gammaproteobacteria sp. DTU038	2	2	319	50	359	90	143	212	167	244	187	233	245	138	195	216	87	401	295	264	147	71	1	0	1077
Pr04	Gammaproteobacteria sp. DTU040	1	0	144	35	168	59	64	112	66	174	97	128	122	98	117	114	26	196	155	140	76	40	0	0	375
Pr05	Alcaligenaceae sp. DTU041	1	2	198	32	277	56	104	118	132	148	156	129	143	43	107	161	74	287	259	77	73	28	4	0	535
Pr06	Alcaligenaceae sp. DTU102	1	1	235	33	310	59	104	124	176	179	178	137	174	74	111	169	83	296	242	199	59	61	0	0	853
Pr07	Campylobacterales sp. DTU103	0	0	152	22	153	51	44	89	48	132	76	75	108	79	84	103	19	156	88	143	54	22	0	0	487
Pr08	Rhodocyclaceae sp. DTU104	1	1	197	33	215	69	82	142	106	216	138	133	177	117	115	151	31	227	162	253	82	36	0	0	784
Pr09	Desulfomicrobium sp. DTU105	0	2	75	12	95	34	37	43	18	73	37	40	73	34	42	37	14	89	39	60	34	9	0	0	352
Pr10	Alcaligenaceae sp. DTU106	1	2	166	32	238	58	75	124	149	150	123	107	139	38	92	144	71	237	223	72	60	33	3	0	519
Pr11	Desulfobulbaceae sp. DTU107	1	2	243	20	170	63	83	134	86	165	72	103	138	26	93	110	45	237	140	99	67	37	1	0	685
Sp01	Spirochaeta sp. DTU042	0	0	119	18	171	60	212	50	60	121	122	107	60	1	60	76	19	244	109	70	22	28	0	0	476
Sp02	Treponemaceae sp. DTU108	0	0	99	20	163	60	149	69	53	158	115	93	104	76	70	55	10	183	101	165	41	32	0	0	855
Sy01	Anaerobaculum sp. DTU043	0	0	133	26	148	66	84	73	42	132	55	65	79	48	55	57	15	154	105	24	29	9	0	0	250
Sy02	Synergistaceae sp. DTU044	0	1	107	24	190	56	78	67	47	145	57	71	84	13	46	58	12	174	104	33	33	26	0	0	317
Sy03	Synergistaceae sp. DTU045	0	1	139	22	196	63	80	73	44	131	66	62	82	9	42	59	13	184	94	38	26	25	0	0	284
Sy04	Synergistales sp. DTU085	0	0	102	24	194	53	252	65	35	125	71	92	79	52	69	51	24	207	132	47	40	23	0	0	377
Sy05	Synergistaceae sp. DTU109	0	0	66	18	89	46	28	53	25	98	31	59	62	7	41	34	13	96	64	13	25	15	0	0	261
Sy06	Synergistales sp. DTU110	0	1	117	22	190	48	77	68	29	100	59	78	77	11	46	65	12	159	75	34	27	24	0	0	377
Te01	Acholeplasmatales sp. DTU056	0	0	55	16	53	27	55	24	21	132	48	84	52	3	40	53	4	106	90	21	12	28	0	0	326
Te02	Acholeplasmatales sp. DTU061	0	0	51	14	81	47	104	30	39	129	51	83	51	5	38	50	14	131	88	20	11	40	0	0	512
Te03	Acholeplasmatales sp. DTU067	0	0	60	12	73	33	127	27	38	128	64	74	53	4	42	51	13	134	81	27	14	26	0	0	442
Te04	Acholeplasmatales sp. DTU094	0	0	22	16	9	27	33	15	9	140	42	89	51	18	32	18	6	83	49	11	31	20	0	0	418
Th01	Thermotogaceae sp. DTU111	0	1	80	17	145	54	128	40	28	123	65	56	58	51	44	61	17	141	80	39	31	21	0	0	257
Th02	Thermotogales sp. DTU112	0	0	21	2	35	7	77	9	11	22	39	35	22	21	7	31	4	40	33	21	4	15	0	0	334
Tm01	TM7 DTU050	0	2	55	20	68	36	56	38	22	139	50	74	101	21	49	34	9	103	61	42	41	19	0	0	684

## Sheet: COG_perc
Genome bin ID (acronym)	Genome bin "species name"	A - RNA processing and modification	B - Chromatin structure and dynamics	C - Energy production and conversion	D - Cell division and chromosome partitioning	E - Amino acid transport and metabolism	F - Nucleotide transport and metabolism	G - Carbohydrate transport and metabolism	H - Coenzyme metabolism	I - Lipid metabolism	J - Translation, ribosomal structure and biogenesis	K - Transcription	L - DNA replication, recombination and repair	M - Cell envelope biogenesis, outer membrane	N - Cell motility	O - Posttranslational modification, protein turnover, chaperones	P - Inorganic ion transport and metabolism	Q - Secondary metabolites biosynthesis, transport and catabolism	R - General function prediction only	S - COG of unknown function	T - Signal transduction mechanisms	U - Intracellular trafficking, secretion, and vesicular transport	V - Defense mechanisms	W - Extracellular structures	Z - Cytoskeleton	no COG
Ac01	Actinomycetales sp. DTU046	0	0	0.0487528	0.00944822	0.0642479	0.0253212	0.0517763	0.0408163	0.0351474	0.047619	0.0381708	0.0419501	0.0396825	0.00377929	0.0241875	0.0351474	0.0143613	0.0759637	0.0438398	0.0196523	0.010582	0.00755858	0	0.000377929	0.321618
Ba01	Rikenellaceae sp. DTU001	0	0	0.048951	0.0122378	0.0472028	0.0285548	0.0285548	0.0402098	0.020979	0.0780886	0.020979	0.0617716	0.0856643	0.00407925	0.0343823	0.013986	0.00874126	0.0862471	0.037296	0.018648	0.016317	0.00582751	0	0	0.301282
Ba02	Rikenellaceae sp. DTU002	0	0	0.0420884	0.00532765	0.0559403	0.0298348	0.0580714	0.0324987	0.0309004	0.0713905	0.036228	0.0404901	0.063399	0.000532765	0.0314331	0.036228	0.0122536	0.0852424	0.0367608	0.0239744	0.0154502	0.018114	0	0	0.273841
Ba03	Porphyromonadaceae sp. DTU003	0	0	0.0495315	0.00803213	0.0522088	0.0249888	0.0423918	0.0321285	0.0249888	0.0535475	0.0276662	0.0441767	0.0535475	0.000446229	0.02722	0.0441767	0.00847836	0.0919232	0.0477465	0.0151718	0.0107095	0.0138331	0	0	0.327086
Ba05	Porphyromonadaceae sp. DTU047	0	0	0.0518801	0.00856735	0.0594955	0.026178	0.0604474	0.0414089	0.0218943	0.0771061	0.0285578	0.0490243	0.0571157	0.00237982	0.0276059	0.0276059	0.00618753	0.0761542	0.0376011	0.0152308	0.0147549	0.0118991	0	0	0.298905
Ba06	Porphyromonadaceae sp. DTU048	0	0	0.0496506	0.00588452	0.0636263	0.0250092	0.0599485	0.0316293	0.0264803	0.054064	0.025377	0.0452372	0.0551673	0.000367782	0.0216992	0.0400883	0.0062523	0.0879	0.0415594	0.0121368	0.0136079	0.0102979	0	0	0.324016
Ba07	Rikenellaceae sp. DTU049	0	0	0.0485021	0.00998573	0.0385164	0.0263909	0.0328103	0.0328103	0.0178317	0.0699001	0.0263909	0.0777461	0.0834522	0.0021398	0.0399429	0.0178317	0.00784593	0.0805991	0.0335235	0.0156919	0.0178317	0.0064194	0	0	0.313837
Eu01	Methanoculleus sp. DTU006	0.00083091	0.00207727	0.0619028	0.00498546	0.0494391	0.0216037	0.0257582	0.0589946	0.0116327	0.0589946	0.0311591	0.0569173	0.0203573	0.0083091	0.0303282	0.0423764	0.00373909	0.0918155	0.0880764	0.0199418	0.00747819	0.00914001	0	0	0.294142
Eu02	Methanoculleus sp. DTU007	0.000440335	0.00220167	0.0779392	0.00616469	0.0620872	0.0250991	0.0290621	0.0669309	0.01321	0.0629679	0.0290621	0.0365478	0.0250991	0.0114487	0.0352268	0.0440335	0.00528402	0.112726	0.0920299	0.0330251	0.00880669	0.00748569	0	0	0.213122
Eu03	Euryarchaeota sp. DTU008	0.000514139	0.00102828	0.0745501	0.0092545	0.074036	0.0231362	0.0349614	0.0616967	0.0123393	0.0745501	0.0390746	0.0318766	0.0293059	0.00359897	0.0329049	0.0426735	0.00719794	0.111054	0.0760925	0.0190231	0.00719794	0.00822622	0	0	0.225707
Eu04	Methanosarcina sp. DTU009	0	0.00119142	0.0722796	0.00635425	0.0643368	0.0210485	0.0270056	0.0559968	0.0115171	0.0579825	0.0337569	0.0285941	0.0238284	0.00595711	0.0365369	0.0377284	0.00635425	0.121128	0.0937252	0.0285941	0.0111199	0.0115171	0	0	0.243447
Eu05	Methanothermobacter sp. DTU051	0.0010101	0.00252525	0.0823232	0.00505051	0.0555556	0.0308081	0.0232323	0.0656566	0.0141414	0.0777778	0.0287879	0.0368687	0.0277778	0.0010101	0.0333333	0.040404	0.00353535	0.112121	0.0924242	0.0191919	0.0126263	0.00252525	0	0	0.231313
Fi01	Clostridiales sp. DTU010	0	0.000441891	0.0371189	0.0110473	0.0707026	0.0190013	0.0945647	0.0145824	0.0145824	0.068935	0.0494918	0.036677	0.0419797	0.0234202	0.0291648	0.0415378	0.00662837	0.0844012	0.064958	0.0287229	0.0145824	0.0194432	0	0	0.228016
Fi02	Clostridia sp. DTU011	0	0	0.0653378	0.013289	0.0675526	0.030454	0.0487265	0.0265781	0.0188261	0.0719823	0.0437431	0.0448505	0.0503876	0.00166113	0.0249169	0.0321152	0.00498339	0.0985604	0.0697674	0.0204873	0.0149502	0.0188261	0	0	0.232004
Fi03	Clostridiales sp. DTU012	0	0.000459137	0.0408632	0.0128558	0.0752984	0.0266299	0.084022	0.0211203	0.0174472	0.0651974	0.0431589	0.0376492	0.0417815	0.0266299	0.0243343	0.0257117	0.00780533	0.0789715	0.0665748	0.030303	0.0229568	0.0179063	0	0	0.232323
Fi04	Clostridiales sp. DTU013	0	0.00047081	0.039548	0.0131827	0.0602637	0.0258945	0.0677966	0.0207156	0.0188324	0.0677966	0.0564972	0.0400188	0.0437853	0.0244821	0.0230697	0.0249529	0.00564972	0.0814501	0.0607345	0.0456685	0.0169492	0.0193032	0	0.00047081	0.242467
Fi05	Clostridia sp. DTU014	0	0.00043956	0.032967	0.0131868	0.0606593	0.0228571	0.098022	0.0254945	0.0123077	0.0650549	0.0474725	0.0426374	0.0408791	0.0246154	0.0232967	0.0268132	0.00571429	0.083956	0.0628571	0.0285714	0.0167033	0.0246154	0	0	0.240879
Fi06	Clostridia sp. DTU015	0	0	0.040708	0.0141593	0.0784661	0.0241888	0.040708	0.0212389	0.0171091	0.0749263	0.0513274	0.0495575	0.0430678	0.0230088	0.0259587	0.0294985	0.0117994	0.0932153	0.0684366	0.0312684	0.0218289	0.0271386	0	0	0.212389
Fi07	Syntrophothermus sp. DTU052	0	0.00082713	0.0603805	0.0144748	0.0583127	0.0206782	0.0244003	0.0388751	0.0450786	0.0641026	0.0471464	0.0401158	0.0434243	0.0235732	0.0310174	0.0322581	0.0223325	0.0876758	0.0723739	0.0368073	0.0202647	0.0107527	0	0	0.205128
Fi08	Syntrophomonas sp. DTU017	0	0.00130548	0.0691906	0.0124021	0.0603786	0.0244778	0.020235	0.0326371	0.0483029	0.0545039	0.0469974	0.046671	0.031658	0.0172977	0.0310052	0.0274151	0.0120757	0.0747389	0.0593995	0.037859	0.0166449	0.0133812	0	0	0.261423
Fi09	Syntrophomonas sp. DTU018	0	0.00115385	0.0811538	0.0103846	0.0696154	0.0215385	0.0226923	0.0403846	0.0538462	0.0553846	0.055	0.0342308	0.0373077	0.0219231	0.03	0.0284615	0.0123077	0.0903846	0.0692308	0.0419231	0.0153846	0.00961538	0	0	0.198077
Fi10	Syntrophomonas sp. DTU019	0	0.00136178	0.068089	0.0145256	0.0658193	0.0217885	0.0258738	0.0481162	0.0263277	0.0667272	0.0503858	0.0422152	0.037222	0.00408534	0.0344984	0.0376759	0.012256	0.0830685	0.0807989	0.0335906	0.0177031	0.00953246	0	0	0.218339
Fi11	Clostridiales sp. DTU020	0	0.000952835	0.0633635	0.0123869	0.0767032	0.0323964	0.0395426	0.0276322	0.0271558	0.0752739	0.0371606	0.0509767	0.0281086	0.00238209	0.028585	0.03192	0.0133397	0.0876608	0.0462125	0.0185803	0.0104812	0.0142925	0	0	0.274893
Fi12	Clostridia sp. DTU021	0	0.000753012	0.0681476	0.0112952	0.0726657	0.0203313	0.0440512	0.0346386	0.033509	0.0508283	0.0463102	0.0372741	0.0376506	0.00414157	0.0218373	0.0316265	0.0165663	0.092997	0.0576054	0.0218373	0.0116717	0.0180723	0	0	0.26619
Fi13	Clostridia sp. DTU022	0	0.000983768	0.0698475	0.0137727	0.0732907	0.0216429	0.0432858	0.0383669	0.03394	0.0664043	0.0501722	0.0442696	0.0447614	0.0181997	0.0275455	0.0319725	0.0132809	0.0905066	0.0624693	0.0221348	0.0241023	0.012789	0	0	0.196262
Fi14	Clostridiale sp. DTU023	0	0	0.0629978	0.0108617	0.070239	0.0325851	0.0354815	0.0282404	0.0260681	0.0941347	0.0362056	0.0601014	0.0347574	0.00289645	0.0347574	0.031861	0.00506879	0.10572	0.0477915	0.0144823	0.0137581	0.0152064	0	0	0.236785
Fi15	Clostridiales sp. DTU024	0	0	0.0501166	0.00854701	0.0691531	0.024087	0.107615	0.0190365	0.021756	0.0609946	0.0512821	0.044289	0.0283605	0.000777001	0.0236985	0.0384615	0.0104895	0.0928516	0.0621601	0.0236985	0.00660451	0.017871	0	0	0.238151
Fi16	Clostridia sp. DTU025	0	0	0.0500766	0.0132856	0.0868677	0.0270823	0.0643843	0.0255493	0.0178845	0.0700051	0.0516096	0.0429228	0.0408789	0.00664282	0.0270823	0.037813	0.00817578	0.0960654	0.0720491	0.0311702	0.0163516	0.0168625	0	0	0.197241
Fi17	Clostridia sp. DTU026	0	0.000446828	0.0397676	0.0107239	0.0679178	0.0196604	0.0862377	0.0165326	0.0174263	0.0656836	0.0451296	0.038874	0.0397676	0.0250223	0.0290438	0.0397676	0.00536193	0.0723861	0.0638963	0.0352994	0.0134048	0.0241287	0	0	0.243521
Fi18	Peptococcaceae sp. DTU027	0	0	0.0511265	0.0147314	0.0831889	0.0207972	0.0398614	0.0277296	0.0147314	0.0563258	0.0485269	0.0389948	0.042461	0.0259965	0.0290295	0.0394281	0.00953206	0.0905546	0.0654246	0.0333622	0.0190641	0.0168977	0	0	0.232236
Fi19	Clostridiales sp. DTU053	0	0.00056243	0.0489314	0.0112486	0.0703037	0.0275591	0.0843645	0.0258718	0.0191226	0.079865	0.0427447	0.0444319	0.0410574	0.00281215	0.0224972	0.0230596	0.00674916	0.0933633	0.0579303	0.023622	0.0101237	0.0163105	0	0	0.247469
Fi20	Clostridiaceae sp. DTU054	0	0.000448833	0.0394973	0.0139138	0.0614901	0.0233393	0.0677738	0.0237882	0.0197487	0.0637343	0.0605925	0.0385996	0.045781	0.0264811	0.0210952	0.0251346	0.00852783	0.0776481	0.0614901	0.0520646	0.0175045	0.0179533	0	0.000448833	0.232944
Fi21	Halothermothrix sp. DTU029	0	0.000465116	0.0404651	0.0139535	0.0637209	0.0269767	0.0609302	0.0195349	0.0153488	0.0651163	0.0465116	0.0409302	0.0525581	0.0334884	0.0283721	0.0395349	0.00604651	0.0786047	0.0693023	0.032093	0.024186	0.0232558	0	0	0.218605
Fi22	Clostridia sp. DTU030	0	0.000504286	0.0736258	0.0151286	0.0695915	0.0216843	0.0302572	0.03177	0.0151286	0.0736258	0.0489158	0.0388301	0.0428643	0.0237015	0.0242057	0.0226929	0.0110943	0.082703	0.089763	0.0363086	0.0206757	0.01059	0	0	0.216339
Fi23	Clostridiales sp. DTU031	0	0.000568828	0.0517634	0.00739477	0.076223	0.0273038	0.0546075	0.0261661	0.0278726	0.07281	0.0483504	0.0551763	0.0346985	0.00284414	0.0244596	0.0301479	0.00910125	0.0904437	0.0517634	0.0295791	0.0119454	0.0159272	0	0	0.250853
Fi24	Clostridiales sp. DTU032	0	0.000629723	0.0579345	0.0107053	0.0799748	0.0314861	0.0629723	0.0270781	0.0321159	0.0793451	0.0503778	0.0560453	0.0396725	0	0.0258186	0.0308564	0.0100756	0.108312	0.0579345	0.0157431	0.00944584	0.0176322	0	0	0.195844
Fi25	Clostridiales sp. DTU033	0	0	0.0532734	0.0134788	0.07638	0.0288832	0.0455712	0.0288832	0.0218228	0.0898588	0.0571245	0.0513479	0.050706	0.0224647	0.0224647	0.0263158	0.0115533	0.0853659	0.0564827	0.0320924	0.0173299	0.0121951	0	0	0.196406
Fi26	Clostridiales sp. DTU035	0	0	0.0510903	0.0130841	0.0884735	0.0311526	0.0317757	0.0261682	0.0199377	0.0853583	0.0398754	0.0691589	0.0411215	0	0.0280374	0.035514	0.00560748	0.0816199	0.0573209	0.0211838	0.00996885	0.0186916	0	0.000623053	0.244237
Fi27	Clostridiales sp. DTU036	0	0	0.0528376	0.00717547	0.084801	0.024788	0.049576	0.0326158	0.0241357	0.084801	0.0410959	0.0482714	0.0287019	0	0.0234834	0.0515329	0.0143509	0.114155	0.0684932	0.0189172	0.00978474	0.0143509	0	0	0.206132
Fi28	Clostridiales sp. DTU055	0	0.000308928	0.0312017	0.0101946	0.0497374	0.0188446	0.0577695	0.0278035	0.0139018	0.0466481	0.0404696	0.0370714	0.0552981	0.0265678	0.0219339	0.0253321	0.00648749	0.0806302	0.0617856	0.0336732	0.0210071	0.0194625	0	0	0.313871
Fi29	Bacilli sp. DTU057	0	0	0.0357318	0.0107685	0.0724425	0.0279001	0.0753793	0.0210475	0.0332844	0.0783162	0.0582477	0.0558003	0.0352423	0.00440529	0.0230054	0.0362212	0.0107685	0.109153	0.0846794	0.0279001	0.011258	0.0166422	0	0	0.171806
Fi30	Clostridiales sp. DTU058	0	0.000348918	0.034194	0.0122121	0.0439637	0.0195394	0.0450105	0.0334962	0.0160502	0.0533845	0.0439637	0.0443126	0.0436148	0.0275645	0.0240754	0.0233775	0.00558269	0.072575	0.051291	0.0450105	0.0191905	0.017097	0	0.000348918	0.323796
Fi31	Clostridiaceae sp. DTU059	0	0.00045208	0.0447559	0.011302	0.0673599	0.0262206	0.0619349	0.0235081	0.0194394	0.0700723	0.0542495	0.0447559	0.0402351	0.0253165	0.0235081	0.0311935	0.00678119	0.0809222	0.0596745	0.0470163	0.0153707	0.0144665	0	0	0.231465
Fi32	Clostridiales sp. DTU060	0	0.000348311	0.0424939	0.010101	0.0679206	0.0208986	0.066179	0.0233368	0.0184605	0.0630442	0.0452804	0.0456287	0.0421456	0.0247301	0.0254267	0.0316963	0.00557297	0.0689655	0.0445838	0.0390108	0.0135841	0.0118426	0	0	0.28875
Fi33	Clostridia sp. DTU062	0	0.000365364	0.0379978	0.016076	0.0679576	0.0230179	0.0559006	0.0204604	0.0164414	0.0708805	0.0387285	0.0493241	0.0427475	0.0222872	0.024114	0.0303252	0.00548045	0.0690537	0.0569967	0.0244794	0.0189989	0.0226525	0	0	0.285714
Fi34	Tepidanaerobacter sp. DTU063	0	0.000380373	0.0555344	0.0121719	0.0794979	0.0205401	0.0505896	0.0273868	0.0136934	0.0566755	0.0502092	0.0486877	0.0483073	0.0239635	0.0232027	0.0296691	0.00950932	0.0893876	0.0692278	0.0361354	0.0205401	0.0125523	0	0.000380373	0.221757
Fi35	Clostridiales sp. DTU064	0	0.000538213	0.0457481	0.0123789	0.0694295	0.0220667	0.0640474	0.0193757	0.0242196	0.073197	0.0532831	0.0430571	0.0484392	0.0199139	0.0296017	0.032831	0.0080732	0.0780409	0.0446717	0.0263724	0.0134553	0.0166846	0	0	0.254575
Fi36	Clostridia sp. DTU065	0	0	0.0356659	0.0130926	0.0636569	0.0239278	0.062754	0.0180587	0.0162528	0.0645598	0.0428894	0.0424379	0.0460497	0.0216704	0.0234763	0.03386	0.00586907	0.0893905	0.0731377	0.0225734	0.0162528	0.0261851	0	0	0.258239
Fi37	Clostridiales sp. DTU066	0	0.000380807	0.0472201	0.0125666	0.0738766	0.0270373	0.0247525	0.0300838	0.0144707	0.06131	0.053313	0.0453161	0.041508	0.0213252	0.0262757	0.0281797	0.00456969	0.0913938	0.0658797	0.0376999	0.0186596	0.00799695	0	0	0.266184
Fi38	Clostridia sp. DTU068	0	0.000408831	0.055601	0.0139002	0.0752249	0.0200327	0.0257563	0.0535568	0.0126738	0.0576451	0.0486509	0.0433361	0.0445626	0.0233034	0.0347506	0.0429272	0.0126738	0.0813573	0.0686836	0.0343418	0.0212592	0.0130826	0	0	0.216271
Fi39	Clostridiales sp. DTU069	0	0.000408664	0.0371884	0.0110339	0.0547609	0.0196159	0.0890887	0.0257458	0.0167552	0.0596649	0.0612996	0.041275	0.0465877	0.0232938	0.0237025	0.0257458	0.00776461	0.0833674	0.0551696	0.0551696	0.0171639	0.0171639	0	0	0.228034
Fi40	Clostridiales sp. DTU070	0	0.00036075	0.0357143	0.0104618	0.0566378	0.018759	0.0916306	0.0241703	0.0198413	0.0551948	0.0624098	0.037518	0.0425685	0.0223665	0.0238095	0.024531	0.00757576	0.0840548	0.0569986	0.0429293	0.0162338	0.0205628	0	0	0.245671
Fi41	Clostridiales sp. DTU072	0	0	0.0600293	0.0102489	0.0614934	0.0307467	0.056369	0.0256223	0.0219619	0.0951684	0.034407	0.0519766	0.0322108	0	0.0285505	0.0256223	0.00732064	0.0849195	0.0505124	0.0153734	0.0102489	0.0153734	0	0.00146413	0.280381
Fi42	Clostridiales sp. DTU073	0	0.00111421	0.0428969	0.0178273	0.064624	0.0267409	0.0339833	0.0239554	0.0200557	0.0791086	0.0462396	0.043454	0.0479109	0.0345404	0.032312	0.0289694	0.00891365	0.0857939	0.0651811	0.0328691	0.0300836	0.00891365	0	0.00167131	0.222841
Fi43	Clostridiales sp. DTU074	0	0	0.0477145	0.010425	0.0669607	0.0236568	0.095429	0.0292702	0.0152366	0.0569366	0.0505213	0.0372895	0.0412991	0.02085	0.0236568	0.02085	0.0112269	0.109864	0.0585405	0.0296712	0.0124298	0.0196472	0	0.000400962	0.218123
Fi44	Clostridiales sp. DTU075	0	0	0.0462482	0.0132138	0.0736196	0.024068	0.0755073	0.0245399	0.0169891	0.0665408	0.0471921	0.041529	0.0353941	0.0254837	0.024068	0.0231241	0.00849457	0.105238	0.0731477	0.0320906	0.0169891	0.0221803	0	0.000471921	0.20387
Fi45	Clostridiales sp. DTU076	0	0.000369413	0.0435907	0.0132989	0.0620613	0.0254895	0.0210565	0.0236424	0.0199483	0.0657554	0.0520872	0.0472848	0.0354636	0.0247506	0.0273365	0.0343554	0.0088659	0.0834873	0.063539	0.0446989	0.0140377	0.0192095	0	0	0.269671
Fi46	Clostridia sp. DTU077	0	0.000808407	0.0707357	0.0157639	0.0666936	0.0210186	0.0493129	0.0408246	0.0347615	0.0573969	0.0408246	0.043654	0.0432498	0.000404204	0.025869	0.0295069	0.0161681	0.0909458	0.0525465	0.0230396	0.00889248	0.0133387	0	0	0.254244
Fi47	Clostridiales sp. DTU078	0	0.000459137	0.0454545	0.010101	0.0679522	0.0247934	0.0752984	0.0270891	0.0224977	0.0651974	0.0431589	0.0394858	0.0362718	0.0192837	0.0224977	0.0243343	0.00964187	0.0977961	0.0459137	0.0266299	0.0156107	0.0169881	0	0	0.263545
Fi48	Clostridiaceae sp. DTU079	0	0.000336134	0.0305882	0.0131092	0.0510924	0.0184874	0.0396639	0.0305882	0.012437	0.0547899	0.0598319	0.0379832	0.0460504	0.0242017	0.0248739	0.0265546	0.00369748	0.0793277	0.0598319	0.0534454	0.0188235	0.0141176	0	0.00201681	0.298151
Fi49	Clostridia sp. DTU080	0	0	0.0395847	0.00940947	0.0535367	0.0184945	0.122972	0.0262816	0.013303	0.046074	0.0343933	0.0376379	0.0399091	0.00778715	0.0220636	0.023037	0.0107073	0.0953926	0.0541856	0.0171966	0.00973394	0.0165477	0	0	0.301752
Fi50	Clostridiales sp. DTU081	0	0	0.0628183	0.00962083	0.0639502	0.0299943	0.0509338	0.0220713	0.0186757	0.0826259	0.0373514	0.0662139	0.0311262	0	0.0305603	0.0418789	0.00509338	0.106395	0.0464063	0.0141483	0.00962083	0.0169779	0	0	0.253537
Fi51	Clostridiales sp. DTU082	0	0.000366166	0.0501648	0.00842182	0.0714024	0.0238008	0.0728671	0.0194068	0.019773	0.0571219	0.0545588	0.0479678	0.0336873	0.00366166	0.0230685	0.0402783	0.00878799	0.0893446	0.0578543	0.0358843	0.00842182	0.017576	0	0	0.255584
Fi52	Clostridiales sp. DTU083	0	0	0.0512305	0.0140633	0.0763435	0.025113	0.0728277	0.0301356	0.0175791	0.0683074	0.0537418	0.0457057	0.0462079	0.0175791	0.0301356	0.0311401	0.00452034	0.0909091	0.07333	0.0326469	0.0130588	0.0150678	0	0	0.190357
Fi53	Clostridia sp. DTU084	0	0	0.0537741	0.0143069	0.0661075	0.0236803	0.0513074	0.024667	0.0113468	0.0626542	0.0557474	0.0439073	0.0527874	0.0325604	0.021707	0.027627	0.00690676	0.0892945	0.0601875	0.0241737	0.0300937	0.0133202	0	0	0.233843
Fi54	Clostridiales sp. DTU086	0	0.000430108	0.0412903	0.0137634	0.0748387	0.0249462	0.0266667	0.0305376	0.0176344	0.0645161	0.0490323	0.0593548	0.0425806	0.0249462	0.031828	0.0305376	0.00903226	0.0791398	0.0739785	0.0404301	0.0210753	0.012043	0	0	0.231398
Fi55	Clostridiales sp. DTU087	0	0.000418235	0.0418235	0.0133835	0.0740276	0.0225847	0.0903388	0.0259306	0.0146382	0.0593894	0.0485153	0.0368047	0.0472606	0.0238394	0.0259306	0.0443329	0.0100376	0.0924299	0.0727729	0.0317859	0.0230029	0.0138018	0	0	0.186951
Fi56	Clostridia sp. DTU088	0	0.000485909	0.0340136	0.0102041	0.0578231	0.0199223	0.0349854	0.03207	0.01069	0.0544218	0.0335277	0.0393586	0.0597668	0.0276968	0.0233236	0.0165209	0.00631681	0.0597668	0.0519922	0.0359572	0.0194363	0.0126336	0	0	0.359086
Fi57	Clostridiales sp. DTU089	0	0.000425351	0.0387069	0.0123352	0.0540196	0.0229689	0.0761378	0.024245	0.0136112	0.0599745	0.0544449	0.0442365	0.0306253	0.00467886	0.0191408	0.0246704	0.00552956	0.088473	0.0493407	0.0293492	0.0119098	0.0178647	0	0.000425351	0.316886
Fi58	Clostridiales sp. DTU090	0	0.000646412	0.0614092	0.0116354	0.0652877	0.0394312	0.0426632	0.0271493	0.0310278	0.0827408	0.0420168	0.051713	0.0303814	0	0.0258565	0.0394312	0.0103426	0.107951	0.0581771	0.0180995	0.00969619	0.0206852	0	0	0.223659
Fi59	Erysipelothrix sp. DTU091	0	0	0.0419527	0.0183066	0.0518688	0.0358505	0.0640732	0.0221205	0.0190694	0.109077	0.0526316	0.0671243	0.0396644	0.00228833	0.0327994	0.0396644	0.00457666	0.105263	0.0564455	0.0228833	0.0106789	0.0183066	0	0	0.185355
Fi60	Clostridiales sp. DTU092	0	0	0.0404751	0.0118786	0.0717114	0.0241971	0.0945886	0.0272767	0.0175979	0.0686318	0.0470744	0.0400352	0.0365156	0.016718	0.025077	0.0219974	0.00879894	0.108667	0.0615926	0.0351958	0.0118786	0.0189177	0	0	0.211175
Fi61	Clostridiales sp. DTU093	0	0.000402091	0.0643345	0.0128669	0.0936872	0.0209087	0.0723764	0.0478488	0.0152795	0.0615199	0.0373945	0.0430237	0.0418175	0.0225171	0.0229192	0.0257338	0.008846	0.0860474	0.0743868	0.0289505	0.0197025	0.0116606	0	0	0.187776
Fi62	Clostridia sp. DTU095	0	0.000699545	0.0717034	0.0129416	0.0703043	0.0216859	0.0419727	0.035327	0.0251836	0.0514166	0.0454704	0.0458202	0.0405736	0.0188877	0.0258832	0.0321791	0.0111927	0.0849948	0.0650577	0.03078	0.0164393	0.0104932	0	0	0.240993
Fi63	Eubacteriaceae sp. DTU096	0	0.00120482	0.0662651	0.00481928	0.0831325	0.026506	0.0313253	0.0385542	0.0156627	0.1	0.0542169	0.0542169	0.0204819	0.00481928	0.0277108	0.0277108	0.00963855	0.0915663	0.0843373	0.0289157	0.0120482	0.0108434	0	0	0.206024
Fi64	Clostridia sp. DTU097	0	0.000314762	0.0475291	0.0138495	0.0711363	0.0204596	0.03305	0.0160529	0.0113314	0.0594901	0.0421782	0.0409191	0.0390305	0.0163676	0.0214038	0.0267548	0.00944287	0.0884482	0.0535096	0.0311615	0.0163676	0.0223481	0	0	0.318854
Fi65	Pelotomaculum sp. DTU098	0	0.000769527	0.0619469	0.0115429	0.0750289	0.022701	0.0353982	0.042324	0.0223163	0.0573297	0.0419392	0.0427087	0.043863	0.00346287	0.0273182	0.0400154	0.00846479	0.094267	0.0673336	0.0303963	0.013082	0.0123124	0	0.000384763	0.245094
Fi66	Clostridiales sp. DTU099	0	0	0.0610477	0.00945254	0.0882237	0.0240252	0.0622292	0.03269	0.0291453	0.073651	0.046475	0.0429303	0.0378102	0.00118157	0.0256006	0.0295392	0.0126034	0.0897991	0.054746	0.0279638	0.011028	0.0177235	0	0.000393856	0.221741
Fi67	Clostridiales sp. DTU100	0	0	0.0426806	0.0123549	0.0655185	0.0160988	0.0696368	0.0213403	0.0157244	0.0389367	0.0550356	0.043055	0.0426806	0.00486709	0.0205915	0.0333209	0.00861101	0.11082	0.0542868	0.0269562	0.0123549	0.0232123	0	0	0.281917
Fi68	Clostridiales sp. DTU101	0	0	0.0599917	0.0057923	0.0732313	0.0211005	0.0823335	0.0293753	0.0268928	0.0587505	0.0422011	0.0388912	0.0285478	0.00165494	0.0252379	0.0293753	0.0115846	0.109226	0.0471659	0.021928	0.00827472	0.0173769	0	0.000413736	0.260654
Fi69	Clostridiales sp. DTU071	0	0	0.0518992	0.00940203	0.0575404	0.0135389	0.0928921	0.0161715	0.0188041	0.0609252	0.0428733	0.0594208	0.0225649	0.000376081	0.0248214	0.0342234	0.0101542	0.0789771	0.0353516	0.0161715	0.00564122	0.0146672	0	0	0.333584
Pr01	Gammaproteobacteria sp. DTU037	0.000339328	0	0.0654903	0.0101798	0.0699016	0.0210383	0.0254496	0.0458093	0.0447913	0.0610791	0.044452	0.0502206	0.0478453	0.0111978	0.0420767	0.0441127	0.022735	0.0939939	0.0753308	0.0359688	0.0254496	0.0169664	0	0	0.145572
Pr02	Gammaproteobacteria sp. DTU038	0.000388727	0.000388727	0.0620019	0.00971817	0.0697765	0.0174927	0.027794	0.0412051	0.0324587	0.0474247	0.036346	0.0452867	0.047619	0.0268222	0.0379009	0.0419825	0.0169096	0.0779397	0.0573372	0.051312	0.0285714	0.0137998	0.000194363	0	0.209329
Pr04	Gammaproteobacteria sp. DTU040	0.000398883	0	0.0574392	0.0139609	0.0670124	0.0235341	0.0255285	0.0446749	0.0263263	0.0694057	0.0386917	0.051057	0.0486637	0.0390905	0.0466693	0.0454727	0.010371	0.0781811	0.0618269	0.0558436	0.0303151	0.0159553	0	0	0.149581
Pr05	Alcaligenaceae sp. DTU041	0.000318066	0.000636132	0.0629771	0.0101781	0.0881043	0.0178117	0.0330789	0.0375318	0.0419847	0.0470738	0.0496183	0.0410305	0.0454835	0.0136768	0.0340331	0.0512087	0.0235369	0.091285	0.0823791	0.0244911	0.0232188	0.00890585	0.00127226	0	0.170165
Pr06	Alcaligenaceae sp. DTU102	0.000259202	0.000259202	0.0609124	0.00855365	0.0803525	0.0152929	0.026957	0.032141	0.0456195	0.0463971	0.0461379	0.0355106	0.0451011	0.0191809	0.0287714	0.0438051	0.0215137	0.0767237	0.0627268	0.0515811	0.0152929	0.0158113	0	0	0.221099
Pr07	Campylobacterales sp. DTU103	0	0	0.0695652	0.0100686	0.0700229	0.023341	0.0201373	0.0407323	0.021968	0.0604119	0.0347826	0.0343249	0.0494279	0.0361556	0.0384439	0.0471396	0.00869565	0.0713959	0.0402746	0.0654462	0.024714	0.0100686	0	0	0.222883
Pr08	Rhodocyclaceae sp. DTU104	0.000288351	0.000288351	0.0568051	0.00951557	0.0619954	0.0198962	0.0236448	0.0409458	0.0305652	0.0622837	0.0397924	0.0383506	0.0510381	0.033737	0.0331603	0.0435409	0.00893887	0.0654556	0.0467128	0.0729527	0.0236448	0.0103806	0	0	0.226067
Pr09	Desulfomicrobium sp. DTU105	0	0.00160128	0.060048	0.00960769	0.0760608	0.0272218	0.0296237	0.0344275	0.0144115	0.0584468	0.0296237	0.0320256	0.0584468	0.0272218	0.0336269	0.0296237	0.011209	0.071257	0.031225	0.0480384	0.0272218	0.00720576	0	0	0.281825
Pr10	Alcaligenaceae sp. DTU106	0.00035014	0.00070028	0.0581232	0.0112045	0.0833333	0.0203081	0.0262605	0.0434174	0.0521709	0.052521	0.0430672	0.037465	0.0486695	0.0133053	0.0322129	0.0504202	0.0248599	0.0829832	0.0780812	0.0252101	0.0210084	0.0115546	0.00105042	0	0.181723
Pr11	Desulfobulbaceae sp. DTU107	0.00035461	0.00070922	0.0861702	0.0070922	0.0602837	0.0223404	0.0294326	0.0475177	0.0304965	0.0585106	0.0255319	0.0365248	0.0489362	0.00921986	0.0329787	0.0390071	0.0159574	0.0840426	0.0496454	0.0351064	0.0237589	0.0131206	0.00035461	0	0.242908
Sp01	Spirochaeta sp. DTU042	0	0	0.0539683	0.00816327	0.077551	0.0272109	0.0961451	0.0226757	0.0272109	0.0548753	0.0553288	0.0485261	0.0272109	0.000453515	0.0272109	0.0344671	0.00861678	0.110658	0.0494331	0.031746	0.00997732	0.0126984	0	0	0.215873
Sp02	Treponemaceae sp. DTU108	0	0	0.0370648	0.00748783	0.0610258	0.0224635	0.0557844	0.025833	0.0198428	0.0591539	0.043055	0.0348184	0.0389367	0.0284538	0.0262074	0.0205915	0.00374392	0.0685137	0.0378136	0.0617746	0.0153501	0.0119805	0	0	0.320105
Sy01	Anaerobaculum sp. DTU043	0	0	0.0806549	0.0157671	0.0897514	0.0400243	0.05094	0.0442693	0.02547	0.0800485	0.0333535	0.0394178	0.0479078	0.0291086	0.0333535	0.0345664	0.00909642	0.0933899	0.063675	0.0145543	0.0175864	0.00545785	0	0	0.151607
Sy02	Synergistaceae sp. DTU044	0	0.000573723	0.0613884	0.0137694	0.109007	0.0321285	0.0447504	0.0384395	0.026965	0.0831899	0.0327022	0.0407344	0.0481928	0.00745841	0.0263913	0.033276	0.00688468	0.0998279	0.0596672	0.0189329	0.0189329	0.0149168	0	0	0.18187
Sy03	Synergistaceae sp. DTU045	0	0.000577034	0.0802077	0.0126947	0.113099	0.0363531	0.0461627	0.0421235	0.0253895	0.0755915	0.0380842	0.0357761	0.0473168	0.00519331	0.0242354	0.034045	0.00750144	0.106174	0.0542412	0.0219273	0.0150029	0.0144259	0	0	0.163878
Sy04	Synergistales sp. DTU085	0	0	0.0482498	0.0113529	0.0917692	0.025071	0.119205	0.0307474	0.0165563	0.0591296	0.0335856	0.0435194	0.0373699	0.0245979	0.0326395	0.0241249	0.0113529	0.0979186	0.0624409	0.0222327	0.0189215	0.0108798	0	0	0.178335
Sy05	Synergistaceae sp. DTU109	0	0	0.0576923	0.0157343	0.0777972	0.0402098	0.0244755	0.0463287	0.0218531	0.0856643	0.0270979	0.0515734	0.0541958	0.00611888	0.0358392	0.0297203	0.0113636	0.0839161	0.0559441	0.0113636	0.0218531	0.0131119	0	0	0.228147
Sy06	Synergistales sp. DTU110	0	0.000589623	0.0689858	0.0129717	0.112028	0.0283019	0.0454009	0.0400943	0.0170991	0.0589623	0.0347877	0.0459906	0.0454009	0.00648585	0.0271226	0.0383255	0.00707547	0.09375	0.0442217	0.0200472	0.0159198	0.0141509	0	0	0.222288
Te01	Acholeplasmatales sp. DTU056	0	0	0.044	0.0128	0.0424	0.0216	0.044	0.0192	0.0168	0.1056	0.0384	0.0672	0.0416	0.0024	0.032	0.0424	0.0032	0.0848	0.072	0.0168	0.0096	0.0224	0	0	0.2608
Te02	Acholeplasmatales sp. DTU061	0	0	0.0320957	0.00881057	0.0509755	0.0295784	0.06545	0.0188798	0.0245437	0.0811831	0.0320957	0.0522341	0.0320957	0.00314663	0.0239144	0.0314663	0.00881057	0.0824418	0.0553807	0.0125865	0.00692259	0.0251731	0	0	0.322215
Te03	Acholeplasmatales sp. DTU067	0	0	0.0393959	0.00787919	0.0479317	0.0216678	0.083388	0.0177282	0.0249508	0.0840446	0.0420223	0.0485883	0.0347997	0.0026264	0.0275772	0.0334865	0.00853578	0.0879842	0.0531845	0.0177282	0.00919238	0.0170716	0	0	0.290217
Te04	Acholeplasmatales sp. DTU094	0	0	0.0193152	0.0140474	0.00790167	0.023705	0.0289728	0.0131694	0.00790167	0.122915	0.0368745	0.0781387	0.0447761	0.0158033	0.0280948	0.0158033	0.00526778	0.0728709	0.0430202	0.00965759	0.0272169	0.0175593	0	0	0.366989
Th01	Thermotogaceae sp. DTU111	0	0.000650618	0.0520494	0.0110605	0.0943396	0.0351334	0.0832791	0.0260247	0.0182173	0.080026	0.0422902	0.0364346	0.0377358	0.0331815	0.0286272	0.0396877	0.0110605	0.0917372	0.0520494	0.0253741	0.0201692	0.013663	0	0	0.167209
Th02	Thermotogales sp. DTU112	0	0	0.0265823	0.00253165	0.0443038	0.00886076	0.0974684	0.0113924	0.0139241	0.0278481	0.0493671	0.0443038	0.0278481	0.0265823	0.00886076	0.0392405	0.00506329	0.0506329	0.0417722	0.0265823	0.00506329	0.0189873	0	0	0.422785
Tm01	TM7 DTU050	0	0.00116009	0.0319026	0.0116009	0.0394432	0.0208817	0.0324826	0.0220418	0.012761	0.0806265	0.0290023	0.0429234	0.0585847	0.012181	0.0284223	0.0197216	0.00522042	0.0597448	0.0353828	0.0243619	0.0237819	0.0110209	0	0	0.396752

## Sheet: hypergeometric
Genome bin ID (acronym)	Genome bin "species name"	A - RNA processing and modification	B - Chromatin structure and dynamics	C - Energy production and conversion	D - Cell division and chromosome partitioning	E - Amino acid transport and metabolism	F - Nucleotide transport and metabolism	G - Carbohydrate transport and metabolism	H - Coenzyme metabolism	I - Lipid metabolism	J - Translation, ribosomal structure and biogenesis	K - Transcription	L - DNA replication, recombination and repair	M - Cell envelope biogenesis, outer membrane	N - Cell motility	O - Posttranslational modification, protein turnover, chaperones	P - Inorganic ion transport and metabolism	Q - Secondary metabolites biosynthesis, transport and catabolism	R - General function prediction only	S - COG of unknown function	T - Signal transduction mechanisms	U - Intracellular trafficking, secretion, and vesicular transport	V - Defense mechanisms	W - Extracellular structures	Z - Cytoskeleton	no COG
Ac01	Actinomycetales sp. DTU046	0.155773	0.66929	0.803991	0.772149	0.780966	0.257583	0.599129	0.00390853	2.17399e-05	0.999851	0.918913	0.692941	0.720728	1	0.856303	0.258452	0.00842466	0.985561	0.999864	0.999872	0.991264	0.999629	0.0966085	0.0272607	0
Ba01	Rikenellaceae sp. DTU001	0.103807	0.511383	0.73402	0.287557	0.999835	0.0801422	1	0.020959	0.646228	0.00992395	1	0.00029604	6.66134e-16	0.999993	0.0434369	1	0.604301	0.575863	0.999986	0.999266	0.447045	0.999676	0.0636434	0.154693	4.67766e-08
Ba02	Rikenellaceae sp. DTU002	0.113012	0.54326	0.98013	0.994049	0.983106	0.0358373	0.155074	0.385097	0.00892891	0.0969908	0.943705	0.763445	6.67725e-06	1	0.147748	0.204706	0.112368	0.640724	0.999997	0.967186	0.567668	0.116365	0.0694257	0.167969	0.00185058
Ba03	Porphyromonadaceae sp. DTU003	0.133499	0.607939	0.728498	0.911824	0.998988	0.30484	0.988864	0.418974	0.208121	0.981298	0.99996	0.473924	0.00401563	1	0.526889	0.00205215	0.683964	0.237196	0.993614	0.999999	0.982655	0.636951	0.0823817	0.197254	0
Ba05	Porphyromonadaceae sp. DTU047	0.125672	0.584212	0.538113	0.851756	0.941967	0.197635	0.062067	0.00577226	0.559855	0.0083446	0.999829	0.128438	0.000452405	1	0.480675	0.91578	0.947277	0.97142	0.999998	0.999998	0.674319	0.863516	0.0774177	0.18611	7.45407e-09
Ba06	Porphyromonadaceae sp. DTU048	0.159731	0.67929	0.743566	0.997075	0.821039	0.290375	0.0522138	0.475565	0.0835244	0.985727	1	0.371329	0.00048321	1	0.972736	0.0205075	0.967675	0.484068	0.999989	1	0.850751	0.979229	0.0991518	0.234216	0
Ba07	Rikenellaceae sp. DTU049	0.0855977	0.442747	0.73473	0.602772	0.999999	0.217294	0.999812	0.365698	0.874137	0.179455	0.999592	8.62405e-09	2.36688e-12	0.999999	0.00329005	0.999655	0.712308	0.821616	0.999996	0.999851	0.279353	0.997513	0.0522743	0.128215	2.14409e-09
Eu01	Methanoculleus sp. DTU006	0.00896328	0.000393166	1.40077e-07	0.990288	0.870701	0.292272	1	0	0.999298	0.580112	0.999839	0.960914	0.999992	0.927741	0.0148214	0.00216176	0.986512	2.23913e-05	6.94621e-10	0.303184	0.998506	0.999154	0.0834423	0.199624	0.999831
Eu02	Methanoculleus sp. DTU007	0.00665317	0.0479143	1.58699e-05	0.753172	0.144077	0.518637	0.999906	4.54015e-12	0.999414	0.030863	0.834924	0.996595	0.998212	1	0.0750599	0.00959414	0.850155	0.000201605	0.00167174	0.999499	0.999691	0.994685	0.0718583	0.173517	0.976265
Eu03	Euryarchaeota sp. DTU008	0.148792	0.0212674	1.00733e-05	0.991108	0.769034	0.783841	1	7.1762e-11	0.999976	0.896621	0.994051	0.999969	1	0.999989	0.00399078	0.090134	0.95605	7.15007e-09	1.11271e-11	0.77398	0.980758	0.918459	0.0921335	0.218877	0.565604
Eu04	Methanosarcina sp. DTU009	0.000249661	0.000190013	1.28937e-08	0.996936	0.987973	0.0174918	1	7.66054e-15	0.995853	0.00731228	0.99968	0.940652	0.999556	1	0.0593395	0.0331855	0.998843	9.73461e-05	5.22995e-09	0.999464	0.889004	1	0.0731082	0.176358	0.920588
Eu05	Methanothermobacter sp. DTU051	0.134722	0.242374	0.999701	0.470915	0.302251	0.920894	4.44089e-16	1	0.996276	0.170799	0.086948	0.957845	0.491878	0.0012425	0.311042	0.0126804	0.926569	0.708596	0.151777	0.74795	0.707068	0.0381514	0.0831596	0.198992	0.970161
Fi01	Clostridiales sp. DTU010	0.108964	0.529464	0.00809427	0.165373	0.522243	0.0267908	0.780644	0.881164	0.848648	0.0844796	0.477811	0.41589	0.038808	1	0.742162	0.561883	0.981675	0.0518596	0.0389496	0.997016	0.630658	0.079711	0.0668796	0.162139	0.898479
Fi02	Clostridia sp. DTU011	0.129985	0.229357	0.993854	0.194826	0.0891114	0.159504	7.58673e-10	0.99819	0.94713	0.408864	0.534608	0.927416	0.509435	3.04394e-05	0.817231	0.973535	0.789526	0.92717	0.0932319	0.587119	0.00760143	0.116324	0.0801509	0.192257	0.914647
Fi03	Clostridiales sp. DTU012	0.126962	0.221113	0.997165	0.161425	0.924243	0.22055	0.00146885	0.998615	0.871653	0.23764	0.00247083	0.811106	0.33107	0.000518764	0.897015	0.98308	0.972763	0.846002	0.424825	0.000145642	0.363294	0.0470028	0.0782349	0.0181112	0.599718
Fi04	Clostridiales sp. DTU013	0.135389	0.244215	0.999996	0.15474	0.920847	0.561456	0	0.951815	0.999802	0.418616	0.182491	0.61618	0.596134	0.00029805	0.893563	0.952108	0.975324	0.73476	0.26892	0.762081	0.396414	0.00017973	0.0835837	0.199939	0.670399
Fi05	Clostridia sp. DTU014	0.1026	0.507066	0.986814	0.102407	0.0446139	0.399406	0.989315	0.993965	0.933413	0.035041	0.0608351	0.128126	0.397427	0.00581102	0.63874	0.776811	0.160718	0.206099	0.0680836	0.477733	0.033282	6.75253e-05	0.0628868	0.152947	0.999203
Fi06	Clostridia sp. DTU015	0.1433	0.0802831	0.0417646	0.0545988	0.973649	0.813429	1	0.0207012	1.51277e-11	0.493199	0.196689	0.822994	0.355785	0.00074946	0.147794	0.56603	1.53083e-08	0.498557	0.00556077	0.0592774	0.0554977	0.955578	0.0886237	0.211136	0.999998
Fi07	Syntrophothermus sp. DTU052	0.178202	0.00927962	3.21691e-05	0.22729	0.957361	0.35	1	0.353813	0	0.987039	0.182098	0.234223	0.998568	0.166089	0.123776	0.960912	0.0823091	0.995503	0.542372	0.0197213	0.402343	0.745438	0.111086	0.259876	0.0167836
Fi08	Syntrophomonas sp. DTU017	0.153271	0.0235712	4.10677e-10	0.604762	0.37102	0.735808	1	0.00585025	0	0.967748	0.00295104	0.994031	0.885139	0.00364015	0.220075	0.902144	0.0793491	0.312528	0.0235199	0.00130462	0.605639	0.989646	0.0950025	0.22517	1
Fi09	Syntrophomonas sp. DTU018	0.131381	0.0137374	0.000725967	0.059371	0.655329	0.68646	1	1.35569e-05	0.112449	0.300625	0.0617207	0.650426	0.867482	1	0.0255703	0.105898	0.0978459	0.778033	3.49856e-05	0.254808	0.265661	0.984004	0.0810367	0.194244	0.998361
Fi10	Syntrophomonas sp. DTU019	0.12556	0.0575875	0.0138012	0.256778	0.0580777	0.00462268	0.997741	0.840762	0.0762851	0.01939	0.928703	0.0602063	0.999584	1	0.374142	0.591629	0.0418272	0.497029	0.996785	0.999816	0.983404	0.561497	0.0773466	0.185949	0.000743456
Fi11	Clostridiales sp. DTU020	0.156316	0.0993661	0.000231226	0.428884	0.171025	0.856777	0.981842	0.174015	0.000160041	0.998071	0.247666	0.957643	0.869472	1	0.967921	0.64284	0.000352148	0.167295	0.686508	0.998282	0.969988	0.086314	0.0969573	0.229439	0.00545676
Fi12	Clostridia sp. DTU021	0.121847	0.0533356	0.000350207	0.113133	0.170282	0.69264	0.975988	0.0393786	0.000521097	0.327284	0.0750223	0.464447	0.258945	0.126681	0.486473	0.583964	0.0462652	0.322119	0.30307	0.992833	0.00333308	0.765341	0.074998	0.180643	1
Fi13	Clostridia sp. DTU022	0.0843677	0.437831	0.0399011	0.477007	0.358425	0.0144216	0.998738	0.738268	0.17361	7.5852e-06	0.909876	0.00238947	0.907561	0.999994	0.0511835	0.565904	0.958695	0.00976499	0.972177	0.999954	0.73233	0.418983	0.0515095	0.126416	0.753373
Fi14	Clostridiale sp. DTU023	0.151853	0.659124	0.700312	0.884443	0.407095	0.406455	0	0.999947	0.592737	0.737932	0.0308008	0.46468	0.999868	1	0.886011	0.0602304	0.304245	0.177395	0.308155	0.988589	0.999991	0.102721	0.0940937	0.22318	0.787603
Fi15	Clostridiales sp. DTU024	0.117553	0.558324	0.67345	0.158624	0.000657421	0.140024	0.0129322	0.934948	0.916385	0.139919	0.043492	0.579842	0.585202	0.999638	0.535386	0.111669	0.71548	0.0949587	0.012691	0.491285	0.445239	0.217315	0.072287	0.174492	1
Fi16	Clostridia sp. DTU025	0.133332	0.238541	0.997387	0.528825	0.502491	0.881621	3.30576e-11	0.999995	0.950527	0.372318	0.357265	0.881617	0.693669	0.000199712	0.323954	0.0371481	0.984147	0.995748	0.20721	0.132536	0.841886	0.000363996	0.0822756	0.197017	0.557353
Fi17	Clostridia sp. DTU026	0.137221	0.618814	0.606458	0.0467351	0.0023638	0.795698	0.998195	0.847713	0.995972	0.938357	0.124499	0.879867	0.446476	4.5111e-05	0.323796	0.042339	0.485511	0.310618	0.129167	0.271039	0.128695	0.199659	0.084749	0.202536	0.922528
Fi18	Peptococcaceae sp. DTU027	0.107362	0.169167	0.739773	0.429723	0.342627	0.122107	1.68564e-08	0.911602	0.824356	0.00394875	0.559783	0.44979	0.563602	1	0.902584	0.992208	0.882715	0.195129	0.624289	0.969898	0.980987	0.28399	0.0658739	0.15983	0.394953
Fi19	Clostridiales sp. DTU053	0.132775	0.237009	0.997806	0.094393	0.891289	0.500006	0.00118452	0.983916	0.805292	0.520134	9.17267e-05	0.893613	0.182604	3.09159e-05	0.971994	0.983225	0.674302	0.955634	0.366478	9.27217e-08	0.289062	0.110851	0.0819218	0.0198071	0.906102
Fi20	Clostridiaceae sp. DTU054	0.128419	0.225079	0.995006	0.0948536	0.784329	0.13721	0.0494407	0.999628	0.990105	0.41513	0.251224	0.750594	0.00852433	6.83444e-10	0.396267	0.0450484	0.957138	0.934122	0.0338274	0.397398	0.00246149	0.00122883	0.0791578	0.190027	0.997975
Fi21	Halothermothrix sp. DTU029	0.119024	0.199728	2.73894e-05	0.0423039	0.383441	0.68514	0.999999	0.455834	0.989368	0.0423218	0.123107	0.867484	0.411321	0.0016864	0.813553	0.996188	0.227546	0.78217	6.1889e-08	0.0959051	0.0552714	0.943132	0.0732153	0.176601	0.998645
Fi22	Clostridia sp. DTU030	0.106217	0.16623	0.53908	0.925729	0.0854894	0.137441	0.363474	0.897413	0.0650167	0.0674112	0.161715	0.0124804	0.937304	1	0.776307	0.732899	0.545753	0.334646	0.924468	0.639391	0.916367	0.329795	0.0651549	0.158176	0.275895
Fi23	Clostridiales sp. DTU031	0.0964254	0.141677	0.158029	0.508575	0.0302824	0.0192707	0.0374466	0.835216	0.00648161	0.00740879	0.0924034	0.0108926	0.663122	1	0.645003	0.662587	0.381605	0.00224169	0.614524	0.999941	0.985849	0.166462	0.0590236	0.143994	0.999998
Fi24	Clostridiales sp. DTU032	0.0946871	0.477963	0.427208	0.160983	0.0935499	0.0767854	0.900679	0.705704	0.547513	3.55973e-05	0.00561082	0.0771583	0.0438202	0.0114491	0.886483	0.928248	0.191915	0.618264	0.702704	0.402413	0.326255	0.788862	0.0579379	0.141467	0.999997
Fi25	Clostridiales sp. DTU033	0.097409	0.488134	0.582825	0.195011	0.000803716	0.0228093	0.999973	0.885138	0.740352	0.000388363	0.760387	2.12251e-06	0.552194	1	0.432099	0.267804	0.949763	0.80137	0.654826	0.991745	0.977928	0.0969939	0.0596383	0.0106611	0.518111
Fi26	Clostridiales sp. DTU035	0.0932362	0.472471	0.45744	0.921906	0.00531964	0.342648	0.708664	0.379354	0.312824	0.000674781	0.673003	0.197848	0.996503	1	0.826148	6.47035e-05	0.0303794	0.000193696	0.07606	0.998266	0.978628	0.529946	0.0570323	0.139356	0.999835
Fi27	Clostridiales sp. DTU036	0.187321	0.390164	1	0.666559	0.999993	0.963217	0.110162	0.888905	0.999805	0.99999	0.814982	0.97603	0.000142129	6.55634e-07	0.97863	0.994296	0.970475	0.926828	0.322357	0.212713	0.0166544	0.018096	0.117017	0.272432	0
Fi28	Clostridiales sp. DTU055	0.12241	0.573971	0.999821	0.514925	0.210221	0.0914647	7.98058e-06	0.997693	0.00093133	0.0050492	0.000921249	0.00560921	0.937663	0.999998	0.895331	0.197031	0.270874	0.000419233	3.36087e-06	0.801439	0.962697	0.237494	0.0753542	0.181449	1
Fi29	Bacilli sp. DTU057	0.131883	0.234559	0.950282	0.425131	0.543908	0.189291	0.0304336	0.986672	0.831287	0.124038	0.00853099	0.42132	0.652091	0.000149334	0.87732	0.668759	0.911266	0.871325	0.507688	2.95393e-05	0.593031	0.538664	0.0813554	0.194958	0.930111
Fi30	Clostridiales sp. DTU058	0.167916	0.335501	0.993329	0.670239	0.508	0.817513	0.0010188	0.99546	0.932453	0.588567	0.33092	0.331472	0.479643	5.16437e-05	0.756425	0.642489	0.990362	0.999888	0.999849	0.00990098	0.861065	0.911525	0.104427	0.245625	3.37269e-08
Fi31	Clostridiaceae sp. DTU059	0.160704	0.315121	0.999816	0.00796326	0.50381	0.552037	0.240318	0.999777	0.987042	0.0745087	0.898842	0.0881672	0.416924	0.00194213	0.866388	0.777529	0.990254	0.99983	0.736193	0.98203	0.11681	0.000760504	0.099778	0.235576	4.52668e-07
Fi32	Clostridiales sp. DTU060	0.154849	0.2986	0.237014	0.274185	0.0108364	0.837826	0.700399	0.8873	0.999439	0.942596	0.0515159	0.120413	0.0549667	0.000285	0.916822	0.826443	0.496648	0.377998	0.0229704	0.0758968	0.0393635	0.831949	0.0960153	0.0269383	0.997449
Fi33	Clostridia sp. DTU062	0.13205	0.603636	0.999907	0.166992	0.791817	0.427381	0.0206896	0.999951	0.979732	0.45658	0.560109	0.631584	0.167364	0.00811276	0.87945	0.393574	0.9677	0.384766	0.00498992	0.992512	0.462054	2.74052e-05	0.0814616	0.195196	0.0713084
Fi34	Tepidanaerobacter sp. DTU063	0.154686	0.29814	0.887956	0.215915	0.117582	0.113005	1	0.653513	0.998384	0.718129	0.00889853	0.365307	0.543555	0.00669713	0.650104	0.917157	0.997907	0.250657	0.097612	0.0307053	0.14938	0.999135	0.0959105	0.227155	0.00569456
Fi35	Clostridiales sp. DTU064	0.144841	0.270493	0.239195	0.0869151	0.0796775	0.868144	1	4.70611e-09	0.999797	0.905435	0.112668	0.556132	0.258335	0.000975132	0.0170578	0.00372235	0.06132	0.868313	0.0344465	0.185311	0.0249217	0.755713	0.0896076	0.21331	0.999594
Fi36	Clostridia sp. DTU065	0.144896	0.270647	0.999814	0.476398	0.996433	0.896478	8.79297e-14	0.95104	0.976108	0.814015	2.33965e-05	0.740832	0.127835	0.000984204	0.878941	0.979927	0.814177	0.776106	0.836701	2.75772e-10	0.329108	0.167107	0.0896427	0.213388	0.97495
Fi37	Clostridiales sp. DTU066	0.162593	0.320458	0.999986	0.596017	0.992927	0.952893	0	0.98885	0.828493	0.974759	2.25529e-06	0.955272	0.435098	0.0016676	0.888813	0.995157	0.85965	0.752992	0.737607	0.000359542	0.470623	0.00854337	0.100994	0.238213	0.461028
Fi38	Clostridia sp. DTU068	0.108335	0.0393426	0.967357	0.00456875	0.709982	0.170787	0.999925	0.968441	0.745275	0.00544894	0.284629	0.530361	0.103559	2.84312e-09	0.1068	0.821069	0.580016	0.605115	0.166703	0.330453	1.05234e-05	0.984518	0.0664846	2.64373e-05	0.985737
Fi39	Clostridiales sp. DTU069	0.147477	0.647467	0.856973	0.593008	0.580638	0.462426	0	0.731828	0.994916	0.930194	0.0480826	0.95174	0.561853	0.0125429	0.8844	0.999844	0.192301	7.16629e-05	0.605643	0.666735	0.931299	0.0269023	0.0912922	0.0244352	0.999211
Fi40	Clostridiales sp. DTU070	0.126682	0.58734	0.900912	0.158507	0.151556	0.41084	5.00854e-06	0.969187	0.959696	0.315646	0.206981	0.70298	0.936982	0.000161511	0.833479	0.995859	0.673384	0.00257008	0.00580495	0.397922	0.357983	0.0039943	0.0780573	0.0180313	0.999996
Fi41	Clostridiales sp. DTU072	0.14638	0.084616	4.56547e-05	0.0150051	0.600842	0.784317	0.786954	0.00497345	6.04753e-05	0.915224	0.751205	0.525957	0.370861	1	0.689819	0.82999	0.000946704	0.28201	0.940288	0.992552	0.998931	0.72198	0.0905906	0.21548	0.138434
Fi42	Clostridiales sp. DTU073	0.129985	0.229357	0.930583	0.636677	0.499311	0.327549	4.54289e-06	0.879278	0.486558	0.408864	0.534608	0.846246	0.909599	0.0593383	0.927355	0.990058	0.461882	0.0488306	0.997762	0.891795	0.556435	0.195397	0.0801509	0.192257	0.0214634
Fi43	Clostridiales sp. DTU074	0.173473	0.351201	1	0.137455	0.999939	0.967574	0.999635	0.606377	0.999972	0.983236	1.82829e-05	0.9489	0.135667	8.89605e-05	0.816032	0.978005	0.999892	0.950306	0.501332	8.68741e-11	0.122563	0.620564	0.108021	1.04029e-08	1.47253e-11
Fi44	Clostridiales sp. DTU075	0.179155	0.724742	0.999602	0.801526	0.999561	0.969932	0	0.955139	0.9999	0.999992	0.995501	0.961164	0.71828	0.999876	0.972913	0.999431	0.255458	0.0672193	0.912047	1	0.998725	0.215052	0.111705	0.261192	2.66453e-13
Fi45	Clostridiales sp. DTU076	0.106732	0.521712	0.0266241	0.685852	0.746221	0.0364302	0.633665	0.990418	0.855891	0.00100161	0.901556	8.78536e-06	0.990492	1	0.210541	0.0194209	0.977543	0.00321975	0.992864	0.999997	0.988149	0.214038	0.0654785	0.15892	0.195455
Fi46	Clostridia sp. DTU077	0.16038	0.314205	0.703055	0.904848	0.240886	0.444145	4.29085e-06	0.999946	0.832701	0.934532	0.00332191	0.155135	0.987201	1	0.927776	0.0178635	0.65083	0.379358	0.669561	0.0828573	0.999746	0.119334	0.0995693	0.235123	0.0963391
Fi47	Clostridiales sp. DTU078	0.119476	0.564577	0.587309	0.0943393	0.0706422	0.29894	7.17697e-05	0.621427	0.93241	0.215867	0.015201	0.344391	0.169653	0.179156	0.232345	0.66244	0.993321	0.301178	0.00654272	0.34571	0.855714	0.443698	0.0735007	0.177249	1
Fi48	Clostridiaceae sp. DTU079	0.121508	0.571102	0.385625	0.0777655	0.627999	0.456205	0.617742	0.963136	0.999886	0.595896	0.00472392	0.496128	0.00895169	9.37666e-09	0.948567	0.910509	0.887378	0.393902	0.466457	0.968903	3.19221e-06	0.697394	0.0747843	0.180159	0.876467
Fi49	Clostridia sp. DTU080	0.138163	0.251892	0.993649	0.101472	0.0964272	0.307317	1	0.592964	0.946592	0.460003	0.101676	0.000262026	0.435145	0.000171668	0.104252	0.736541	0.584297	0.930211	0.00256628	0.00669764	0.0319955	0.865488	0.0853487	0.203871	0.936161
Fi50	Clostridiales sp. DTU081	0.141812	0.262036	0.991874	0.130876	0.121911	0.599534	2.88658e-14	0.942806	0.996892	0.825776	0.121288	0.959629	0.099612	0.000577199	0.67914	0.00135005	0.388759	0.205331	0.00462279	0.428598	0.00536764	0.648974	0.087674	0.209033	1
Fi51	Clostridiales sp. DTU082	0.123255	0.211074	0.999965	0.61263	0.96926	0.851586	0.999939	0.425625	0.999964	0.965447	0.989645	0.845394	6.50275e-05	1.17937e-05	0.878506	0.999998	0.937061	0.999999	0.935655	0.107603	0.113705	0.785412	0.0758883	0.182657	0
Fi52	Clostridiales sp. DTU083	0.139602	0.255887	0.999094	0.256682	0.997347	0.549411	9.14731e-07	0.980657	0.999032	0.791011	0.00621942	0.468939	0.997922	0.999999	0.995449	0.989998	0.982639	0.443594	0.986287	0.693303	0.950902	0.111917	0.0862654	0.0218961	1.11022e-15
Fi53	Clostridia sp. DTU084	0.094049	0.135882	0.0569967	0.371313	0.655065	5.97589e-05	0.965702	0.827126	0.0140074	0.00178192	0.606813	0.0685683	0.990437	1	0.638725	0.075069	0.342344	0.00289987	0.596724	0.999196	0.980729	0.0309006	0.0575395	0.140539	0.974445
Fi54	Clostridiales sp. DTU086	0.135278	0.613171	0.995987	0.327965	0.239527	0.394646	2.22045e-16	0.874259	0.945733	0.18541	0.20761	0.819527	0.904869	0.259608	0.759372	0.998968	0.626764	0.000288212	0.357933	0.136825	0.948951	0.0563879	0.083513	0.199781	0.999931
Fi55	Clostridiales sp. DTU087	0.147093	0.276797	0.00473356	0.182031	5.96743e-07	0.795871	1.66529e-05	5.76158e-06	0.994611	0.696839	0.93937	0.587086	0.510213	0.00224087	0.924023	0.980962	0.628113	0.612836	0.00147669	0.739336	0.0798205	0.906702	0.0910467	0.216485	1
Fi56	Clostridia sp. DTU088	0.167273	0.116945	5.07478e-06	0.160289	0.313367	0.731135	0.996622	0.120334	0.167237	0.997914	0.313474	0.313943	0.644864	0.0547858	0.705447	0.586101	0.185102	0.696906	0.121655	0.550453	0.436953	0.977235	0.104012	0.24473	0.686964
Fi57	Clostridiales sp. DTU089	0.051536	0.047144	0.0368001	0.954841	0.0412761	0.248031	0.998182	0.110905	0.89823	3.3327e-05	0.0646052	0.0712713	0.999537	0.995698	0.447204	0.777782	0.419812	0.327508	0.00201998	0.612611	0.793288	0.79808	0.0312478	0.0779283	0.995639
Fi58	Clostridiales sp. DTU090	0.184169	0.381325	0.897767	0.0673667	0.244137	0.871357	1	1	0.999999	0.858702	0.657296	0.803649	0.799945	0.28467	0.986212	0.978265	0.52172	0.441898	0.938557	0.506718	0.450207	0.000515633	0.114964	0.2681	0
Fi59	Erysipelothrix sp. DTU091	0.153216	0.0946395	0.0164422	0.382432	0.0793643	0.591279	0.999988	0.00117977	0.516967	0.922995	0.660898	0.620594	0.312332	1	0.521777	0.0238161	0.70726	0.118841	0.0556287	0.589986	0.892023	0.855859	0.0949676	0.0263733	0.488959
Fi60	Clostridiales sp. DTU092	0.149941	0.654072	0.0277071	0.765175	4.76195e-05	0.414582	0.0194705	0.356123	0.0143763	0.0259209	0.23909	0.597506	0.854078	1	0.721927	0.831278	0.0623466	0.351971	0.863079	0.827578	0.983026	0.114879	0.092869	0.0252583	0.997044
Fi61	Clostridiales sp. DTU093	0.157131	0.672749	0.990236	0.244975	0.69635	0.995837	9.99591e-05	0.999237	0.993355	1	0.00257277	0.588919	0.424063	1	0.988838	0.449606	0.683196	2.0873e-05	0.890433	0.900713	0.942836	0.000416801	0.0974802	0.230579	5.23959e-06
Fi62	Clostridia sp. DTU095	0.156479	0.671093	0.547128	0.780039	0.986257	0.999864	0	1	0.903842	0.746702	0.572402	0.000100073	1	1	0.804896	0.349721	0.365439	0.947195	1	1	1	0.516813	0.0970619	0.229668	0
Fi63	Eubacteriaceae sp. DTU096	0.014726	0.708636	0.00102583	0.658215	0.342389	0.807341	1	1.28455e-05	2.11053e-13	0.748627	0.411955	0.0517007	0.0586421	0.965533	3.30806e-06	0.000558551	1.79957e-10	0.114826	0.000298417	0.0720658	9.1829e-05	0.169439	0.107055	0.251268	1
Fi64	Clostridia sp. DTU097	0.00388409	0.361303	0.00135919	0.825971	0.316829	0.998663	1	6.33631e-05	2.89258e-06	1	0.996346	0.332963	0.024511	2.52755e-10	8.18716e-06	0.000232863	5.25663e-07	0.994884	0.787929	9.65894e-15	6.07303e-11	0.744051	0.0154846	0.39806	1
Fi65	Pelotomaculum sp. DTU098	0.0108294	0.649387	0.131128	0.0806126	0.5769	0.478636	1	0.000160673	0.0996874	0.137798	0.88943	0.0440268	0.0496024	0	3.96696e-08	0.000390118	0.326389	0.956766	0.335039	5.96299e-11	1.92095e-07	0.311138	0.091748	0.218029	1
Fi66	Clostridiales sp. DTU099	0.0166406	0.143409	0.00485961	0.666355	8.023e-06	0.985207	1	0.0285027	1.71585e-11	0.999979	0.0528357	0.793412	0.165272	0.749577	0.0155033	4.29928e-08	4.60421e-12	0.239695	1.85748e-07	0.987985	0.00139581	0.998418	5.07051e-08	0.265708	1
Fi67	Clostridiales sp. DTU100	0.0244126	0.47799	0.0104808	0.935792	0.00147558	0.999835	1	0.409019	0	0.999999	0.226889	0.996291	0.170684	0.0242295	0.325274	0.000146138	2.41067e-11	0.993566	0.229388	1.02192e-11	0.660934	0.310775	0.138019	0.315844	0.999776
Fi68	Clostridiales sp. DTU101	0.130376	0.598613	0.000273623	0.642603	0.349951	0.499085	1	0.00804732	0.553323	0.755258	0.981154	0.988329	0.0430262	2.96685e-12	0.00147311	0.000203633	0.641253	0.99722	0.999977	2.22045e-16	0.00133158	0.971229	0.080399	0.192814	0.992239
Fi69	Clostridiales sp. DTU071	0.159082	0.310539	0.983227	0.127104	0.894307	0.237943	1	0.99241	0.814807	0.358225	0.0174514	0.200159	0.958227	7.80185e-05	0.521182	0.334904	0.633875	0.782618	0.208832	6.68333e-05	0.802477	0.0336766	0.0987342	0.233309	0.00141853
Pr01	Gammaproteobacteria sp. DTU037	0.0200091	0.423658	0.127415	0.802502	0.925824	0.922508	1	0.00106003	0.00113531	0.670396	0.871547	0.952021	0.0048394	3.77476e-15	0.0247396	0.000394388	0.646542	0.999999	0.999675	0	0.000464643	0.988939	0.124882	0.288879	0.995645
Pr02	Gammaproteobacteria sp. DTU038	0.0766004	0.015551	0.109653	0.63939	0.124866	0.17484	0.999958	0.256247	0.975426	0.782066	0.993907	0.982224	0.00256001	0.000630498	0.09074	0.725507	0.24237	0.981324	0.999998	0.0006122	0.00175036	0.990378	0.0466902	0.115027	0.00127752
Pr04	Gammaproteobacteria sp. DTU040	0.0138766	0.116677	0.0885278	0.447878	0.00077628	0.868815	1	0.000243979	0	0.99541	0.556655	0.959123	0.0396788	0.78822	0.0669147	4.82423e-07	1.00275e-12	0.816498	3.79512e-05	0.971581	0.022289	0.930996	2.5811e-06	0.244506	1
Pr05	Alcaligenaceae sp. DTU041	0.0135468	0.113481	5.35128e-14	0.981654	0.952237	0.646558	1	2.34859e-06	0.00307001	0.889647	1	0.976516	0.0350287	0.997001	0.0421254	0.0379853	0.000669451	0.755843	0.990761	0.119425	0.00118267	0.771323	0.00487079	0.241815	0.596819
Pr06	Alcaligenaceae sp. DTU102	0.131492	0.601969	0.367456	0.898682	0.03915	0.120189	1.11022e-16	0.993047	0.0696478	0.963652	0.00448568	0.147349	0.999879	1	0.527165	0.334389	0.656828	0.000107089	0.982653	0.43319	0.991931	0.78841	0.0811076	0.194403	0.999358
Pr07	Campylobacterales sp. DTU103	0.157131	0.672749	0.999914	0.96431	0.92795	0.624996	0.250963	0.956312	0.822986	0.852865	0.554414	0.991575	0.783843	2.09848e-07	0.659913	0.999934	0.999725	0.999866	1	2.22045e-16	0.613653	0.890797	0.0974802	0.230579	0
Pr08	Rhodocyclaceae sp. DTU104	0.0999503	0.497478	7.08303e-07	0.0346891	0.000354313	2.05978e-05	0.627004	0.00214602	0.197354	0.00479357	0.98168	0.810909	0.112291	1.44205e-05	0.0744752	0.339328	0.540953	0.201892	0.248305	0.999991	0.295928	0.999768	0.0612277	0.149109	1
Pr09	Desulfomicrobium sp. DTU105	0.105357	0.164033	0.0478366	0.12742	1.24012e-10	0.0101861	0.936952	0.0489556	0.1022	0.000793496	0.989242	0.737146	0.0965577	0.997602	0.599055	0.451389	0.866372	0.0374732	0.50179	0.999119	0.165727	0.461381	0.0646153	0.156934	1
Pr10	Alcaligenaceae sp. DTU106	0.104783	0.162572	5.61642e-07	0.231005	2.7276e-12	0.000419386	0.894216	0.00690608	0.198841	0.0263019	0.868643	0.953959	0.130631	0.999932	0.791635	0.381949	0.793864	0.00381277	0.83459	0.989282	0.619355	0.528412	0.0642555	0.156105	1
Pr11	Desulfobulbaceae sp. DTU107	0.126401	0.586474	0.804483	0.415796	1.57769e-05	0.299649	0	0.563917	0.97075	0.822359	0.990166	0.532022	0.853921	0.000466572	0.0773445	0.99063	0.19018	0.049238	0.302205	0.993287	0.148396	0.935799	0.0778797	0.187151	1
Sp01	Spirochaeta sp. DTU042	0.0703781	0.379276	0.201035	0.0602366	0.0914281	0.000251304	0.999999	0.00288686	0.523984	0.00190337	0.997925	0.100501	0.020983	0.996367	0.043589	0.707182	0.231277	0.660941	0.695708	0.999992	0.0597232	0.646211	0.0428411	0.105867	0.904057
Sp02	Treponemaceae sp. DTU108	0.102657	0.157186	0.00154733	0.202181	1.28358e-11	0.0913537	0.916346	0.0228492	0.933872	0.800437	0.964815	0.330968	0.232246	0.999292	0.523671	0.104334	0.841665	0.184919	0.99753	0.997255	0.498169	0.564298	0.0629229	0.15303	0.985399
Sy01	Anaerobaculum sp. DTU043	0.0766595	0.406176	0.90738	0.240302	0.999929	0.639024	0.918469	0.995271	0.908738	1.31427e-08	0.807099	7.87406e-05	0.504234	0.999994	0.157299	0.0315142	0.993589	0.628572	0.0356672	0.999112	0.968383	0.015977	0.0467268	0.115114	0.0927582
Sy02	Synergistaceae sp. DTU044	0.0964833	0.484694	0.999946	0.778301	0.997351	0.0537727	0.0140008	0.998826	0.274461	0.00329383	0.989732	0.0547135	0.977454	0.999998	0.802377	0.610742	0.584241	0.765264	0.766733	0.999999	0.999248	0.000770669	0.0590597	0.144078	1.39932e-12
Sy03	Synergistaceae sp. DTU045	0.0926552	0.470259	0.990508	0.86844	0.999416	0.655437	3.37506e-07	0.999476	0.24358	0.00102027	0.605092	0.182583	0.918205	0.999999	0.475019	0.431811	0.622883	0.473334	0.860458	0.999374	0.987246	0.216924	0.0566698	0.138511	2.40951e-05
Sy04	Synergistales sp. DTU085	0.0802563	0.42113	0.95678	0.00806742	0.991297	0.0023768	0.0360285	0.97586	0.78217	4.25922e-10	0.0550629	5.78194e-05	0.643514	0.999997	0.116602	0.0832941	0.971373	0.0131251	0.684946	0.960015	0.940053	0.137321	0.0489565	0.120394	1
Sy05	Synergistaceae sp. DTU109	0.0700808	0.377978	1	0.144091	1	0.442758	0.999945	0.99995	0.999892	1.31783e-13	0.860451	1.32606e-07	0.299069	0.386643	0.424666	0.99977	0.926824	0.962235	0.99306	0.999999	0.00256919	0.199477	0.0426574	0.105428	0
Sy06	Synergistales sp. DTU110	0.0934685	0.134477	0.512694	0.45358	4.34841e-05	0.00198968	3.27548e-07	0.885906	0.865007	0.00618964	0.585734	0.925376	0.788047	1.99131e-07	0.377764	0.068373	0.247826	0.279643	0.900315	0.904363	0.0991944	0.618379	0.0571772	0.139695	1
Te01	Acholeplasmatales sp. DTU056	0.167648	0.334743	0.999999	0.262215	1	0.920733	0.973628	0.265265	0.992675	0.992003	0.462911	0.462945	0.32917	4.34643e-07	0.875447	0.998723	0.990137	0.998442	0.976321	2.98985e-05	0.0981935	0.158417	0.104254	0.0315731	0
Te02	Acholeplasmatales sp. DTU061	0.11193	0.181001	0.902596	0.265169	0.396277	0.636406	0.0173123	0.999226	0.294651	0.0548171	0.0225116	0.565166	0.0822761	0.0483605	0.282556	0.494736	0.72368	0.930832	0.997881	0.883896	0.808533	0.23991	0.0687449	0.166413	0.163079
Te03	Acholeplasmatales sp. DTU067	0.0834881	0.434293	0.101178	0.562802	0.825358	0.0384573	0.27047	0.887656	0.524725	4.46574e-06	0.953418	0.0733918	0.965673	1	0.386556	0.934555	0.776128	0.630426	0.926755	0.999869	0.958861	0.399323	0.050963	0.000315341	0.00121648
Te04	Acholeplasmatales sp. DTU094	0.143245	0.635873	0.0496934	0.995765	0.154101	0.772763	7.67866e-10	0.717668	0.0747975	0.858875	0.629844	0.890847	0.999747	1	0.752379	0.836163	0.151619	0.000136439	0.996748	0.99705	0.999557	0.148407	0.0885885	0.0230534	0.0356517
Th01	Thermotogaceae sp. DTU111	0.0491103	0.280399	0.999761	0.993145	0.99694	0.998309	1.64751e-07	0.999819	0.945562	0.999997	0.196115	0.448646	0.977554	0.00620278	0.999823	0.144806	0.883346	0.999953	0.985331	0.745747	0.996154	0.143644	0.0297621	0.0743099	0
Th02	Thermotogales sp. DTU112	0.104267	0.0355857	0.999978	0.375896	1	0.745981	0.999973	0.989799	0.998128	0.00309155	0.999106	0.571309	0.000498786	0.833557	0.394768	0.999456	0.972015	0.999992	0.999998	0.951102	0.00773665	0.901918	0.0639315	0.155358	0
Tm01	TM7 DTU050	0.000441374	0.00053298	0.0203176	0.999024	0.999926	0.718336	1	1.63935e-12	0.999956	0.846715	0.999159	0.00138663	1	0.998418	0.199321	0.00593451	0.99945	0.235833	1.7782e-08	0.999642	0.999894	0.992613	0.0882369	0.21028	1.5373e-08

## Sheet: Table S3-caption
Metagenomic analysis and functional characterization of the biogas microbiome using high throughput shotgun sequencing and a novel binning strategy Campanaro S, Treu L, Kougias PG, De Francisci D, Valle G, Angelidaki I
Functional characterization of the GBs according to COG. (“COG_gene_numb” worksheet) GBs were annotated using COG. Numbers refer to the genes identified on each GB for each COG category. The COG categories are reported in columns (C-AA), the GBs are reported in rows (2-107). (“COG_perc” worksheet) Percentages of genes belonging to COG categories are calculated with respect to the total number of …
