# Supplementary material for: Metagenomic analysis and functional characterization of the biogas microbiome using high throughput shotgun sequencing and a novel binning strategy
Source: Biotechnol Biofuels. 2016 Feb 2;9:26. doi: 10.1186/s13068-016-0441-1 (PMC4736482; doi:10.1186/s13068-016-0441-1)
Supplement: Supplementary file 7 — 10.1186/s13068-016-0441-1 Functional characterization of the GBs according to KEGG. (“KEGG” worksheet) GBs were annotated using KEGG. Numbers refer to the genes identified on each GB for each KEGG pathway. The KEGG pathways are reported in columns (C–EZ), the GBs are reported in rows (2–107). (“hypergeometric” worksheet) For each GB and each KEGG pathway, the P value obtained from hypergeometric distribution is reported. [file 13068_2016_441_MOESM7_ESM.xlsx]

## Sheet: KEGG
Genome bin ID (acronym)	Genome bin "species name"	2-Oxocarboxylic acid metabolism	ABC transporters	Alanine, aspartate and glutamate metabolism	alpha-Linolenic acid metabolism	Amino sugar and nucleotide sugar metabolism	Aminoacyl-tRNA biosynthesis	Aminobenzoate degradation	AMPK signaling pathway	Arachidonic acid metabolism	Arginine and proline metabolism	Ascorbate and aldarate metabolism	Atrazine degradation	Bacterial chemotaxis	Bacterial invasion of epithelial cells	Bacterial secretion system	Basal transcription factors	Base excision repair	Benzoate degradation	beta-Alanine metabolism	beta-Lactam resistance	Biosynthesis of amino acids	Biosynthesis of ansamycins	Biosynthesis of siderophore group nonribosomal peptides	Biosynthesis of unsaturated fatty acids	Biosynthesis of vancomycin group antibiotics	Biotin metabolism	Bisphenol degradation	Butanoate metabolism	Butirosin and neomycin biosynthesis	C5-Branched dibasic acid metabolism	cAMP signaling pathway	Caprolactam degradation	Carbapenem biosynthesis	Carbon fixation pathways in prokaryotes	Carbon metabolism	Carotenoid biosynthesis	Cell cycle	Cell cycle - Caulobacter	Chloroalkane and chloroalkene degradation	Chlorocyclohexane and chlorobenzene degradation	Citrate cycle (TCA cycle)	Cyanoamino acid metabolism	Cysteine and methionine metabolism	D-Alanine metabolism	D-Arginine and D-ornithine metabolism	Degradation of aromatic compounds	D-Glutamine and D-glutamate metabolism	Dioxin degradation
Ac01	Actinomycetales sp. DTU046	27	53	27	0	31	33	5	1	1	25	0	0	1	0	14	2	14	17	8	5	124	3	1	1	1	5	0	22	1	12	0	1	0	29	90	1	0	8	0	2	13	4	21	2	0	10	6	0
Ba01	Rikenellaceae sp. DTU001	5	14	16	0	16	22	0	2	0	10	1	0	1	0	12	0	7	2	2	5	40	4	0	1	2	4	0	2	1	2	0	0	0	18	50	1	0	10	0	0	13	2	9	2	0	0	2	0
Ba02	Rikenellaceae sp. DTU002	7	18	17	0	20	23	3	1	3	17	2	0	1	0	13	0	7	1	0	4	50	2	0	2	1	11	0	8	2	0	0	0	0	22	47	2	0	10	0	0	12	12	10	3	0	0	4	0
Ba03	Porphyromonadaceae sp. DTU003	6	18	12	0	17	23	4	2	2	15	4	0	0	0	11	0	9	1	3	7	53	2	0	3	0	6	0	5	0	5	0	2	0	25	74	1	0	13	2	1	25	4	12	3	0	2	3	0
Ba05	Porphyromonadaceae sp. DTU047	26	26	28	0	30	31	2	3	0	26	1	0	0	0	12	0	6	1	2	5	106	3	0	1	1	8	1	7	2	6	0	0	3	36	80	0	0	16	2	1	25	5	19	5	0	0	4	0
Ba06	Porphyromonadaceae sp. DTU048	25	32	27	1	29	31	4	2	1	33	3	1	0	0	18	0	9	5	4	5	91	1	0	3	1	6	0	22	3	10	0	1	0	46	98	0	0	11	2	1	37	4	18	2	0	1	7	0
Ba07	Rikenellaceae sp. DTU049	2	14	9	0	14	16	0	1	0	4	1	0	0	0	11	0	2	0	1	3	29	4	0	1	2	2	0	2	1	2	0	0	0	16	45	0	0	4	0	0	12	1	6	2	0	0	1	0
Eu01	Methanoculleus sp. DTU006	26	56	16	0	19	24	2	3	0	21	0	0	11	0	5	5	12	1	0	0	89	0	0	1	0	2	0	13	1	9	0	0	0	29	93	0	1	3	1	0	21	1	15	1	0	0	0	0
Eu02	Methanoculleus sp. DTU007	20	65	21	0	15	32	1	4	0	22	1	0	13	0	5	5	10	2	1	0	88	0	0	0	0	1	0	15	0	9	0	0	0	31	113	0	1	3	3	1	23	2	19	1	0	1	0	1
Eu03	Euryarchaeota sp. DTU008	28	32	20	0	14	25	1	2	0	25	1	0	1	0	3	6	11	2	2	0	101	2	0	0	2	1	0	13	1	9	0	0	3	25	93	0	1	8	2	0	14	1	19	0	0	0	1	0
Eu04	Methanosarcina sp. DTU009	29	36	25	0	12	28	2	2	0	25	1	0	10	0	8	4	9	2	2	0	95	0	0	2	0	3	0	18	0	7	0	0	2	28	114	0	1	4	2	1	18	1	21	0	0	0	2	0
Eu05	Methanothermobacter sp. DTU051	27	33	21	0	17	39	0	4	0	14	0	0	0	0	7	3	9	3	0	0	94	0	0	0	2	1	0	13	0	9	0	0	0	33	101	3	1	6	7	0	20	1	15	0	0	2	3	1
Fi01	Clostridiales sp. DTU010	5	84	4	0	31	28	2	2	0	6	2	0	25	1	8	0	11	4	0	9	49	4	0	1	0	1	1	12	1	3	0	0	0	18	60	0	0	12	1	0	14	5	12	3	0	0	4	0
Fi02	Clostridia sp. DTU011	6	65	10	0	17	26	2	3	0	10	0	0	0	0	9	0	3	4	3	1	42	2	0	1	0	6	0	15	3	2	0	0	0	32	78	0	0	12	0	0	20	2	17	2	0	1	4	1
Fi03	Clostridiales sp. DTU012	17	41	12	0	22	26	0	0	0	15	1	0	19	0	8	0	11	1	1	2	87	4	0	1	0	4	1	8	0	5	0	0	2	14	53	0	0	12	2	0	9	8	15	3	0	1	3	0
Fi04	Clostridiales sp. DTU013	25	38	12	0	29	28	0	4	0	13	0	0	26	0	8	0	5	1	0	5	97	1	0	1	1	5	1	6	1	7	0	0	1	18	55	0	0	10	3	0	13	6	12	3	0	3	2	1
Fi05	Clostridia sp. DTU014	20	38	14	0	27	27	1	1	0	18	0	0	21	0	9	0	9	0	3	2	86	1	0	1	0	6	0	3	3	5	0	0	2	13	47	0	0	12	0	0	8	5	19	3	1	0	4	0
Fi06	Clostridia sp. DTU015	4	47	10	0	19	26	1	1	0	13	0	0	13	0	8	1	10	2	1	18	37	2	0	1	0	6	2	13	0	2	0	0	2	22	51	0	0	11	2	0	15	2	16	3	2	0	4	0
Fi07	Syntrophothermus sp. DTU052	24	43	13	4	18	31	0	2	0	14	0	0	18	0	17	0	10	15	6	3	92	2	0	1	1	5	1	29	1	9	0	0	2	38	83	0	0	14	2	1	12	1	17	3	0	0	4	0
Fi08	Syntrophomonas sp. DTU017	29	59	24	1	18	39	1	2	0	25	1	0	24	0	14	0	16	17	6	6	117	3	0	1	0	4	0	53	1	8	0	1	2	49	110	5	0	15	0	0	20	1	25	3	0	1	6	0
Fi09	Syntrophomonas sp. DTU018	23	53	19	0	15	28	0	2	0	22	1	0	23	0	15	0	11	18	5	2	96	2	0	2	0	5	0	54	1	8	0	1	2	47	108	2	0	13	0	0	23	1	21	3	0	1	4	0
Fi10	Syntrophomonas sp. DTU019	16	44	14	0	17	26	0	1	0	14	0	0	3	0	13	0	9	6	4	3	73	2	0	1	0	5	1	30	1	7	0	0	2	37	79	0	0	14	1	0	19	1	20	3	0	0	4	0
Fi11	Clostridiales sp. DTU020	12	60	13	0	16	38	2	2	0	30	1	0	1	0	9	0	6	4	4	8	58	1	0	4	0	8	2	14	1	2	0	0	3	44	86	0	0	9	3	0	27	2	26	3	2	0	7	0
Fi12	Clostridia sp. DTU021	10	65	6	2	17	30	2	7	0	22	1	1	0	0	15	0	10	9	4	13	71	7	0	3	0	7	0	22	1	5	0	0	2	38	117	2	0	14	1	0	13	3	19	2	2	2	2	1
Fi13	Clostridia sp. DTU022	21	31	12	2	22	24	1	3	0	13	1	0	8	0	14	0	10	9	2	5	84	6	0	1	0	2	0	16	1	9	0	0	2	36	84	0	0	14	0	0	13	2	12	3	0	1	5	1
Fi14	Clostridiale sp. DTU023	6	36	5	0	10	26	0	3	0	13	1	0	0	2	7	0	8	2	3	7	39	3	0	1	0	2	2	11	1	4	0	0	0	19	48	0	0	10	3	0	8	1	13	2	2	1	3	0
Fi15	Clostridiales sp. DTU024	20	152	18	0	27	23	0	3	2	14	1	0	5	1	13	0	10	0	0	13	84	7	0	4	0	7	3	6	4	11	0	0	2	19	69	1	0	12	3	0	11	11	12	3	5	0	3	0
Fi16	Clostridia sp. DTU025	6	86	8	0	24	26	2	1	0	6	0	0	2	0	9	0	8	1	2	14	57	4	0	2	0	6	0	12	1	2	0	0	0	22	67	0	0	13	2	0	14	4	11	2	0	2	2	0
Fi17	Clostridia sp. DTU026	4	84	8	0	23	28	2	2	0	7	1	0	29	0	8	0	11	3	0	6	53	3	0	0	0	2	0	11	2	3	0	0	0	21	66	0	0	10	0	0	13	8	11	2	0	0	5	0
Fi18	Peptococcaceae sp. DTU027	23	67	7	0	19	23	1	2	0	18	1	0	19	0	9	0	9	0	3	10	97	5	0	2	1	3	0	7	2	5	0	0	2	16	62	0	0	12	3	1	8	4	24	3	0	1	4	0
Fi19	Clostridiales sp. DTU053	21	35	18	0	23	25	1	2	0	16	1	0	0	0	8	0	6	0	1	4	86	6	0	1	1	3	0	7	1	5	0	0	2	13	45	0	0	11	2	0	8	4	14	2	0	1	2	0
Fi20	Clostridiaceae sp. DTU054	23	54	11	0	32	29	0	3	0	15	1	0	28	2	10	0	5	0	0	9	101	4	0	2	2	5	1	7	2	6	0	0	2	18	52	0	0	12	2	0	13	4	16	2	0	1	3	0
Fi21	Halothermothrix sp. DTU029	21	38	10	0	22	28	0	2	0	15	1	0	23	0	10	0	8	0	0	2	92	1	0	1	0	4	1	7	1	5	0	0	2	19	53	1	0	11	2	0	7	3	15	2	0	1	4	0
Fi22	Clostridia sp. DTU030	11	35	13	0	10	27	2	1	0	17	2	1	15	0	10	0	8	1	0	6	75	2	0	2	0	3	0	21	0	5	0	0	2	41	97	0	0	11	0	0	49	2	12	1	0	0	3	0
Fi23	Clostridiales sp. DTU031	9	51	17	0	15	26	2	4	0	23	2	0	0	0	7	0	6	2	4	8	40	1	0	1	0	1	1	11	2	2	0	0	0	17	50	0	0	9	2	0	7	2	22	2	0	0	5	0
Fi24	Clostridiales sp. DTU032	9	43	10	0	13	25	2	3	0	18	1	0	0	0	8	0	8	1	3	4	48	1	0	2	0	4	1	9	1	3	0	0	2	18	53	0	0	10	2	0	13	2	16	2	2	0	5	0
Fi25	Clostridiales sp. DTU033	23	22	13	0	13	31	0	3	0	16	1	0	13	0	11	0	8	1	1	4	93	2	0	2	0	5	0	8	0	7	0	0	2	16	47	0	0	10	2	0	8	1	15	2	0	3	3	1
Fi26	Clostridiales sp. DTU035	7	42	14	0	10	28	1	1	1	20	1	1	1	0	11	0	8	1	1	2	63	2	0	1	1	2	0	7	0	0	0	0	0	11	44	2	0	13	1	0	9	4	16	3	0	0	4	0
Fi27	Clostridiales sp. DTU036	4	59	6	0	11	19	3	2	0	6	0	0	1	0	10	0	6	2	0	5	42	1	0	0	0	1	1	7	1	0	0	0	0	12	40	0	0	4	2	1	6	3	9	3	0	2	2	1
Fi28	Clostridiales sp. DTU055	24	65	13	0	41	29	1	4	0	21	6	0	34	3	16	0	10	0	4	8	107	3	0	1	2	8	0	7	1	6	0	0	3	27	67	2	0	13	1	0	13	7	22	4	0	0	5	0
Fi29	Bacilli sp. DTU057	3	70	9	0	36	30	3	2	1	15	1	0	4	0	10	0	15	4	1	9	62	1	0	3	0	6	0	16	1	0	0	0	2	17	66	6	0	10	6	1	6	3	15	3	0	4	3	0
Fi30	Clostridiales sp. DTU058	22	28	13	0	31	28	0	2	0	15	0	0	36	0	10	0	10	0	4	5	91	2	0	1	1	13	0	12	2	6	0	0	2	29	60	0	0	11	1	0	20	5	22	2	0	1	3	0
Fi31	Clostridiaceae sp. DTU059	22	49	12	0	25	32	0	4	0	16	7	0	29	2	10	0	12	1	1	14	100	3	0	1	0	6	3	7	2	6	0	0	2	20	58	0	0	11	6	0	12	8	14	2	0	3	5	1
Fi32	Clostridiales sp. DTU060	26	66	21	0	29	49	0	4	1	18	4	0	36	0	13	0	16	0	0	19	132	6	0	3	0	8	2	8	2	7	0	0	3	31	87	0	0	13	5	0	14	14	20	4	0	3	6	0
Fi33	Clostridia sp. DTU062	31	34	6	0	29	41	0	1	0	15	1	0	24	0	9	0	18	1	0	4	119	2	0	2	0	6	0	8	0	8	0	0	3	28	83	0	0	16	0	0	14	9	15	4	0	0	5	0
Fi34	Tepidanaerobacter sp. DTU063	27	53	11	0	30	27	2	3	0	25	3	0	20	0	12	0	12	0	3	7	100	4	0	1	0	5	0	13	1	8	0	0	2	35	82	0	0	13	0	0	20	2	18	5	1	0	4	0
Fi35	Clostridiales sp. DTU064	20	29	21	0	20	24	0	3	0	11	0	0	16	0	8	0	7	1	0	8	82	2	0	1	0	4	0	6	1	6	0	0	2	20	51	0	0	10	1	0	15	3	13	3	0	1	3	0
Fi36	Clostridia sp. DTU065	20	51	11	0	28	25	0	2	0	20	0	0	18	0	8	0	11	1	1	2	86	2	0	1	0	4	0	3	1	5	0	0	2	12	45	0	0	9	0	0	5	2	18	3	1	1	2	1
Fi37	Clostridiales sp. DTU066	11	52	23	0	18	29	1	1	0	23	1	0	17	0	10	0	12	1	4	7	79	2	0	2	0	5	0	18	0	2	0	0	0	33	76	1	0	14	4	0	22	7	18	5	0	4	2	0
Fi38	Clostridia sp. DTU068	21	64	8	0	22	25	0	2	0	19	0	0	17	0	14	0	9	0	8	8	89	2	0	3	0	6	0	8	1	11	0	0	2	30	83	0	0	22	2	0	10	0	20	3	0	2	5	0
Fi39	Clostridiales sp. DTU069	23	120	10	0	32	30	0	4	0	15	0	0	31	0	11	0	12	0	1	9	94	2	0	1	0	4	1	5	1	7	0	1	1	16	59	0	0	10	1	0	12	5	17	3	0	1	3	0
Fi40	Clostridiales sp. DTU070	21	89	18	0	32	30	0	4	1	22	1	0	28	0	10	0	12	1	3	10	109	5	0	1	1	6	0	5	1	5	0	0	2	17	67	0	0	10	2	0	14	9	20	4	0	1	4	0
Fi41	Clostridiales sp. DTU072	10	14	16	0	16	23	1	3	0	11	0	0	0	0	9	0	9	0	0	0	69	4	0	1	0	2	0	2	1	1	0	0	2	16	48	1	0	8	1	0	11	3	11	2	0	1	4	0
Fi42	Clostridiales sp. DTU073	21	26	9	0	16	26	0	2	0	16	0	0	21	0	13	0	7	0	1	4	81	2	0	2	0	6	0	4	1	7	0	0	2	22	51	0	0	12	1	0	14	1	14	3	0	1	3	0
Fi43	Clostridiales sp. DTU074	19	63	21	0	34	28	0	3	0	17	2	0	16	0	9	0	7	1	1	12	90	3	0	1	0	6	1	15	2	5	0	0	2	18	60	0	0	9	2	0	17	5	21	4	0	2	4	1
Fi44	Clostridiales sp. DTU075	18	50	15	0	27	25	0	4	0	10	1	0	15	0	9	0	8	1	2	9	80	5	0	1	0	7	1	10	1	5	0	0	0	20	57	0	0	10	1	0	16	6	17	4	0	1	4	1
Fi45	Clostridiales sp. DTU076	7	60	17	0	11	33	2	1	0	16	1	0	34	0	9	0	10	5	3	17	67	2	0	2	0	6	1	16	0	0	0	0	2	28	68	0	0	10	2	0	19	5	21	3	2	0	6	0
Fi46	Clostridia sp. DTU077	11	74	8	3	32	34	1	5	0	21	2	0	0	0	17	0	10	5	3	15	73	4	0	3	0	7	0	12	1	4	0	0	2	32	121	2	0	16	1	0	10	3	20	4	4	2	3	1
Fi47	Clostridiales sp. DTU078	22	34	17	0	20	24	0	3	0	14	1	0	12	0	10	0	6	0	1	9	92	2	0	1	0	7	0	13	2	6	0	0	2	21	57	0	0	11	1	0	14	3	17	2	0	1	3	0
Fi48	Clostridiaceae sp. DTU079	19	43	21	0	26	28	0	3	0	20	1	0	33	1	10	0	8	0	5	20	104	2	1	1	1	6	0	11	2	6	0	0	2	22	48	0	0	13	4	0	14	6	24	3	0	2	4	0
Fi49	Clostridia sp. DTU080	23	50	12	0	34	30	0	2	0	22	0	0	11	0	10	0	12	2	4	2	81	1	0	3	0	8	0	7	3	7	0	0	2	13	49	1	0	11	1	1	9	1	21	4	1	2	5	0
Fi50	Clostridiales sp. DTU081	8	64	10	0	13	31	0	4	0	19	1	0	1	0	11	0	8	1	3	9	49	5	0	1	0	5	0	7	1	7	0	0	0	27	58	0	0	8	1	0	13	2	18	3	4	0	4	0
Fi51	Clostridiales sp. DTU082	10	114	16	0	31	29	2	4	1	16	4	0	10	0	14	0	14	2	1	25	74	1	0	1	0	6	0	12	1	5	0	0	2	19	67	0	0	14	2	0	8	5	17	3	0	1	6	0
Fi52	Clostridiales sp. DTU083	30	74	14	0	20	24	0	5	0	17	2	0	23	0	8	0	8	1	1	9	99	1	0	2	0	8	1	9	0	9	0	0	2	10	50	1	0	11	3	0	12	3	16	2	0	2	5	1
Fi53	Clostridia sp. DTU084	12	31	15	0	22	22	2	1	0	17	0	0	17	0	16	0	5	0	3	3	67	2	0	1	0	5	0	2	2	5	0	0	2	17	43	0	0	11	1	0	10	0	22	1	0	1	4	0
Fi54	Clostridiales sp. DTU086	18	63	10	0	18	29	1	1	0	13	0	0	24	0	15	0	9	1	2	6	82	3	0	1	0	5	0	8	1	7	0	0	1	28	67	0	0	15	1	0	18	4	16	3	0	2	3	1
Fi55	Clostridiales sp. DTU087	6	84	7	0	28	26	1	1	0	8	0	0	25	0	9	0	9	0	2	6	76	7	0	1	0	4	1	5	4	2	0	0	2	14	64	1	0	15	1	0	5	3	17	1	0	0	4	0
Fi56	Clostridia sp. DTU088	25	25	26	0	27	35	0	4	0	21	1	0	31	0	8	0	7	0	1	2	93	2	0	0	1	3	0	9	1	5	0	0	3	21	50	0	0	18	2	0	14	5	20	3	0	2	4	0
Fi57	Clostridiales sp. DTU089	19	32	17	0	25	24	1	2	0	15	0	0	0	0	11	0	7	0	1	4	84	4	0	1	0	3	0	2	2	5	0	0	2	16	53	1	0	11	1	1	12	5	19	3	1	0	2	0
Fi58	Clostridiales sp. DTU090	6	41	9	0	10	28	2	3	0	12	2	0	2	0	8	0	8	2	3	10	33	0	0	2	0	6	0	10	1	0	0	0	0	22	51	0	0	8	2	0	10	3	13	2	2	0	3	0
Fi59	Erysipelothrix sp. DTU091	0	48	3	0	18	26	0	2	0	3	3	0	1	0	7	0	9	0	0	6	30	4	0	1	0	3	1	3	1	0	0	0	0	9	45	0	0	10	1	0	3	5	8	0	0	0	4	0
Fi60	Clostridiales sp. DTU092	21	59	18	0	30	32	0	3	0	20	0	0	21	1	10	0	7	1	1	12	86	4	0	1	0	7	0	9	3	6	0	0	2	13	61	0	0	12	1	0	11	6	15	3	0	2	3	1
Fi61	Clostridiales sp. DTU093	37	80	17	0	17	30	3	1	0	27	0	0	25	0	15	0	10	2	4	11	121	10	0	3	0	7	1	31	0	14	0	0	2	37	99	0	0	15	4	0	32	5	21	5	1	2	4	1
Fi62	Clostridia sp. DTU095	33	59	31	0	17	30	3	2	0	26	1	0	20	0	11	0	13	9	5	4	108	2	0	2	1	6	0	35	0	9	0	0	3	61	116	0	0	16	1	0	30	1	28	3	0	3	6	1
Fi63	Eubacteriaceae sp. DTU096	3	20	10	0	3	12	0	0	0	6	0	0	0	0	6	0	5	3	2	0	30	2	0	0	0	0	0	5	0	0	0	0	0	7	20	0	0	0	0	0	6	3	6	1	2	0	0	0
Fi64	Clostridia sp. DTU097	9	61	26	0	31	53	4	1	0	32	1	0	16	0	13	2	20	3	5	23	77	4	0	2	0	8	0	12	0	4	0	0	2	36	87	1	0	14	1	2	24	7	19	4	5	2	7	1
Fi65	Pelotomaculum sp. DTU098	26	75	25	0	22	30	1	2	0	23	4	0	1	0	13	0	9	2	3	6	99	2	0	1	0	5	0	19	2	12	0	0	2	41	89	0	0	16	2	0	24	1	22	2	0	4	4	2
Fi66	Clostridiales sp. DTU099	34	41	24	0	32	34	0	4	2	29	1	0	0	0	15	0	10	2	2	12	132	1	1	7	2	13	1	7	1	14	0	1	4	33	89	1	0	11	2	1	30	11	13	1	0	1	5	0
Fi67	Clostridiales sp. DTU100	24	64	17	0	28	21	0	3	1	18	0	0	2	0	8	1	8	0	1	16	95	1	0	2	0	8	1	6	2	6	0	0	2	23	69	0	0	12	2	0	19	6	20	2	0	1	2	0
Fi68	Clostridiales sp. DTU101	21	45	20	0	25	27	0	2	2	17	0	0	0	0	8	0	10	2	2	3	94	1	0	4	0	8	0	15	2	9	0	0	0	21	74	2	0	12	1	0	21	4	18	1	0	1	5	0
Fi69	Clostridiales sp. DTU071	8	131	14	0	30	42	4	3	1	11	4	0	12	0	9	0	17	0	3	11	63	0	0	3	0	6	1	8	5	4	0	0	1	24	88	0	0	13	2	0	21	6	8	4	4	0	2	0
Pr01	Gammaproteobacteria sp. DTU037	26	77	22	1	14	28	6	1	2	27	0	0	1	0	16	0	11	27	12	12	113	3	0	9	1	17	0	31	0	7	0	7	3	32	85	0	0	12	3	2	25	2	28	2	0	15	4	3
Pr02	Gammaproteobacteria sp. DTU038	50	166	48	2	29	53	6	7	1	52	2	0	33	0	42	0	16	32	19	23	186	1	0	11	2	35	0	31	0	10	1	9	4	54	134	0	0	28	3	6	36	6	38	7	0	21	7	1
Pr04	Gammaproteobacteria sp. DTU040	33	70	19	1	20	32	1	4	0	22	0	0	33	0	17	0	11	6	5	13	111	1	0	5	1	17	0	17	1	8	0	2	2	34	85	0	0	15	1	0	28	4	30	2	0	3	4	1
Pr05	Alcaligenaceae sp. DTU041	25	140	29	1	17	26	10	3	1	28	4	0	14	0	42	0	11	39	15	10	109	1	0	7	1	8	2	39	0	14	0	5	2	37	94	1	0	12	5	5	27	3	22	3	1	25	3	4
Pr06	Alcaligenaceae sp. DTU102	45	142	36	1	19	51	6	3	0	38	3	0	41	0	27	0	16	26	22	23	142	1	0	7	1	12	1	47	0	20	0	4	3	59	132	2	0	14	5	5	36	8	26	5	2	15	7	3
Pr07	Campylobacterales sp. DTU103	23	62	23	1	20	31	0	1	1	20	1	0	40	0	18	0	10	0	3	8	102	2	0	4	1	7	0	5	0	9	0	0	2	27	64	0	0	12	0	0	19	2	18	2	0	0	3	0
Pr08	Rhodocyclaceae sp. DTU104	36	80	42	2	36	52	3	8	0	39	1	0	59	0	21	0	9	9	10	17	146	1	0	3	3	18	1	30	0	13	0	2	3	55	113	1	0	22	0	1	36	5	29	3	0	0	5	0
Pr09	Desulfomicrobium sp. DTU105	19	35	20	0	12	26	0	3	0	14	0	0	14	0	20	0	5	0	0	3	62	0	0	1	2	3	0	8	0	4	0	0	1	20	39	0	0	12	0	0	6	2	10	1	0	0	2	0
Pr10	Alcaligenaceae sp. DTU106	27	121	28	1	24	35	6	3	1	25	3	0	12	0	24	0	11	36	13	13	109	1	0	8	1	10	0	34	0	12	0	6	3	36	87	1	0	11	2	5	27	1	21	3	1	32	3	8
Pr11	Desulfobulbaceae sp. DTU107	26	90	27	1	19	42	2	7	1	26	1	0	2	0	26	0	9	7	0	9	105	0	0	5	1	22	0	16	1	6	0	1	2	54	105	0	0	18	2	1	31	2	19	6	0	5	4	2
Sp01	Spirochaeta sp. DTU042	16	103	10	0	29	24	0	3	2	15	2	0	4	0	10	1	10	1	2	8	91	8	0	3	0	6	0	5	1	3	0	0	2	14	67	0	0	13	1	0	11	5	17	5	0	0	2	0
Sp02	Treponemaceae sp. DTU108	30	60	24	0	30	38	1	7	1	24	4	0	43	0	10	2	8	0	2	10	116	2	0	2	0	8	2	10	1	8	0	0	3	22	56	0	0	12	4	0	16	5	16	2	0	1	5	0
Sy01	Anaerobaculum sp. DTU043	9	53	10	0	14	33	3	1	0	15	1	0	20	0	9	0	6	2	3	4	62	2	0	5	0	8	0	7	1	3	0	0	0	46	106	0	0	12	1	0	36	3	20	2	0	2	6	1
Sy02	Synergistaceae sp. DTU044	15	52	18	0	17	32	2	2	0	23	2	0	1	0	15	0	8	2	1	3	87	3	0	1	0	5	0	10	0	3	0	0	0	22	68	0	0	10	0	0	11	5	20	1	0	2	6	2
Sy03	Synergistaceae sp. DTU045	30	51	31	0	15	24	1	2	0	26	1	0	1	0	10	0	6	1	1	6	101	3	0	1	0	4	0	15	1	10	0	0	0	29	70	0	0	11	0	0	19	5	23	2	0	1	4	1
Sy04	Synergistales sp. DTU085	20	93	15	0	17	25	4	2	0	22	1	0	29	0	9	0	8	1	1	3	99	1	0	6	0	10	2	10	1	6	0	0	2	22	72	0	0	13	3	0	20	3	15	4	0	2	4	0
Sy05	Synergistaceae sp. DTU109	18	28	15	0	7	25	0	0	0	20	0	0	1	0	13	0	7	0	3	3	63	4	0	1	1	8	1	5	0	3	0	0	2	22	43	0	0	9	1	0	10	1	15	1	0	0	3	0
Sy06	Synergistales sp. DTU110	32	72	17	0	16	33	0	2	0	20	0	0	0	0	10	0	3	1	1	6	104	2	0	1	0	6	0	17	3	13	0	0	0	21	64	0	0	14	1	0	14	4	18	1	0	2	3	1
Te01	Acholeplasmatales sp. DTU056	0	31	2	0	12	24	0	2	0	1	0	0	0	1	6	0	7	0	0	5	29	1	0	0	0	0	0	3	1	3	0	0	0	11	38	0	0	8	0	0	10	2	5	2	0	0	3	0
Te02	Acholeplasmatales sp. DTU061	0	31	8	0	23	24	0	2	0	3	0	0	0	0	7	0	8	0	0	12	45	2	0	1	0	3	0	3	1	3	0	0	0	16	45	0	0	10	0	0	8	6	9	2	2	0	3	0
Te03	Acholeplasmatales sp. DTU067	1	43	7	0	18	21	0	3	0	7	0	0	0	0	6	0	9	0	1	7	38	1	0	1	0	4	0	3	1	4	0	0	0	16	54	0	0	8	0	0	12	8	10	2	2	0	3	0
Te04	Acholeplasmatales sp. DTU094	0	12	1	0	7	29	0	1	1	0	0	0	0	0	9	0	8	0	0	2	19	2	0	1	0	1	0	0	0	0	0	0	0	6	26	0	0	9	0	0	0	0	3	2	0	0	3	0
Th01	Thermotogaceae sp. DTU111	22	31	12	0	24	26	6	2	0	18	0	0	22	0	5	0	4	0	1	4	85	1	0	1	0	5	0	9	2	7	0	0	2	22	55	0	0	9	1	0	15	5	16	2	2	1	3	0
Th02	Thermotogales sp. DTU112	0	18	0	0	6	6	3	3	0	1	1	0	11	0	2	0	0	0	0	3	11	0	0	0	0	0	3	5	2	0	0	0	0	6	23	0	0	1	4	0	4	1	3	0	1	1	0	0
Tm01	TM7 DTU050	7	28	6	0	19	37	0	1	0	6	1	0	6	0	14	0	8	1	3	12	34	0	0	1	1	2	1	7	0	3	0	0	1	10	33	1	0	10	1	0	6	5	4	3	0	1	3	0
[truncated: 106 more columns]

## Sheet: hypergeometric
Genome bin ID (acronym)	Genome bin "species name"	2-Oxocarboxylic acid metabolism	ABC transporters	Alanine, aspartate and glutamate metabolism	alpha-Linolenic acid metabolism	Amino sugar and nucleotide sugar metabolism	Aminoacyl-tRNA biosynthesis	Aminobenzoate degradation	AMPK signaling pathway	Arachidonic acid metabolism	Arginine and proline metabolism	Ascorbate and aldarate metabolism	Atrazine degradation	Bacterial chemotaxis	Bacterial invasion of epithelial cells	Bacterial secretion system	Basal transcription factors	Base excision repair	Benzoate degradation	beta-Alanine metabolism	beta-Lactam resistance	Biosynthesis of amino acids	Biosynthesis of ansamycins	Biosynthesis of siderophore group nonribosomal peptides	Biosynthesis of unsaturated fatty acids	Biosynthesis of vancomycin group antibiotics	Biotin metabolism	Bisphenol degradation	Butanoate metabolism	Butirosin and neomycin biosynthesis	C5-Branched dibasic acid metabolism	cAMP signaling pathway	Caprolactam degradation	Carbapenem biosynthesis	Carbon fixation pathways in prokaryotes	Carbon metabolism	Carotenoid biosynthesis	Cell cycle	Cell cycle - Caulobacter	Chloroalkane and chloroalkene degradation	Chlorocyclohexane and chlorobenzene degradation	Citrate cycle (TCA cycle)	Cyanoamino acid metabolism	Cysteine and methionine metabolism	D-Alanine metabolism	D-Arginine and D-ornithine metabolism	Degradation of aromatic compounds	D-Glutamine and D-glutamate metabolism	Dioxin degradation
Ac01	Actinomycetales sp. DTU046	0.10003	0.959048	0.0275332	0.238376	0.114114	0.574516	0.006741	0.812702	0.0476721	0.171935	0.746695	0.0443673	0.999998	0.146867	0.424733	0.00557196	0.140098	6.51439e-07	0.0068886	0.88762	0.0036784	0.337689	0.000378777	0.691601	0.0882188	0.718801	0.426491	0.0322786	0.384873	0.026811	0.0112812	0.0882188	0.831673	0.546331	0.193328	0.0986462	0.0551481	0.930084	0.86122	0.0111109	0.910246	0.502837	0.372057	0.600842	0.46424	5.75533e-05	0.155011	0.419946
Ba01	Rikenellaceae sp. DTU001	0.995249	1	0.122379	0.163622	0.505453	0.515476	0.665355	0.328037	0.206095	0.82266	0.226422	0.0293387	0.99972	0.0989767	0.135868	0.211984	0.430369	0.548061	0.374269	0.544399	0.999381	0.0456726	0.0220857	0.466874	0.0043	0.505089	0.305674	0.997091	0.218262	0.840953	0.00741673	0.279337	0.689378	0.612885	0.702964	0.0477055	0.0365379	0.294589	0.726329	0.263058	0.383663	0.595139	0.853664	0.334085	0.336012	0.811448	0.553257	0.300485
Ba02	Rikenellaceae sp. DTU002	0.986818	1	0.140097	0.177422	0.289628	0.604888	0.0323444	0.647882	0.000113622	0.270199	0.0759759	0.0320264	0.999887	0.107679	0.135884	0.229273	0.528298	0.821764	0.90948	0.776135	0.994066	0.35244	0.0241172	0.247236	0.0496348	0.00630761	0.328865	0.751946	0.0716501	0.993761	0.00810455	0.300988	0.72142	0.423145	0.947924	0.00660847	0.0398716	0.397695	0.757437	0.28371	0.620757	4.50464e-05	0.857631	0.185608	0.360853	0.838579	0.2117	0.32338
Ba03	Porphyromonadaceae sp. DTU003	0.999287	1	0.818504	0.207853	0.821687	0.879698	0.0145212	0.489394	0.00330746	0.728192	0.00662122	0.0380886	0.999999	0.127086	0.533612	0.267054	0.461739	0.888697	0.319028	0.509308	0.999841	0.459951	0.0287046	0.15073	0.347668	0.412362	0.378583	0.988844	0.682053	0.558378	0.0096612	0.0088813	0.782319	0.52223	0.327549	0.0758243	0.047382	0.290174	0.237338	0.0597089	0.0166574	0.373007	0.881299	0.275998	0.413754	0.367881	0.520826	0.372519
Ba05	Porphyromonadaceae sp. DTU047	0.017381	0.999986	0.000887122	0.196218	0.0164311	0.240371	0.149486	0.234196	0.245831	0.0146981	0.29974	0.0357482	0.999998	0.11963	0.333434	0.252665	0.775015	0.866169	0.500482	0.731473	0.000989949	0.211326	0.0269327	0.573374	0.0604261	0.125327	0.0729539	0.915388	0.092538	0.336377	0.00905936	0.329993	0.0553785	0.00924703	0.0431426	0.348042	0.0444839	0.0548489	0.21	0.0533074	0.00795671	0.177522	0.201418	0.0405865	0.393831	0.869916	0.280343	0.353949
Ba06	Porphyromonadaceae sp. DTU048	0.242313	1	0.0403126	0.0318395	0.262204	0.774357	0.0299512	0.617883	0.0508537	0.00975619	0.0543563	0.000807944	1	0.151882	0.14321	0.313778	0.697815	0.301125	0.264613	0.906107	0.843227	0.808859	0.0346838	0.23742	0.0937889	0.610101	0.438206	0.0450697	0.0504304	0.118604	0.0116975	0.0937889	0.842447	0.00503721	0.0842303	0.424826	0.0571357	0.75971	0.332952	0.0831484	0.000165585	0.534662	0.695915	0.625237	0.476509	0.738472	0.0903772	0.431555
Ba07	Rikenellaceae sp. DTU049	0.999308	0.999982	0.562295	0.136108	0.397344	0.687915	0.591957	0.492781	0.1722	0.989104	0.167869	0.0240886	0.999836	0.0818037	0.0790736	0.177231	0.934151	0.905689	0.535895	0.71638	0.999791	0.0221321	0.0181213	0.369416	0.00246328	0.739904	0.258239	0.987655	0.161446	0.730152	0.00607728	0.235278	0.616104	0.46579	0.437785	0.249138	0.0300196	0.860748	0.653922	0.221161	0.239678	0.71843	0.917745	0.234889	0.284885	0.744914	0.686193	0.253702
Eu01	Methanoculleus sp. DTU006	0.0703643	0.75374	0.568508	0.221807	0.79093	0.914923	0.197533	0.3139	0.2767	0.316853	0.717658	0.0409336	0.804705	0.136089	0.988701	9.00786e-07	0.214944	0.911385	0.954244	0.999769	0.518831	0.93401	0.03086	0.647973	0.368582	0.960332	0.400729	0.520923	0.347383	0.119109	0.0103943	0.368582	0.806219	0.369864	0.0249338	0.388071	0.00105769	0.998677	0.541064	0.348472	0.176998	0.930051	0.760858	0.780463	0.437153	0.903835	0.983069	0.394433
Eu02	Methanoculleus sp. DTU007	0.319514	0.161264	0.101181	0.209762	0.925167	0.318085	0.420908	0.129374	0.262206	0.163242	0.330851	0.0384754	0.526673	0.128314	0.98124	6.26222e-07	0.350243	0.729112	0.783795	0.999615	0.326838	0.922056	0.0289975	0.875125	0.350547	0.985532	0.381637	0.23597	0.685803	0.0882889	0.00976075	0.350547	0.785729	0.148231	1.4017e-06	0.369383	0.000933848	0.997576	0.0919126	0.0607926	0.0496712	0.770944	0.301871	0.750164	0.416986	0.64368	0.978264	0.0800231
Eu03	Euryarchaeota sp. DTU008	0.00190614	0.995733	0.0455966	0.182451	0.844209	0.506564	0.348062	0.397234	0.229105	0.0100827	0.268419	0.0330152	0.999919	0.110865	0.992247	7.89968e-09	0.118429	0.628545	0.447916	0.998802	0.000444112	0.370277	0.024865	0.831393	0.00598113	0.968942	0.337216	0.230663	0.259153	0.0390716	0.00835796	0.308804	0.0435438	0.250742	4.47985e-05	0.325994	0.000686594	0.685985	0.179145	0.291176	0.451828	0.862117	0.120762	0.900693	0.369774	0.847563	0.83785	0.331628
Eu04	Methanosarcina sp. DTU009	0.0310535	0.999943	0.0466261	0.230557	0.996114	0.805164	0.215121	0.567748	0.287187	0.129573	0.3788	0.0427392	0.904855	0.141768	0.920227	2.37364e-05	0.608302	0.791994	0.622428	0.999842	0.436156	0.941622	0.0322287	0.405071	0.381536	0.912948	0.414405	0.143698	0.72442	0.366224	0.0108604	0.381536	0.243659	0.537474	8.46763e-05	0.401473	0.00115361	0.996925	0.293322	0.0732004	0.481369	0.940361	0.308492	0.950452	0.451551	0.913471	0.796257	0.407974
Eu05	Methanothermobacter sp. DTU051	0.00549155	0.996309	0.036312	0.187718	0.660648	0.00822705	0.72023	0.0882269	0.235514	0.653911	0.649513	0.0340562	0.999996	0.114211	0.836021	0.000163605	0.329186	0.428394	0.922471	0.999034	0.0116343	0.894973	0.0256524	0.840753	0.00652001	0.973105	0.345904	0.265551	0.64028	0.04648	0.00862494	0.316946	0.74346	0.019286	2.86383e-06	0.000732384	0.00073078	0.898938	0.000151247	0.298959	0.0680232	0.873618	0.477121	0.907785	0.379039	0.304829	0.434111	0.0646266
Fi01	Clostridiales sp. DTU010	0.999746	0.000219071	0.999615	0.205591	0.0192981	0.554788	0.166458	0.481336	0.257172	0.998992	0.109951	0.0376314	0.00162737	0.00767665	0.833818	0.264262	0.221385	0.311158	0.941032	0.238161	0.99997	0.105258	0.0283584	0.601689	0.344249	0.983696	0.079781	0.506611	0.31076	0.845551	0.00954355	0.344249	0.778219	0.928187	0.880436	0.362849	0.046816	0.377517	0.495493	0.325107	0.654753	0.207811	0.871309	0.268885	0.40991	0.883412	0.316719	0.368931
Fi02	Clostridia sp. DTU011	0.991537	0.00282909	0.744241	0.170095	0.478782	0.282575	0.10649	0.161487	0.214023	0.859911	0.609449	0.0305948	0.999985	0.103051	0.487999	0.220106	0.942139	0.183026	0.196484	0.985638	0.999453	0.326552	0.023035	0.488927	0.289531	0.22224	0.316603	0.0592441	0.0136761	0.860815	0.00773801	0.289531	0.704777	0.00745359	0.00254772	0.3059	0.0380962	0.153954	0.741325	0.272776	0.0268513	0.623658	0.160621	0.358064	0.347731	0.518015	0.186946	0.0534114
Fi03	Clostridiales sp. DTU012	0.486199	0.969145	0.761946	0.198593	0.333472	0.622212	0.742406	0.918769	0.248709	0.653614	0.305179	0.0362237	0.0436841	0.121148	0.80022	0.255608	0.186617	0.871056	0.754513	0.977787	0.180454	0.0932252	0.0272926	0.580654	0.333619	0.690537	0.0746578	0.861967	0.663351	0.509107	0.00918154	0.333619	0.175932	0.986144	0.962047	0.35181	0.0450728	0.327745	0.215493	0.314918	0.949014	0.0156729	0.576947	0.247226	0.397929	0.610536	0.481377	0.357762
Fi04	Clostridiales sp. DTU013	0.0252301	0.983844	0.7302	0.194012	0.0228297	0.416117	0.733252	0.0990722	0.243157	0.789244	0.662996	0.0353078	0.00029895	0.118222	0.775815	0.249929	0.865014	0.861493	0.929545	0.720549	0.0120848	0.676632	0.0265994	0.566553	0.0591081	0.499448	0.0713878	0.953408	0.284799	0.198613	0.00894623	0.326619	0.410415	0.875173	0.903005	0.344534	0.0439383	0.525223	0.0720152	0.308215	0.658156	0.0818272	0.810048	0.233364	0.390013	0.142686	0.678606	0.0688699
Fi05	Clostridia sp. DTU014	0.299836	0.996245	0.643942	0.207419	0.108289	0.648448	0.414717	0.738461	0.259379	0.449132	0.690329	0.0380007	0.0231526	0.126807	0.752799	0.266518	0.458847	0.976518	0.317531	0.983282	0.364201	0.715609	0.028638	0.607078	0.347012	0.410049	0.377887	0.998887	0.0278424	0.556104	0.00963858	0.347012	0.193845	0.996208	0.998564	0.365716	0.0472732	0.390751	0.814724	0.327756	0.982923	0.213962	0.283251	0.274627	0.0987377	0.885892	0.323934	0.371831
Fi06	Clostridia sp. DTU015	0.997931	0.231767	0.657518	0.159218	0.202231	0.175058	0.28577	0.5837	0.200691	0.486029	0.582943	0.0284888	0.153692	0.0962123	0.532646	0.0222721	0.0961202	0.528097	0.627703	8.63983e-06	0.999725	0.288545	0.0214435	0.451651	0.272365	0.175406	0.00536299	0.10651	0.573798	0.826175	0.00719952	0.272365	0.105051	0.227946	0.567846	0.287971	0.0354833	0.171881	0.131467	0.256417	0.171823	0.575082	0.154823	0.138488	0.00739732	0.801972	0.152702	0.293098
Fi07	Syntrophothermus sp. DTU052	0.115026	0.987985	0.790683	3.74958e-06	0.812587	0.455224	0.774493	0.517405	0.269488	0.849844	0.706507	0.0397051	0.136517	0.13221	0.0809486	0.27685	0.38865	2.89436e-06	0.031312	0.960312	0.281923	0.487493	0.029929	0.631254	0.072731	0.614475	0.0875325	5.70589e-05	0.333809	0.103029	0.0100775	0.359627	0.211456	0.0169058	0.130339	0.378796	0.0493826	0.249207	0.256596	0.0642855	0.873695	0.922106	0.53586	0.301395	0.427157	0.896684	0.357451	0.385057
Fi08	Syntrophomonas sp. DTU017	0.174781	0.985296	0.272991	0.0388892	0.984349	0.535214	0.573439	0.690494	0.334622	0.410429	0.469765	0.0512069	0.0880236	0.168047	0.648052	0.34331	0.139329	4.90335e-06	0.094257	0.897413	0.332881	0.441015	0.0386563	0.765523	0.439128	0.91621	0.474803	8.20677e-13	0.456855	0.426198	0.0130551	0.112624	0.336847	0.0092682	0.0654012	3.34462e-05	0.0635937	0.5203	0.898474	0.41657	0.630429	0.972315	0.318367	0.48359	0.514631	0.791396	0.250296	0.467854
Fi09	Syntrophomonas sp. DTU018	0.267986	0.929045	0.368343	0.231401	0.974371	0.811648	0.800605	0.570559	0.288197	0.317755	0.380745	0.0429143	0.0266176	0.142318	0.280096	0.295961	0.370158	8.46082e-08	0.106108	0.992532	0.411321	0.540152	0.0323615	0.407629	0.38278	0.688493	0.415717	2.22045e-16	0.369099	0.243443	0.0109056	0.0832846	0.245546	0.000800295	0.000955502	0.0147056	0.0533521	0.454677	0.851735	0.362134	0.124415	0.941282	0.315174	0.352549	0.45293	0.702607	0.42081	0.409273
Fi10	Syntrophomonas sp. DTU019	0.625953	0.947186	0.61109	0.203411	0.791599	0.675286	0.751748	0.727449	0.254537	0.775988	0.682351	0.0371917	0.999305	0.124234	0.282655	0.261568	0.43215	0.07631	0.148506	0.943676	0.824239	0.444414	0.0280254	0.595202	0.340945	0.550367	0.0781682	6.72103e-06	0.305854	0.238081	0.00943042	0.340945	0.185629	0.0102921	0.105781	0.359419	0.0462715	0.179742	0.489222	0.321938	0.188173	0.903172	0.184474	0.262077	0.406191	0.880389	0.308158	0.365461
Fi11	Clostridiales sp. DTU020	0.878909	0.175093	0.647966	0.195777	0.804382	0.0247902	0.148708	0.445976	0.245297	0.00129476	0.298732	0.0356601	0.999968	0.119348	0.680216	0.252118	0.77286	0.273511	0.13103	0.300606	0.991354	0.681963	0.0268661	0.0445114	0.32932	0.12399	0.00996611	0.230796	0.288741	0.920551	0.00903673	0.32932	0.0549722	8.71298e-05	0.0074307	0.347342	0.0443748	0.658848	0.0741055	0.3108	0.00218491	0.724556	0.00798796	0.238673	0.0136374	0.869249	0.0269479	0.353241
Fi12	Clostridia sp. DTU021	0.995729	0.57966	0.999482	0.00244214	0.951174	0.766163	0.231978	0.012988	0.296928	0.3791	0.397557	0.000754264	1	0.147085	0.327526	0.304874	0.536273	0.0137202	0.242716	0.0743364	0.997858	0.0101167	0.0335165	0.219543	0.393499	0.424149	0.427005	0.0327704	0.38563	0.706131	0.0112993	0.393499	0.262055	0.0710302	0.000119708	0.0161495	0.0552346	0.400582	0.58635	0.372462	0.911332	0.690382	0.550725	0.601924	0.024458	0.464962	0.817523	0.102469
Fi13	Clostridia sp. DTU022	0.106478	0.998619	0.679875	0.00112551	0.232961	0.6435	0.36124	0.208378	0.235081	0.742108	0.279544	0.0339857	0.86349	0.113985	0.119939	0.241665	0.218998	0.00220059	0.466839	0.685952	0.121183	0.00780252	0.025599	0.545622	0.316397	0.909627	0.345319	0.0736907	0.270006	0.0459499	0.00860684	0.316397	0.154132	0.00428359	0.00432137	0.3339	0.0423002	0.107915	0.777908	0.298434	0.602068	0.693718	0.766846	0.213731	0.378416	0.575392	0.122977	0.0643903
Fi14	Clostridiale sp. DTU023	0.934652	0.407987	0.930567	0.132987	0.780213	0.0313068	0.582843	0.0798374	0.168335	0.230983	0.16151	0.0235019	0.999796	7.20475e-05	0.45104	0.173266	0.126963	0.402699	0.0999077	0.106872	0.959254	0.0702488	0.0176787	0.358087	0.230205	0.724602	0.00312529	0.103684	0.15529	0.311189	0.00592795	0.230205	0.606938	0.18003	0.218127	0.243817	0.0292907	0.112276	0.0205474	0.216349	0.677414	0.705616	0.182587	0.224122	0.00433483	0.383416	0.202533	0.248301
Fi15	Clostridiales sp. DTU024	0.534224	0	0.478776	0.233761	0.288832	0.971061	0.804326	0.352943	0.00478693	0.922811	0.386177	0.0434047	0.998423	0.0101381	0.498297	0.298841	0.504678	0.986391	0.962176	0.0639909	0.879553	0.00885249	0.0327333	0.0871514	0.38625	0.398801	0.00210942	0.991236	0.0102164	0.046626	0.0110323	0.38625	0.250842	0.97575	0.906844	0.0950225	0.0539583	0.58181	0.127557	0.365476	0.962415	0.00256448	0.95775	0.360403	3.27248e-05	0.916777	0.624819	0.412895
Fi16	Clostridia sp. DTU025	0.995477	3.84398e-07	0.932353	0.180209	0.0873671	0.40042	0.122349	0.657099	0.226374	0.994737	0.632868	0.0325739	0.999392	0.109444	0.567708	0.232753	0.407096	0.829028	0.439226	0.00317634	0.958158	0.0656379	0.0245312	0.255159	0.305325	0.26982	0.3335	0.309451	0.254222	0.887732	0.00824483	0.305326	0.72754	0.455377	0.179567	0.32237	0.0405503	0.135302	0.174292	0.287852	0.431291	0.259288	0.800878	0.395616	0.365806	0.281758	0.624584	0.327958
Fi17	Clostridia sp. DTU026	0.999931	0.000188782	0.977275	0.20472	0.314215	0.544509	0.164848	0.478221	0.256119	0.997023	0.319245	0.0374555	6.52975e-05	0.125074	0.829874	0.263186	0.216898	0.501592	0.940231	0.636607	0.999722	0.235328	0.0282252	0.867905	0.342929	0.939679	0.373554	0.612969	0.102896	0.842949	0.0094983	0.342929	0.776622	0.785309	0.648518	0.361479	0.0465982	0.604127	0.8101	0.323841	0.739446	0.0190353	0.917274	0.485412	0.408425	0.882212	0.169479	0.367545
Fi18	Peptococcaceae sp. DTU027	0.112949	0.083358	0.990632	0.206549	0.667598	0.872021	0.412416	0.484752	0.258329	0.441098	0.323453	0.0378249	0.0622826	0.126248	0.747763	0.265445	0.453056	0.976099	0.314539	0.151781	0.056019	0.040741	0.0285049	0.332513	0.0667823	0.856805	0.376492	0.941102	0.105197	0.551542	0.00959332	0.345697	0.192051	0.97371	0.833101	0.364352	0.0470555	0.384443	0.0876264	0.0589741	0.982169	0.367472	0.0432203	0.27189	0.411539	0.634333	0.320496	0.370451
Fi19	Clostridiales sp. DTU053	0.0403564	0.938569	0.0597126	0.168185	0.0690755	0.331465	0.309758	0.344759	0.211686	0.275593	0.236488	0.0302234	0.999983	0.101848	0.603735	0.217712	0.611131	0.948789	0.659897	0.7315	0.00700047	0.00417635	0.0227543	0.482463	0.0447019	0.712942	0.313388	0.798105	0.228052	0.342064	0.00764298	0.286531	0.119771	0.948446	0.929702	0.302768	0.0376355	0.224443	0.149156	0.269915	0.90168	0.213687	0.395516	0.35098	0.344286	0.511436	0.573529	0.308098
Fi20	Clostridiaceae sp. DTU054	0.0893764	0.542805	0.851924	0.201137	0.00859723	0.427168	0.747375	0.24898	0.251787	0.675041	0.311014	0.0367342	0.000108743	0.000271865	0.601795	0.258756	0.887976	0.973327	0.936834	0.216778	0.0107107	0.0975013	0.027679	0.31633	0.00803878	0.5382	0.0765022	0.9286	0.0984628	0.361708	0.00931277	0.337491	0.181027	0.910479	0.9785	0.355833	0.045705	0.345639	0.221428	0.318628	0.713607	0.344618	0.500766	0.472491	0.402299	0.618245	0.492301	0.361833
Fi21	Halothermothrix sp. DTU029	0.151005	0.986627	0.888678	0.195865	0.307801	0.438332	0.736987	0.446296	0.245404	0.629922	0.298933	0.0356777	0.00331078	0.119405	0.562907	0.252227	0.514381	0.97034	0.931512	0.97578	0.053658	0.682227	0.0268794	0.572288	0.329454	0.67768	0.0727025	0.914369	0.288938	0.494315	0.00904126	0.329454	0.170531	0.836415	0.950625	0.0676128	0.0443966	0.41894	0.209189	0.310929	0.986067	0.517522	0.552384	0.453324	0.393222	0.602166	0.278999	0.353383
Fi22	Clostridia sp. DTU030	0.874633	0.984624	0.536822	0.182899	0.981423	0.357941	0.126737	0.665834	0.22965	0.317036	0.0820768	0.000416493	0.149813	0.111149	0.463064	0.236107	0.425588	0.835803	0.91662	0.506048	0.359275	0.371865	0.0249317	0.262861	0.309498	0.776803	0.337956	0.0025051	0.629662	0.422988	0.00838058	0.309497	0.145801	0.000128217	6.9491e-06	0.326716	0.0412068	0.323484	0.768909	0.291839	6.9722e-14	0.676473	0.73455	0.671668	0.370564	0.84834	0.412978	0.33236
Fi23	Clostridiales sp. DTU031	0.910074	0.159171	0.0879014	0.166272	0.631357	0.241969	0.100767	0.0567512	0.209342	0.0102395	0.0643245	0.0298519	0.99998	0.100643	0.715717	0.215311	0.598136	0.55988	0.0745356	0.155597	0.999616	0.584901	0.0224735	0.475949	0.283518	0.952174	0.0530238	0.309494	0.0605935	0.849345	0.00754796	0.283518	0.695762	0.725145	0.746609	0.299623	0.0371747	0.435223	0.145302	0.267043	0.94239	0.606955	0.0109638	0.343888	0.340823	0.816953	0.0774166	0.304911
Fi24	Clostridiales sp. DTU032	0.831813	0.30071	0.57964	0.150622	0.664748	0.153284	0.0789638	0.115078	0.19012	0.0587219	0.198252	0.0268404	0.99994	0.0908339	0.461392	0.19561	0.216484	0.738412	0.142087	0.631529	0.917594	0.526819	0.0201986	0.174994	0.258668	0.428073	0.0437819	0.417359	0.1909	0.609945	0.00677868	0.258668	0.0918025	0.456712	0.289654	0.273645	0.0334373	0.207076	0.115427	0.243383	0.268258	0.534513	0.107082	0.286458	0.00627454	0.782241	0.0515432	0.27857
Fi25	Clostridiales sp. DTU033	0.00224002	0.998001	0.211289	0.145779	0.613822	0.00831654	0.619152	0.104729	0.18415	0.116814	0.187976	0.0259179	0.0899922	0.0878136	0.117517	0.189489	0.189546	0.720545	0.575827	0.600728	2.02741e-06	0.242806	0.019502	0.162859	0.2509	0.236774	0.275094	0.507854	0.539232	0.0549582	0.00654337	0.2509	0.0847223	0.587341	0.523167	0.265512	0.0322918	0.177984	0.106807	0.235997	0.78073	0.755439	0.133917	0.269013	0.303099	0.0607083	0.253171	0.0395803
Fi26	Clostridiales sp. DTU035	0.950385	0.391856	0.18209	0.15257	0.905535	0.0590072	0.268092	0.558582	0.0192419	0.022758	0.202422	0.000280715	0.99943	0.092051	0.150238	0.19807	0.227768	0.745347	0.60258	0.912694	0.296235	0.265712	0.0204798	0.428366	0.0369245	0.810362	0.286813	0.696385	0.556968	0.986475	0.00687371	0.261783	0.661517	0.95679	0.80306	0.00419568	0.0338996	0.0447283	0.336206	0.246345	0.730884	0.159801	0.116966	0.122868	0.315732	0.786861	0.133395	0.281876
Fi27	Clostridiales sp. DTU036	0.994808	0.000840643	0.919785	0.145685	0.799538	0.543137	0.0162861	0.263413	0.184035	0.962155	0.547974	0.0259001	0.999118	0.0877554	0.191816	0.189371	0.448862	0.464556	0.855805	0.424718	0.976766	0.507626	0.0194886	0.751287	0.25075	0.919069	0.0410382	0.643191	0.18074	0.983309	0.00653885	0.25075	0.643113	0.892994	0.867128	0.265354	0.0322697	0.898554	0.106644	0.0296071	0.927447	0.288643	0.732706	0.107662	0.302925	0.181841	0.469565	0.0395309
Fi28	Clostridiales sp. DTU055	0.624302	0.971008	0.983343	0.282846	0.0327185	0.981809	0.601955	0.320472	0.349127	0.805174	0.00149857	0.0539012	0.00094849	3.2042e-05	0.534824	0.358082	0.779076	0.995324	0.382605	0.770801	0.865821	0.480743	0.0407045	0.790243	0.0226606	0.506079	0.492785	0.997835	0.483985	0.753471	0.0137565	0.456402	0.171601	0.947231	0.999846	0.0269204	0.0669164	0.782193	0.692396	0.433332	0.986292	0.215683	0.657599	0.328535	0.533245	0.955149	0.448306	0.485709
Fi29	Bacilli sp. DTU057	0.999944	0.00487543	0.911726	0.188074	0.000225374	0.219454	0.039436	0.41787	0.0294171	0.558795	0.281162	0.0341268	0.994179	0.114437	0.503407	0.242551	0.0117923	0.24499	0.724294	0.159662	0.932169	0.658245	0.0257058	0.113031	0.317494	0.308938	0.346489	0.0758582	0.271584	0.995554	0.00864304	0.317494	0.155479	0.887901	0.342518	1.65741e-07	0.042475	0.479859	0.000865834	0.0490352	0.991146	0.482648	0.480445	0.215803	0.379663	0.0462228	0.435669	0.34079
Fi30	Clostridiales sp. DTU058	0.544509	1	0.943586	0.25436	0.210474	0.93527	0.834414	0.643546	0.315541	0.946573	0.772389	0.0477393	2.1487e-05	0.157357	0.885386	0.323861	0.631982	0.991233	0.290267	0.923324	0.919174	0.613372	0.0360224	0.730131	0.100019	0.0249922	0.450797	0.822312	0.173943	0.633251	0.0121546	0.416161	0.298346	0.703968	0.999486	0.437196	0.0593138	0.801728	0.626051	0.39434	0.50015	0.391835	0.422799	0.650824	0.489661	0.757452	0.698497	0.444039
Fi31	Clostridiaceae sp. DTU059	0.131653	0.792813	0.780171	0.201399	0.161317	0.233422	0.747883	0.112726	0.252105	0.583976	2.00178e-05	0.036787	4.73279e-05	0.000273025	0.603697	0.259081	0.126135	0.876635	0.762138	0.00937046	0.0146178	0.225844	0.027719	0.589164	0.337891	0.378115	0.0011445	0.929254	0.0987845	0.36307	0.00932634	0.337891	0.181556	0.819439	0.893219	0.356247	0.0457704	0.460533	0.00133784	0.319011	0.799357	0.0171509	0.696045	0.473441	0.40275	0.158408	0.159986	0.0740062
Fi32	Clostridiales sp. DTU060	0.234795	0.749755	0.378219	0.253868	0.328512	0.0258978	0.833744	0.2363	0.0542179	0.817278	0.01637	0.0476346	2.05055e-05	0.157032	0.638641	0.323266	0.087204	0.991139	0.972727	0.0022794	0.00396738	0.0407212	0.035943	0.257088	0.415454	0.362074	0.0216996	0.98073	0.173157	0.484064	0.0121274	0.415455	0.124764	0.563956	0.560476	0.436469	0.0591846	0.612511	0.0200882	0.393657	0.918992	0.000212237	0.590618	0.242991	0.488889	0.289138	0.19823	0.443304
Fi33	Clostridia sp. DTU062	0.0285846	0.999999	0.999661	0.245207	0.255556	0.170481	0.821562	0.826634	0.304668	0.922422	0.412453	0.045801	0.0311239	0.151338	0.910692	0.312771	0.0215849	0.940536	0.968568	0.95611	0.0318615	0.584879	0.0345512	0.449309	0.402954	0.606075	0.436944	0.972705	0.749278	0.304565	0.0116523	0.402954	0.112282	0.685243	0.583983	0.423586	0.0569198	0.256453	0.869998	0.381583	0.889823	0.025364	0.885566	0.219241	0.475189	0.927688	0.304137	0.430304
Fi34	Tepidanaerobacter sp. DTU063	0.0795147	0.937152	0.954935	0.233003	0.124292	0.867328	0.220134	0.350446	0.290113	0.14204	0.0451414	0.0432471	0.111842	0.143361	0.602124	0.297917	0.273834	0.986172	0.407263	0.652955	0.2873	0.160319	0.0326138	0.677864	0.385137	0.695615	0.4182	0.604158	0.372724	0.250263	0.0109916	0.385137	0.249138	0.133541	0.412865	0.405194	0.0537635	0.466217	0.853961	0.364404	0.32481	0.835019	0.592117	0.0849769	0.122652	0.916006	0.427347	0.411733
Fi35	Clostridiales sp. DTU064	0.0807712	0.996804	0.0148136	0.172454	0.244657	0.462024	0.686428	0.167597	0.216907	0.801615	0.615014	0.0310545	0.0619959	0.104539	0.635863	0.22306	0.493415	0.808195	0.902522	0.182373	0.0398726	0.334868	0.0233825	0.496859	0.293229	0.555614	0.320562	0.898514	0.237283	0.221648	0.00785567	0.293229	0.127088	0.537972	0.795382	0.309758	0.0386664	0.359808	0.397235	0.276304	0.26738	0.411112	0.542967	0.172154	0.351972	0.526079	0.367105	0.315181
Fi36	Clostridia sp. DTU065	0.274943	0.744602	0.867097	0.204371	0.064689	0.750842	0.753576	0.476972	0.255698	0.253732	0.684277	0.0373852	0.090354	0.12485	0.828276	0.262755	0.215114	0.88232	0.770015	0.981544	0.307431	0.44778	0.0281719	0.598066	0.342401	0.716731	0.372992	0.998683	0.308014	0.540044	0.0094802	0.342401	0.187585	0.997748	0.999114	0.36093	0.0465111	0.714865	0.809495	0.323334	0.998811	0.753776	0.341441	0.265069	0.0960349	0.62791	0.715728	0.0761197
Fi37	Clostridiales sp. DTU066	0.988376	0.956829	0.121456	0.234266	0.908037	0.782815	0.484523	0.803908	0.291622	0.266781	0.387339	0.0435097	0.317393	0.144184	0.804398	0.299457	0.280849	0.928156	0.229775	0.659602	0.959689	0.549593	0.032813	0.416301	0.386991	0.701161	0.420154	0.160931	0.730891	0.968625	0.0110595	0.386991	0.82564	0.235296	0.699189	0.0954159	0.0540882	0.369651	0.0450558	0.36619	0.191641	0.0928009	0.602719	0.0868885	0.457591	0.104592	0.806148	0.413668
Fi38	Clostridia sp. DTU068	0.318795	0.320259	0.98887	0.219156	0.537978	0.865026	0.780328	0.529029	0.273514	0.464897	0.712772	0.0403897	0.217546	0.134373	0.292015	0.280965	0.536218	0.981543	0.00376943	0.435986	0.466262	0.498964	0.0304478	0.174618	0.364631	0.472531	0.396552	0.928728	0.341382	0.0294212	0.010254	0.364631	0.218635	0.276689	0.166464	0.38398	0.0502297	0.00440291	0.264826	0.344674	0.961238	0.986177	0.296846	0.312246	0.432748	0.403581	0.213773	0.390298
Fi39	Clostridiales sp. DTU069	0.191623	4.51317e-12	0.957939	0.220611	0.0319223	0.582999	0.782825	0.152801	0.275263	0.813927	0.715461	0.040688	5.44875e-05	0.135315	0.625564	0.282751	0.209039	0.98209	0.809585	0.316056	0.291397	0.503924	0.0306738	0.644677	0.3668	0.78256	0.0912882	0.993854	0.344675	0.317384	0.0103309	0.0759111	0.483237	0.989237	0.97583	0.386227	0.0505988	0.7098	0.537769	0.346759	0.893158	0.260504	0.577967	0.316987	0.435168	0.674103	0.573399	0.392569
Fi40	Clostridiales sp. DTU070	0.566419	0.0107844	0.590155	0.247195	0.121581	0.832056	0.824422	0.218264	0.0513445	0.453072	0.417	0.0462204	0.00379859	0.152643	0.860097	0.315184	0.356123	0.942573	0.45743	0.342857	0.218981	0.0885356	0.0348694	0.713291	0.0946454	0.615702	0.439968	0.998375	0.404771	0.741069	0.0117609	0.405834	0.281584	0.996873	0.983762	0.426556	0.0574379	0.84498	0.335953	0.384363	0.897147	0.0267855	0.534433	0.224606	0.478352	0.741177	0.485025	0.433302
Fi41	Clostridiales sp. DTU072	0.578727	0.999968	0.0243655	0.133082	0.19069	0.11125	0.21716	0.0800084	0.168453	0.439127	0.513327	0.0235197	0.999798	0.079929	0.204349	0.173386	0.0670466	0.900214	0.827346	0.991509	0.00666708	0.0202049	0.0176921	0.358431	0.23036	0.725076	0.252924	0.985627	0.155476	0.884509	0.00593248	0.23036	0.0675159	0.426894	0.219675	0.0318778	0.0293128	0.297784	0.276142	0.216495	0.312232	0.233878	0.375044	0.224447	0.279131	0.383774	0.0845873	0.248465
Fi42	Clostridiales sp. DTU073	0.0366579	0.998694	0.810757	0.166545	0.537356	0.244783	0.672458	0.338742	0.209678	0.261739	0.600951	0.029905	0.00162394	0.100815	0.0916704	0.215654	0.45132	0.947135	0.654155	0.722991	0.0245962	0.314078	0.0225136	0.216986	0.283949	0.206416	0.310621	0.972957	0.224524	0.103865	0.00756153	0.283949	0.117012	0.301667	0.704234	0.300073	0.0372405	0.136848	0.379197	0.267454	0.309221	0.821917	0.380032	0.15672	0.341319	0.50575	0.341287	0.305367
Fi43	Clostridiales sp. DTU074	0.541072	0.454585	0.173653	0.224621	0.0171272	0.755513	0.789581	0.323014	0.280076	0.691379	0.136423	0.0415124	0.337436	0.137913	0.839106	0.287668	0.801591	0.915442	0.818483	0.0855455	0.531298	0.294699	0.0312986	0.655645	0.372761	0.501395	0.0944769	0.335265	0.12928	0.642368	0.0105436	0.372761	0.230523	0.974795	0.978484	0.392396	0.0516185	0.823446	0.2784	0.352491	0.525031	0.275317	0.26308	0.167079	0.441806	0.420822	0.393166	0.0912347
Fi44	Clostridiales sp. DTU075	0.34189	0.627412	0.418065	0.19304	0.0521157	0.633208	0.731275	0.0973496	0.241978	0.945691	0.292477	0.035114	0.207089	0.117601	0.661604	0.248723	0.495207	0.859389	0.488491	0.180338	0.340563	0.0299452	0.0264527	0.563526	0.325129	0.20599	0.0707024	0.639308	0.282631	0.478892	0.00889645	0.325129	0.754262	0.752859	0.838761	0.342985	0.0436982	0.517853	0.45898	0.306788	0.347116	0.080014	0.332776	0.100769	0.388325	0.593384	0.268293	0.0682065
Fi45	Clostridiales sp. DTU076	0.999809	0.832283	0.638457	0.241965	0.999231	0.614018	0.238824	0.820128	0.300809	0.867374	0.405027	0.0451193	3.40754e-05	0.149214	0.901498	0.308834	0.556777	0.286411	0.43898	0.00605892	0.999736	0.574558	0.0340339	0.439555	0.398244	0.590166	0.108821	0.364064	0.743938	0.999254	0.0114758	0.398245	0.269503	0.654468	0.963772	0.418729	0.0560775	0.822777	0.322444	0.377039	0.486096	0.342155	0.402241	0.387856	0.0254507	0.924736	0.164536	0.425401
Fi46	Clostridia sp. DTU077	0.981433	0.0728992	0.991947	0.000112315	0.0420704	0.358763	0.461736	0.0710416	0.280994	0.346843	0.137544	0.0416702	1	0.138409	0.112914	0.288605	0.450548	0.229169	0.380324	0.0127876	0.977414	0.143786	0.0314182	0.188462	0.373896	0.356361	0.406343	0.653883	0.355484	0.788535	0.0105843	0.373896	0.232204	0.215687	1.1714e-06	0.0135842	0.0518136	0.152836	0.550851	0.353583	0.970624	0.640766	0.347291	0.168901	0.000296584	0.423233	0.59243	0.0918302
Fi47	Clostridiales sp. DTU078	0.12088	0.99855	0.284934	0.199295	0.510235	0.765812	0.743786	0.243411	0.249559	0.74696	0.30679	0.0363645	0.552657	0.121598	0.588364	0.256478	0.789675	0.972317	0.756439	0.208207	0.076518	0.429945	0.0273992	0.582794	0.334689	0.232661	0.364799	0.348523	0.0962232	0.352186	0.00921774	0.334689	0.177333	0.739508	0.899359	0.352922	0.0452472	0.444713	0.477301	0.315943	0.602553	0.532624	0.387508	0.465816	0.399137	0.612675	0.4844	0.358888
Fi48	Clostridiaceae sp. DTU079	0.819475	0.999963	0.439516	0.26146	0.622512	0.956064	0.843841	0.445132	0.323947	0.733499	0.449428	0.0492565	0.000384056	0.0129586	0.906824	0.332431	0.8581	0.992488	0.168857	0.00151027	0.657895	0.634772	0.00046826	0.746127	0.105478	0.681485	0.461422	0.907222	0.185463	0.665632	0.0125482	0.426313	0.315165	0.979626	1	0.447643	0.0611868	0.661801	0.0694113	0.404158	0.939156	0.267868	0.321983	0.453385	0.500729	0.534432	0.541833	0.454576
Fi49	Clostridia sp. DTU080	0.6298	0.999737	0.986683	0.274028	0.193595	0.954196	0.859429	0.700226	0.338771	0.678936	0.801093	0.0519723	0.964762	0.170394	0.936886	0.347536	0.521883	0.887661	0.353448	0.998415	0.999597	0.860246	0.039238	0.309954	0.444085	0.462143	0.47997	0.996654	0.0725958	0.583718	0.0132542	0.444085	0.34536	0.999989	1	0.128648	0.0645378	0.880375	0.672698	0.102659	0.999011	0.974208	0.668293	0.301663	0.165281	0.571388	0.413908	0.472983
Fi50	Clostridiales sp. DTU081	0.955264	0.00331338	0.731455	0.168368	0.817323	0.054416	0.676821	0.0594573	0.211909	0.0916222	0.236891	0.0302588	0.999795	0.101963	0.24326	0.21794	0.326934	0.796418	0.191364	0.0913627	0.985771	0.0157181	0.022781	0.483081	0.286817	0.356495	0.313695	0.79913	0.228445	0.109106	0.00765203	0.286817	0.700732	0.0657577	0.369378	0.303067	0.0376794	0.5839	0.384771	0.270188	0.427888	0.616162	0.0995725	0.161412	6.60507e-05	0.821206	0.181299	0.308401
Fi51	Clostridiales sp. DTU082	0.996841	1.30357e-07	0.735481	0.243712	0.14231	0.85201	0.242525	0.209088	0.0498773	0.875194	0.0136358	0.0454864	0.939447	0.150359	0.462992	0.310957	0.160999	0.825806	0.856424	3.81997e-06	0.996992	0.804012	0.0343125	0.704853	0.400785	0.598772	0.434666	0.768307	0.396922	0.727056	0.0115708	0.400785	0.273524	0.986839	0.976715	0.421349	0.0565311	0.435816	0.326948	0.37949	0.997611	0.349085	0.756551	0.393723	0.472805	0.732992	0.169281	0.428046
Fi52	Clostridiales sp. DTU083	0.000493662	0.000423539	0.429173	0.182809	0.341533	0.590369	0.709711	0.0281379	0.229541	0.31625	0.0819751	0.0330859	0.00125688	0.111093	0.708075	0.235996	0.424972	0.835581	0.708182	0.139228	0.00101125	0.641372	0.0249184	0.262603	0.309359	0.0884297	0.0636715	0.678802	0.629463	0.0395464	0.00837606	0.309359	0.145636	0.997525	0.927428	0.0591648	0.0411849	0.322844	0.059561	0.291706	0.666398	0.458722	0.334412	0.405253	0.370406	0.289708	0.112103	0.0614039
Fi53	Clostridia sp. DTU084	0.824039	0.99822	0.351487	0.185401	0.217036	0.763301	0.130884	0.673826	0.232696	0.339258	0.644442	0.0335976	0.066326	0.112738	0.0391654	0.239225	0.832526	0.963459	0.243966	0.908876	0.769037	0.380748	0.0253055	0.539351	0.313369	0.451672	0.342089	0.99914	0.0801749	0.436828	0.00850729	0.313369	0.150448	0.873232	0.994877	0.330748	0.0418192	0.341499	0.436303	0.295539	0.855071	0.971246	0.0363743	0.679631	0.374973	0.569075	0.24002	0.336443
Fi54	Clostridiales sp. DTU086	0.501278	0.239164	0.935584	0.210282	0.773975	0.535903	0.422279	0.746126	0.262833	0.878967	0.695929	0.0385808	0.00446768	0.128648	0.161816	0.270049	0.477884	0.892969	0.552274	0.667034	0.596317	0.251509	0.0290774	0.615435	0.35133	0.586405	0.382467	0.904177	0.321331	0.268797	0.00978791	0.35133	0.455317	0.321663	0.69629	0.370196	0.0479913	0.146211	0.508873	0.3319	0.311576	0.383338	0.582751	0.283692	0.417865	0.37555	0.53101	0.0804042
Fi55	Clostridiales sp. DTU087	0.999513	0.000747911	0.993452	0.213222	0.100147	0.77073	0.430019	0.753822	0.266375	0.9956	0.701595	0.0391782	0.00280036	0.130542	0.78475	0.27367	0.497349	0.979144	0.562801	0.682546	0.857799	0.00487715	0.0295299	0.623902	0.355751	0.754048	0.0855405	0.99129	0.00670927	0.947183	0.00994176	0.355751	0.205971	0.994999	0.845735	0.0796409	0.0487306	0.159701	0.517178	0.336143	0.999329	0.591982	0.512813	0.759168	0.42282	0.89346	0.34706	0.380996
Fi56	Clostridia sp. DTU088	0.0207572	0.999984	0.00228435	0.190827	0.0459074	0.0550051	0.726727	0.093492	0.239291	0.1109	0.287428	0.0346733	2.32529e-06	0.11619	0.757707	0.245974	0.618259	0.967194	0.732455	0.971634	0.0232839	0.399999	0.0261193	0.846059	0.0572283	0.806638	0.351006	0.733071	0.2777	0.466748	0.00878332	0.321731	0.0505326	0.657643	0.966224	0.33945	0.0431523	0.0127964	0.197711	0.303536	0.52812	0.161123	0.11495	0.223883	0.384473	0.314471	0.259995	0.345253
Fi57	Clostridiales sp. DTU089	0.469852	0.999964	0.429198	0.216839	0.278924	0.890985	0.439503	0.520998	0.270729	0.79074	0.708449	0.0399158	1	0.132876	0.599136	0.278119	0.765824	0.980639	0.800906	0.907781	0.636103	0.126347	0.0300887	0.634163	0.36117	0.883654	0.39289	0.999867	0.118613	0.60436	0.0101318	0.36117	0.21366	0.986204	0.995116	0.0822603	0.0496433	0.57452	0.52731	0.0648911	0.878088	0.246836	0.360468	0.304729	0.107291	0.897947	0.756438	0.386675
Fi58	Clostridiales sp. DTU090	0.968238	0.352568	0.66454	0.146992	0.877729	0.0392044	0.0742888	0.107274	0.185647	0.471412	0.0466405	0.0261486	0.995688	0.0885695	0.430878	0.191024	0.19614	0.470817	0.132818	0.0189966	0.999717	0.82152	0.0196762	0.165869	0.252849	0.129187	0.277195	0.269776	0.183416	0.98396	0.0066022	0.252849	0.646669	0.127975	0.322539	0.267553	0.0325783	0.410493	0.108938	0.23785	0.567557	0.294478	0.298486	0.273364	0.00583634	0.773395	0.258149	0.27239
Fi59	Erysipelothrix sp. DTU091	0.99998	0.00617557	0.984502	0.126618	0.0563697	0.0177317	0.563711	0.198293	0.160435	0.993505	0.00503067	0.0223101	0.997132	0.0759336	0.394965	0.165158	0.0506338	0.887505	0.810828	0.168032	0.997752	0.0164828	0.0167796	0.334871	0.219806	0.476868	0.0312276	0.941788	0.142941	0.970374	0.00562477	0.219806	0.587655	0.935084	0.248325	0.2329	0.0278095	0.086	0.256382	0.206489	0.986235	0.0312971	0.676403	0.788206	0.266754	0.717519	0.0710922	0.237215
Fi60	Clostridiales sp. DTU092	0.222907	0.372114	0.2613	0.206897	0.0328654	0.287845	0.758331	0.266652	0.258749	0.273424	0.6893	0.0378952	0.022532	0.00778204	0.642603	0.265874	0.714334	0.886976	0.776553	0.0488181	0.354257	0.107596	0.0285582	0.605544	0.346223	0.266862	0.37705	0.8235	0.0275958	0.391741	0.00961142	0.346224	0.192768	0.996056	0.866296	0.364898	0.0471426	0.386965	0.499233	0.327	0.891024	0.1083	0.648581	0.272984	0.412131	0.364864	0.516796	0.0779377
Fi61	Clostridiales sp. DTU093	0.000188057	0.0121877	0.487097	0.223599	0.903614	0.616463	0.069944	0.779601	0.27885	0.0441241	0.72092	0.0413019	0.00552582	0.13725	0.23276	0.286415	0.438956	0.772265	0.199895	0.140698	0.000812047	0.000114227	0.0311391	0.184443	0.371244	0.347413	0.0936597	2.07025e-05	0.711946	0.00289314	0.0104893	0.371244	0.228284	0.042398	0.00575731	0.390827	0.0513582	0.212705	0.0373357	0.351032	0.000732961	0.271516	0.255565	0.0715696	0.113612	0.417601	0.389008	0.0904425
Fi62	Clostridia sp. DTU095	0.0181147	0.935316	0.00850067	0.252965	0.976226	0.868821	0.103545	0.639312	0.313886	0.206937	0.430163	0.0474427	0.207483	0.156438	0.813596	0.322174	0.287699	0.0206703	0.149491	0.96469	0.345932	0.609094	0.0357972	0.472528	0.0989626	0.643036	0.448698	1.06605e-05	0.761699	0.22511	0.0120776	0.414157	0.12343	1.81274e-06	0.00184135	0.435133	0.0589475	0.303872	0.622603	0.392403	0.017544	0.960913	0.0722365	0.424845	0.48747	0.286663	0.195564	0.114418
Fi63	Eubacteriaceae sp. DTU096	0.906735	0.540854	0.0388388	0.0817643	0.958503	0.302305	0.407032	0.619888	0.104329	0.500639	0.349591	0.0141156	0.993786	0.0485402	0.154026	0.107507	0.133925	0.0502521	0.0886161	0.942062	0.50699	0.066165	0.0106055	0.529432	0.144777	0.894909	0.159843	0.336397	0.342616	0.891096	0.00354772	0.144777	0.42775	0.736038	0.868096	0.153848	0.0176133	0.986833	0.461325	0.135607	0.398721	0.061708	0.45012	0.255251	0.00101719	0.549098	0.75025	0.156851
Fi64	Clostridia sp. DTU097	0.99989	0.987981	0.203672	0.279363	0.420512	0.0366514	0.0507311	0.884498	0.345041	0.0840321	0.489478	0.0531369	0.734443	0.173956	0.786122	0.0092097	0.0266123	0.770102	0.2136	0.000333349	0.99997	0.278593	0.0401233	0.549523	0.451552	0.488771	0.487743	0.913081	0.80034	0.92488	0.0135574	0.451552	0.358304	0.482784	0.893621	0.133436	0.0659741	0.677106	0.684706	0.0180946	0.368377	0.205001	0.83608	0.317847	0.000101483	0.586697	0.163521	0.138047
Fi65	Pelotomaculum sp. DTU098	0.126248	0.12495	0.0587928	0.23561	0.691146	0.738614	0.487943	0.584442	0.293228	0.276998	0.0117108	0.0437898	0.999998	0.145061	0.511696	0.301097	0.638739	0.805514	0.416494	0.786497	0.370885	0.553996	0.0330254	0.684579	0.388963	0.707001	0.422231	0.114073	0.145082	0.0244457	0.0111319	0.388963	0.255015	0.0197475	0.188925	0.409147	0.0544344	0.202808	0.306156	0.36809	0.101346	0.945685	0.272183	0.591843	0.459771	0.106733	0.437982	0.0164264
Fi66	Clostridiales sp. DTU099	0.00193403	0.998729	0.0639151	0.228018	0.0486364	0.387966	0.795167	0.169937	0.0044256	0.0227916	0.37295	0.0422135	1	0.140118	0.259108	0.291826	0.467607	0.784946	0.613973	0.0942736	3.4326e-05	0.768771	0.000342444	0.00224113	0.0117647	0.00958308	0.0972161	0.974071	0.361442	0.0035435	0.0107246	0.0809387	0.0277692	0.185656	0.109299	0.0905986	0.0524856	0.651585	0.286919	0.0716266	0.0036643	0.00204123	0.9109	0.794953	0.447395	0.693859	0.24318	0.404061
Fi67	Clostridiales sp. DTU100	0.261301	0.641771	0.620172	0.23963	0.272755	0.992845	0.81333	0.37236	0.0481856	0.7252	0.748791	0.0446297	0.999988	0.147686	0.940644	0.0510203	0.770885	0.987979	0.848902	0.0114042	0.610985	0.795267	0.0336625	0.432513	0.394841	0.294406	0.106838	0.993316	0.151072	0.56186	0.0113491	0.394841	0.264153	0.903252	0.942579	0.415216	0.0554724	0.622017	0.316441	0.373756	0.466363	0.195564	0.469124	0.604889	0.46626	0.723167	0.819812	0.421854
Fi68	Clostridiales sp. DTU101	0.329599	0.984186	0.210238	0.22044	0.310613	0.776091	0.782533	0.533458	0.00397859	0.65771	0.715146	0.0406529	1	0.135204	0.891054	0.282541	0.418496	0.762874	0.588155	0.965313	0.288456	0.750145	0.0306472	0.0701294	0.366546	0.211284	0.398576	0.30603	0.123494	0.115316	0.0103219	0.366546	0.803979	0.886864	0.553431	0.012706	0.0505553	0.486155	0.537297	0.346514	0.169133	0.42672	0.482636	0.77717	0.434883	0.673636	0.217937	0.392302
Fi69	Clostridiales sp. DTU071	0.999469	2.24087e-12	0.86516	0.242798	0.182463	0.118299	0.0283219	0.382887	0.0494956	0.991363	0.0134075	0.0452942	0.835422	0.149759	0.903927	0.309845	0.035352	0.988762	0.441921	0.217137	0.999965	0.950936	0.0341666	0.229453	0.399455	0.594276	0.109531	0.970006	0.00256188	0.844532	0.011521	0.399455	0.541251	0.881789	0.327248	0.419978	0.0562936	0.536251	0.324589	0.378207	0.320533	0.20543	0.9987	0.212813	0.000436079	0.925504	0.827532	0.426662
Pr01	Gammaproteobacteria sp. DTU037	0.251036	0.288953	0.31563	0.0346619	0.996927	0.941182	0.00237173	0.847263	0.00639584	0.172416	0.775149	0.0481231	1	0.158545	0.350419	0.326038	0.526216	1.30562e-13	8.90667e-05	0.188576	0.231599	0.394654	0.0363139	0.000328417	0.101392	0.00103521	0.453503	0.000339969	0.766671	0.495636	0.0122541	6.02609e-08	0.128189	0.517142	0.681134	0.439856	0.0597878	0.725252	0.166391	0.013858	0.150866	0.88411	0.0826464	0.65623	0.492482	2.51847e-08	0.520933	0.00285105
Pr02	Gammaproteobacteria sp. DTU038	0.0670324	0.000343302	0.0192156	0.0142165	0.998317	0.944905	0.0397891	0.230898	0.142191	0.0291817	0.481369	0.0829915	0.286085	0.261579	0.0017005	0.500003	0.828975	3.31732e-11	7.79248e-06	0.0654521	0.47158	0.976073	0.0629126	0.00227399	0.0680647	1.99875e-07	0.65404	0.281613	0.922424	0.780295	0	2.57697e-08	0.247816	0.651276	0.971594	0.63872	0.10264	0.3037	0.513419	2.44908e-05	0.484422	0.786416	0.480156	0.239603	0.69621	4.47694e-09	0.597693	0.274816
Pr04	Gammaproteobacteria sp. DTU040	0.00214315	0.132845	0.293049	0.0256178	0.722469	0.454188	0.45246	0.155508	0.2767	0.243252	0.717658	0.0409336	1.09701e-05	0.136089	0.100137	0.284219	0.311851	0.111767	0.0895497	0.0432996	0.0122242	0.753586	0.03086	0.0243223	0.0767131	0.000154087	0.400729	0.160869	0.347383	0.204339	0.0103943	0.0108181	0.224377	0.106187	0.141955	0.388071	0.0509026	0.202978	0.541064	0.348472	0.00765562	0.432565	0.00487328	0.545532	0.437153	0.20564	0.381727	0.0890612
Pr05	Alcaligenaceae sp. DTU041	0.459196	4.88988e-11	0.0589795	0.0395754	0.992247	0.990997	4.71358e-06	0.48259	0.0627932	0.220815	0.0225032	0.051694	0.841401	0.169542	1.93727e-08	0.346002	0.626454	0	2.65214e-06	0.485435	0.671694	0.858166	0.0390265	0.00756707	0.11443	0.455745	0.0268931	2.32853e-06	0.791165	0.0202351	0.0131818	2.39924e-05	0.342265	0.351201	0.588523	0.127511	0.0641946	0.810406	0.0286242	1.58065e-05	0.139417	0.797073	0.577701	0.49104	0.163877	0	0.756328	0.000424092
Pr06	Alcaligenaceae sp. DTU102	0.00500831	1.97445e-06	0.0336236	0.0561903	0.998816	0.371961	0.00990709	0.635779	0.39412	0.0659037	0.130647	0.062605	0.000173299	0.202507	0.0464924	0.403835	0.389184	3.24422e-10	7.6686e-10	0.00306805	0.374098	0.921773	0.047331	0.0219755	0.156842	0.221009	0.185398	3.46581e-07	0.851577	0.00139857	0.0160326	0.000682134	0.245206	0.00755163	0.0832559	0.0396077	0.0776342	0.876022	0.0625932	4.70063e-05	0.0414318	0.225481	0.651802	0.280724	0.0584077	8.93728e-07	0.290519	0.00732768
Pr07	Campylobacterales sp. DTU103	0.0710977	0.118831	0.0204433	0.0198395	0.478501	0.240371	0.737693	0.70685	0.0320649	0.194882	0.29974	0.0357482	2.33849e-10	0.11963	0.0200678	0.252665	0.268189	0.970549	0.279477	0.303049	0.00378097	0.419084	0.0269327	0.0449042	0.0604261	0.21936	0.359803	0.981253	0.658416	0.0604582	0.00905936	0.329993	0.171226	0.251495	0.593034	0.348042	0.0444839	0.311282	0.794875	0.311445	0.146446	0.72611	0.274518	0.454611	0.393831	0.869916	0.471124	0.353949
Pr08	Rhodocyclaceae sp. DTU104	0.0436104	0.701507	0.000246063	0.00476485	0.225158	0.104415	0.161713	0.0177249	0.361056	0.0103304	0.519451	0.0561564	4.55858e-13	0.183139	0.18163	0.370222	0.888736	0.0549958	0.00397031	0.0435103	0.0225651	0.888381	0.04242	0.362038	0.00363403	0.00243395	0.15604	0.00702802	0.818299	0.0689963	0.0143447	0.0252431	0.189848	0.00428352	0.206015	0.146056	0.0696959	0.112775	0.919141	0.117012	0.00956428	0.548011	0.218668	0.55714	0.548316	0.960763	0.488013	0.50023
Pr09	Desulfomicrobium sp. DTU105	0.00353736	0.228206	0.000311131	0.119435	0.414032	0.00856519	0.541259	0.057459	0.151506	0.0787688	0.473446	0.0209746	0.0101871	0.0715082	4.50235e-06	0.155991	0.406385	0.871608	0.790779	0.610822	0.00782539	0.748082	0.0157725	0.308606	0.00165946	0.430032	0.228716	0.276133	0.465003	0.235571	0.00528538	0.208002	0.201772	0.0520358	0.445225	0.220496	0.0261492	0.0141768	0.602459	0.195307	0.79364	0.375709	0.349387	0.426989	0.25286	0.695068	0.339967	0.224617
Pr10	Alcaligenaceae sp. DTU106	0.161466	1.42488e-08	0.032928	0.0332042	0.676626	0.580213	0.00208133	0.410202	0.0529693	0.254981	0.0581528	0.0470237	0.870077	0.155138	0.0090576	0.319785	0.493738	0	1.68037e-05	0.104868	0.2773	0.818889	0.0354792	0.00114562	0.097476	0.142808	0.44572	2.07217e-05	0.758587	0.0399066	0.011969	9.08269e-07	0.12054	0.2146	0.510303	0.10886	0.0584301	0.785357	0.345811	9.18259e-06	0.0599828	0.959398	0.479442	0.418205	0.140721	0	0.687071	5.48023e-09
Pr11	Desulfobulbaceae sp. DTU107	0.214639	0.0120283	0.0505643	0.0331813	0.932658	0.171931	0.257954	0.0176603	0.0529338	0.193888	0.425479	0.0470063	0.999994	0.155084	0.00254142	0.319686	0.723508	0.0962581	0.971367	0.488042	0.422159	0.956342	0.0354659	0.0433961	0.0974142	3.83975e-06	0.445595	0.428895	0.413127	0.617002	0.0119645	0.0974142	0.290245	0.00012344	0.0296927	0.432084	0.0584086	0.14744	0.345597	0.0864052	0.00943398	0.87416	0.651345	0.049144	0.484232	0.0539474	0.49997	0.0198417
Sp01	Spirochaeta sp. DTU042	0.616664	2.4748e-09	0.912387	0.202362	0.0384912	0.79252	0.749739	0.252708	0.00304114	0.685118	0.105733	0.0369805	0.997271	0.123562	0.610634	0.0361945	0.304559	0.878502	0.523382	0.337703	0.123278	0.000882471	0.0278656	0.139724	0.339353	0.383203	0.369756	0.985704	0.303498	0.83574	0.00937612	0.339353	0.183501	0.989247	0.558721	0.357766	0.0460101	0.255034	0.486194	0.320413	0.872107	0.197132	0.414928	0.0465376	0.404398	0.878911	0.708762	0.363789
Sp02	Treponemaceae sp. DTU108	0.031108	0.798287	0.0994931	0.23871	0.156527	0.257467	0.495799	0.012988	0.0478088	0.23228	0.0124217	0.0444372	4.87227e-09	0.147085	0.825054	0.00559664	0.766566	0.987742	0.648894	0.297835	0.0295942	0.56408	0.0335165	0.429738	0.393499	0.290183	0.0180483	0.886608	0.38563	0.275169	0.0112993	0.393499	0.103393	0.930212	0.999125	0.413831	0.0552346	0.615823	0.0485681	0.372462	0.726115	0.329324	0.79571	0.601924	0.46478	0.72092	0.280561	0.420455
Sy01	Anaerobaculum sp. DTU043	0.856965	0.0340599	0.619152	0.154884	0.610152	0.00718986	0.0202046	0.567424	0.195365	0.247165	0.207399	0.027656	0.00139121	0.0934979	0.365332	0.200988	0.517276	0.508086	0.153339	0.657536	0.391864	0.273618	0.0208145	0.00400946	0.265474	0.0360147	0.290783	0.713159	0.199779	0.63344	0.00698684	0.265474	0.667519	2.06991e-08	2.19935e-12	0.280766	0.0344497	0.0889326	0.343345	0.249857	2.88602e-09	0.33017	0.016647	0.301964	0.320007	0.207201	0.0209497	0.0445325
Sy02	Synergistaceae sp. DTU044	0.338038	0.0968762	0.0453811	0.162889	0.400632	0.0239243	0.0958317	0.325361	0.205197	0.00795785	0.0609957	0.0291971	0.999707	0.0985165	0.0238655	0.211063	0.291211	0.544768	0.64112	0.841558	0.0020003	0.127748	0.0219787	0.464354	0.27818	0.326381	0.304432	0.396591	0.582873	0.675312	0.00738052	0.27818	0.687594	0.263796	0.0269003	0.294048	0.0363622	0.289352	0.724586	0.261956	0.600586	0.0894481	0.0279255	0.603146	0.334678	0.230101	0.0271133	0.00542032
Sy03	Synergistaceae sp. DTU045	4.67606e-05	0.109921	1.38604e-06	0.161331	0.579607	0.324573	0.29141	0.319673	0.203285	0.000900831	0.221402	0.0288961	0.999675	0.0975379	0.297367	0.209104	0.563736	0.774781	0.635465	0.368336	2.6331e-06	0.124313	0.0217513	0.458976	0.275714	0.491698	0.301785	0.0390999	0.213382	0.00690537	0.0073036	0.275714	0.683768	0.0164087	0.0116965	0.291471	0.0359888	0.183638	0.720846	0.259607	0.0278508	0.0861411	0.00395872	0.325629	0.331836	0.487466	0.159104	0.0482036
Sy04	Synergistales sp. DTU085	0.182076	9.06278e-08	0.406366	0.191713	0.697428	0.618011	0.0101795	0.431177	0.240367	0.0771003	0.289448	0.0348496	1.75707e-05	0.116755	0.65238	0.247074	0.48615	0.856472	0.735044	0.922724	0.0047291	0.669594	0.0262527	0.00299451	0.323092	0.0270803	0.00935884	0.629476	0.279673	0.313532	0.00882857	0.323092	0.162439	0.586498	0.164809	0.340866	0.0433707	0.192616	0.0693438	0.304839	0.0815974	0.499026	0.514294	0.098377	0.386017	0.317228	0.263307	0.346687
Sy05	Synergistaceae sp. DTU109	0.0034701	0.542919	0.0097963	0.111421	0.863001	0.006326	0.515073	0.738043	0.141517	0.000546395	0.448829	0.0194951	0.992898	0.0665878	0.00382419	0.145733	0.108786	0.851391	0.0587549	0.553093	0.000996765	0.00966602	0.0146572	0.279317	0.0198806	0.00457752	0.0243202	0.63865	0.440626	0.365988	0.00490979	0.194735	0.0428455	0.00833868	0.105406	0.20654	0.0243093	0.0804921	0.210693	0.182754	0.218819	0.605002	0.0175344	0.39123	0.237183	0.668146	0.127215	0.210437
Sy06	Synergistales sp. DTU110	5.14634e-06	9.51669e-06	0.0595725	0.158205	0.445593	0.00990887	0.651855	0.308302	0.199448	0.0326453	0.580404	0.0282939	0.999965	0.0955777	0.274843	0.205172	0.916023	0.764605	0.623946	0.348545	1.9364e-07	0.285045	0.0212963	0.448128	0.270758	0.171308	0.296462	0.00876287	0.0105006	0.0002065	0.00714974	0.270758	0.675977	0.288685	0.0489905	0.286291	0.0352415	0.031283	0.353581	0.254887	0.240856	0.178466	0.0606699	0.585881	0.326116	0.216615	0.305269	0.0464069
Te01	Acholeplasmatales sp. DTU056	0.999973	0.568601	0.994711	0.123561	0.464517	0.0364746	0.554268	0.188354	0.156637	0.999643	0.485768	0.0217405	0.999613	0.00261363	0.517486	0.161259	0.167361	0.880977	0.80252	0.27691	0.997747	0.41718	0.01635	0.688235	0.214791	0.969296	0.236075	0.933884	0.137121	0.445079	0.00547996	0.214791	0.578116	0.797887	0.601252	0.227631	0.0271014	0.226638	0.615769	0.201737	0.331506	0.397371	0.926695	0.192489	0.260857	0.708148	0.167837	0.231865
Te02	Acholeplasmatales sp. DTU061	0.999998	0.944184	0.818319	0.153867	0.0283028	0.24074	0.640715	0.292611	0.194114	0.999044	0.569384	0.027461	0.999952	0.0928615	0.626096	0.199705	0.23541	0.93255	0.871899	0.00455257	0.976876	0.270136	0.0206672	0.432935	0.263852	0.640204	0.289039	0.982699	0.197651	0.627905	0.00693706	0.263852	0.664891	0.6803	0.77911	0.279069	0.0342077	0.227726	0.702318	0.248314	0.832885	0.0271571	0.794188	0.298252	0.00668413	0.789886	0.286824	0.284071
Te03	Acholeplasmatales sp. DTU067	0.999961	0.259239	0.865921	0.148017	0.178273	0.397553	0.625226	0.10945	0.186911	0.931841	0.554161	0.0263438	0.999928	0.0892087	0.715305	0.19232	0.117381	0.924617	0.584765	0.168027	0.996734	0.516742	0.0198236	0.412228	0.254495	0.412446	0.278968	0.977296	0.185522	0.399438	0.00665198	0.254495	0.649439	0.614108	0.20241	0.269276	0.0328206	0.418985	0.687067	0.239415	0.344907	0.00209984	0.644453	0.277051	0.005958	0.775926	0.262377	0.274138
Te04	Acholeplasmatales sp. DTU094	0.999919	0.999765	0.997549	0.111227	0.861715	0.000401915	0.514424	0.385182	0.0101548	0.999906	0.448222	0.0194595	0.999109	0.066469	0.0871763	0.145484	0.0523552	0.850867	0.765486	0.751278	0.999967	0.136483	0.0146304	0.27861	0.194413	0.81674	0.213964	0.998596	0.440025	0.953346	0.00490074	0.194413	0.537718	0.977257	0.951687	0.206201	0.0242649	0.0797534	0.574785	0.182449	0.999772	0.870065	0.975739	0.153535	0.236801	0.667469	0.126607	0.210092
Th01	Thermotogaceae sp. DTU111	0.00365535	0.868197	0.281987	0.143347	0.00702904	0.0689117	5.19835e-05	0.255184	0.181149	0.0383393	0.541701	0.0254564	7.52135e-05	0.0863	0.80567	0.186412	0.74641	0.917666	0.565987	0.584795	6.65248e-05	0.498399	0.0191536	0.395533	0.246986	0.22481	0.270875	0.355188	0.0410226	0.0504985	0.00642572	0.246986	0.0812741	0.104568	0.110293	0.261412	0.0317186	0.258899	0.307738	0.232279	0.0870942	0.0533338	0.0750074	0.260337	0.00541711	0.422236	0.243277	0.266159
Th02	Thermotogales sp. DTU112	0.998453	0.627047	0.996533	0.077853	0.636674	0.894288	0.00163439	0.0140684	0.0993982	0.98738	0.0633719	0.013417	0.00382393	0.0461783	0.787102	0.102435	0.962479	0.729645	0.630964	0.285008	0.999918	0.584602	0.0100797	0.51142	0.138086	0.882424	2.40646e-05	0.295611	0.00764323	0.878374	0.00337124	0.138086	0.411611	0.800023	0.589789	0.146775	0.0167431	0.916146	0.000337108	0.129308	0.678742	0.408205	0.853378	0.605144	0.0149778	0.174995	0.732375	0.149652
Tm01	TM7 DTU050	0.973035	0.994885	0.965635	0.164445	0.246772	0.00224109	0.667368	0.602829	0.207104	0.98649	0.228232	0.029498	0.906255	0.0994942	0.0480739	0.213018	0.301235	0.784572	0.17994	0.00809075	0.999985	0.857348	0.022206	0.4697	0.0427743	0.851149	0.0519029	0.776221	0.586671	0.683094	0.00745745	0.280637	0.327054	0.98988	0.999126	0.0481735	0.0367356	0.300512	0.37276	0.264297	0.969688	0.0928236	0.997244	0.151388	0.337508	0.498423	0.332159	0.301861
[truncated: 106 more columns]

## Sheet: Table S5-caption
Metagenomic analysis and functional characterization of the biogas microbiome using high throughput shotgun sequencing and a novel binning strategy Campanaro S, Treu L, Kougias PG, De Francisci D, Valle G, Angelidaki I
Functional characterization of the GBs according to KEGG. (“KEGG” worksheet) GBs were annotated using KEGG. Numbers refer to the genes identified on each GB for each KEGG pathway. The KEGG pathways are reported in columns (C-EZ), the GBs are reported in rows (2-107). (“hypergeometric” worksheet) For each GB and each KEGG pathway, the P value obtained from hypergeometric distribution is reported.
