# Supplementary material for: Metagenomic analysis and functional characterization of the biogas microbiome using high throughput shotgun sequencing and a novel binning strategy
Source: Biotechnol Biofuels. 2016 Feb 2;9:26. doi: 10.1186/s13068-016-0441-1 (PMC4736482; doi:10.1186/s13068-016-0441-1)
Supplement: Supplementary file 8 — 10.1186/s13068-016-0441-1 Database resources used for functional characterization of the GBs. Functional processes of the GBs analyzed in the AD community are reported in the first column. The SEED subsystems, KEGG pathway maps, COG categories and Pfam domains used are reported in columns 3 and 4. [file 13068_2016_441_MOESM8_ESM.xlsx]

## Sheet: DB resources
Functional process in anaerobic digestion	Database resource	Database category description	Database category ID
Sugar alcohols utilization	SEED Subsystem	Carbohydrates; Sugar alcohols
Di-Oligosaccharides utilization	SEED Subsystem	Carbohydrates; Di- and oligosaccharides
Monosaccharides utilization	SEED Subsystem	Carbohydrates; Monosaccharides
Polysaccharides utilization	SEED Subsystem, Pfam	Carbohydrates; Polysaccharides	pfam00232, 00703, 00933, 02056, 00150, 01270, 00759, 00331, 00457, 01670, 00128, 01373, 00723, 00722, 00704, 00182, 00728, 00959, 01183, 02156, 02065, 00295, 01120, 02055, 01055, 00251, 01301, 01204, 01074, 01229, 02449, 01374, 02011, 03718, 03512, 03065, 02057, 03664, 03200, 03632, 03648, 02324, 03659, 01832, 03663, 02446, 05592, 03639, 03644, 07470, 05089, 03562, 00553, 00942, 02018, 02839, 034…
Sulfate reduction	SEED Subsystem	Sulfur Metabolism; Inorganic sulfur assimilation, Organic sulfur (sulfate) assimilation
Denitrification	SEED Subsystem	Nitrogen Metabolism; Denitrification
Butanoate metabolism	KEGG	Butanoate metabolism	map00650
Propionate metabolism	KEGG	Propanoate metabolism	map00640
Wood Ljungdahl pathway	KEGG	Carbon fixation pathways in prokaryotes; Wood Ljungdahl pathway	map00720 (M00377)
Hydrogenotrophic methanogenesis pathway	KEGG	Methane metabolism; Methanogenesis	map00680 (M00567)
Acetotrophic methanogenesis pathway	KEGG	Methane metabolism; Acetyl-CoA pathway	map00680 (M00357)
Methylotrophic methanogenesis pathway	KEGG	Methane metabolism; Trimethylamine metabolism	map00680 (M00356)
Fatty acid degradation	KEGG	Fatty acid degradation	map00071
Amino acid fermentation	COG	Amino acid transport and metabolism	Functional category E

## Sheet: Table S7-caption
Metagenomic analysis and functional characterization of the biogas microbiome using high throughput shotgun sequencing and a novel binning strategy Campanaro S, Treu L, Kougias PG, De Francisci D, Valle G, Angelidaki I
Database resources used for functional characterization of the GBs. Functional processes of the GBs analyzed in the AD community are reported in the first column. The SEED subsystems, KEGG pathway maps, COG categories and Pfam domains used are reported in columns 3 and 4.
