# Supplementary material for: Metagenomic analysis and functional characterization of the biogas microbiome using high throughput shotgun sequencing and a novel binning strategy
Source: Biotechnol Biofuels. 2016 Feb 2;9:26. doi: 10.1186/s13068-016-0441-1 (PMC4736482; doi:10.1186/s13068-016-0441-1)
Supplement: Supplementary file 9 — 10.1186/s13068-016-0441-1 Metadata regarding the operational conditions of the reactors. Metadata regarding the operational parameters of the reactors including pH, methane yield and volatile fatty acid concentration. [file 13068_2016_441_MOESM9_ESM.xlsx]

## Sheet: Additional Table S8
Sample	pH	Methane Yield	Volatile Fatty Acids
	-	mL/gVS	g/L
CSTR01a	8.13	144	0.9
CSTR01b	8.24	329	1.1
CSTR02a	8.08	147	0.84
CSTR02b	8.31	287	0.87
CSTR03a	8.12	153	0.42
CSTR03b	8.31	313	0.39
CSTR01c	8.24	139	0.3
CSTR02c	8.14	135	0.46
CSTR03c	8.14	133	0.15
CSTR04a	8.25	282	1.4
CSTR04b	8.24	272	2.5
CSTR06a	8.16	200	2.7
CSTR06b	8.22	292	2.8
CSTR08a	8.24	279	1.8
CSTR08b	8.23	257	1.6
CSTR09a	8.2	308	1.7
CSTR10a	8.19	289	2
CSTR10b	8.2	242	1.4

## Sheet: Additional Table S8- caption
Metagenomic analysis and functional characterization of the biogas microbiome using high throughput shotgun sequencing and a novel binning strategy Campanaro S, Treu L, Kougias PG, De Francisci D, Valle G, Angelidaki I
Metadata regarding the operational conditions of the reactors
