# Supplementary material for: Metagenomic analysis and functional characterization of the biogas microbiome using high throughput shotgun sequencing and a novel binning strategy
Source: Biotechnol Biofuels. 2016 Feb 2;9:26. doi: 10.1186/s13068-016-0441-1 (PMC4736482; doi:10.1186/s13068-016-0441-1)
Supplement: Supplementary file 10 — 10.1186/s13068-016-0441-1 Suggested viewer: FigTree http://tree.bio.ed.ac.uk/software/figtree/. Newick format of the file representing the microbial tree of life. The tree reports the 106 GBs of the AD microbial community together with other 3,737 microbial genomes. The file was obtained with PhyloPhlAn using 400 broadly conserved proteins used to extract phylogenetic signal. [file 13068_2016_441_MOESM10_ESM.nwk]

(((((Euryarchaeota_sp_DTU008:1.74291,((Euryarchaeota.c_4:0.35948,((((Euryarchaeota.c_5:0.17874,Euryarchaeota.c_6:0.18391)1.000:0.22126,(Euryarchaeota.c_7:0.34939,Euryarchaeota.c_8:0.33572)0.999:0.08814)0.639:0.05210,((Euryarchaeota.c_9:0.34507,((Euryarchaeota.c_10:0.00729,Euryarchaeota.c_11:0.00273)1.000:0.41336,(Euryarchaeota.c_12:0.29426,Euryarchaeota.c_13:0.19226)0.991:0.07576)0.999:0.08355)0.928:0.06209,(Euryarchaeota.c_14:0.00152,Euryarchaeota.c_15:0.00116)1.000:0.51264)0.992:0.05794)0.151:0.04655,((Euryarchaeota.c_16:0.10428,Euryarchaeota.c_17:0.09935)1.000:0.29351,(Euryarchaeota.c_18:0.22958,Euryarchaeota.c_19:0.23593)1.000:0.11177)1.000:0.09598)0.436:0.06819)1.000:1.44411,(((Euryarchaeota.c_20:0.35465,(Euryarchaeota.c_21:0.41694,Euryarchaeota.c_22:0.38651)0.897:0.12018)1.000:0.65072,((((Euryarchaeota.c_23:0.71827,Euryarchaeota.c_24:0.90175)0.125:0.08196,((Euryarchaeota.c_25:0.12285,(Methanoculleus_sp_DTU007:0.12104,Methanoculleus_sp_DTU006:0.29416)1.000:0.27577)1.000:0.37728,(Euryarchaeota.c_28:0.49936,Euryarchaeota.c_29:0.51225)1.000:0.13632)0.999:0.14514)0.982:0.12042,Euryarchaeota.c_30:0.58716)1.000:0.60643,((Euryarchaeota.c_31:0.33639,Euryarchaeota.c_32:0.37613)1.000:0.68109,((Euryarchaeota.c_33:0.39075,Euryarchaeota.c_34:0.41406)1.000:0.60911,(((Euryarchaeota.c_35:0.10660,Euryarchaeota.c_36:0.13161)1.000:0.06506,(Euryarchaeota.c_37:0.11043,Methanosarcina_sp_DTU009:0.37986)0.843:0.04010)1.000:0.36641,(Euryarchaeota.c_39:0.48469,(Euryarchaeota.c_40:0.47841,Euryarchaeota.c_41:0.40020)0.918:0.09498)1.000:0.21944)1.000:0.34539)0.934:0.10482)0.705:0.09917)0.986:0.14608)0.959:0.14677,(((Crenarchaeota.c_42:0.55423,(Crenarchaeota.c_43:0.15383,(Crenarchaeota.c_44:0.08940,Crenarchaeota.c_45:0.10787)1.000:0.10189)0.998:0.22362)1.000:1.53049,((((Euryarchaeota.c_46:0.27746,Euryarchaeota.c_47:0.29271)1.000:0.41862,(Euryarchaeota.c_48:0.47203,Euryarchaeota.c_49:0.50908)1.000:0.29671)1.000:0.77910,(Euryarchaeota.c_50:0.00491,Euryarchaeota.c_51:0.00719)1.000:0.94725)1.000:0.38700,(((Crenarchaeota.c_52:1.50555,(Crenarchaeota.c_53:1.17350,(((Crenarchaeota.c_54:1.16492,((((((Crenarchaeota.c_55:0.00451,(Crenarchaeota.c_56:0.00070,(Crenarchaeota.c_57:0.00135,Crenarchaeota.c_58:0.00328)0.467:0.00131)0.986:0.00610)0.949:0.00602,((Crenarchaeota.c_59:0.00467,Crenarchaeota.c_60:0.00450)0.990:0.00596,Crenarchaeota.c_61:0.00197)0.997:0.00054)0.950:0.00104,(Crenarchaeota.c_62:0.00154,Crenarchaeota.c_63:0.00335)0.937:0.00436)1.000:0.04520,(Crenarchaeota.c_64:0.00555,(Crenarchaeota.c_65:0.00911,Crenarchaeota.c_66:0.00054)0.998:0.01292)0.997:0.05046)1.000:0.33466,(Crenarchaeota.c_67:0.26379,Crenarchaeota.c_68:0.40083)0.997:0.13094)0.869:0.07738,(Crenarchaeota.c_69:0.31596,(Crenarchaeota.c_70:0.22932,Crenarchaeota.c_71:0.14170)1.000:0.32534)0.997:0.10244)1.000:0.60275)0.215:0.09201,((((Crenarchaeota.c_72:0.06294,Crenarchaeota.c_73:0.05285)1.000:0.44127,(Crenarchaeota.c_74:0.41602,(Crenarchaeota.c_75:0.19462,Crenarchaeota.c_76:0.20130)1.000:0.28292)1.000:0.20245)1.000:0.37580,Crenarchaeota.c_77:1.03102)0.989:0.18049,(Crenarchaeota.c_78:0.79351,(Crenarchaeota.c_79:0.68000,Crenarchaeota.c_80:0.91438)0.999:0.25879)0.808:0.11220)0.921:0.10980)0.994:0.14286,((Crenarchaeota.c_81:0.34647,(Crenarchaeota.c_82:0.18389,((Crenarchaeota.c_83:0.12633,Crenarchaeota.c_84:0.12189)1.000:0.13352,(Crenarchaeota.c_85:0.16705,Crenarchaeota.c_86:0.18142)1.000:0.09634)0.207:0.04164)1.000:0.26066)1.000:0.48480,(Crenarchaeota.c_87:0.60073,(Crenarchaeota.c_88:0.16954,Crenarchaeota.c_89:0.08835)1.000:0.42175)1.000:0.30339)1.000:0.37055)0.861:0.14546)0.806:0.14336)0.163:0.12167,Nanoarchaeota.c_90:1.45795)0.969:0.20034,(Euryarchaeota.c_91:0.22884,(((Euryarchaeota.c_92:0.16140,(Euryarchaeota.c_93:0.14084,(Euryarchaeota.c_94:0.12079,Euryarchaeota.c_95:0.14922)0.990:0.04926)0.712:0.07054)1.000:0.09483,Euryarchaeota.c_96:0.11513)1.000:0.11844,(Euryarchaeota.c_97:0.16331,(((Euryarchaeota.c_98:0.16341,(Euryarchaeota.c_99:0.05783,Euryarchaeota.c_100:0.05934)1.000:0.12367)0.986:0.03693,Euryarchaeota.c_101:0.12007)0.994:0.04811,Euryarchaeota.c_102:0.12997)1.000:0.08632)0.372:0.04626)0.473:0.08724)1.000:0.73121)0.656:0.13217)0.305:0.11163)0.999:0.17856,(((Euryarchaeota.c_103:0.36559,(Euryarchaeota.c_104:0.12699,(Euryarchaeota.c_105:0.09143,(Euryarchaeota.c_106:0.05382,Euryarchaeota.c_107:0.04531)0.689:0.02041)0.977:0.03075)1.000:0.11980)0.992:0.12513,(Euryarchaeota.c_108:0.15627,((Euryarchaeota.c_109:0.32858,Euryarchaeota.c_110:0.15332)1.000:0.13052,(Euryarchaeota.c_111:0.47078,(Euryarchaeota.c_112:0.23449,((Euryarchaeota.c_113:0.02850,Euryarchaeota.c_114:0.03980)0.897:0.00998,(Euryarchaeota.c_115:0.03604,Euryarchaeota.c_116:0.05680)0.238:0.00836)1.000:0.14663)1.000:0.21954)1.000:0.15131)1.000:0.16089)0.967:0.09951)1.000:0.63116,(Euryarchaeota.c_117:1.34558,(((Euryarchaeota.c_118:0.10072,(Euryarchaeota.c_119:0.09081,Methanobacteriaceae_sp_DTU051:0.56443)0.270:0.03687)1.000:0.46610,((Euryarchaeota.c_121:0.32090,Euryarchaeota.c_122:0.24077)1.000:0.21831,((Euryarchaeota.c_123:0.40285,(Euryarchaeota.c_124:0.00649,(Euryarchaeota.c_125:0.00714,Euryarchaeota.c_126:0.00622)0.686:0.00288)1.000:0.36315)1.000:0.30716,Euryarchaeota.c_127:0.71926)0.999:0.21411)0.501:0.08699)0.942:0.15162,Euryarchaeota.c_128:0.49508)1.000:0.38783)0.574:0.14793)0.997:0.16151)0.240:0.11366)0.796:0.13304)0.749:0.11532)1.000:0.75013,(((((Thermotogaceae_sp_DTU111:0.55261,(Thermotogae_sp_DTU112:1.03146,Thermotogae.c_131:0.22587)0.373:0.04538)1.000:0.78638,((Thermotogae.c_132:0.76683,Thermotogae.c_133:0.42872)1.000:0.55933,((Thermotogae.c_134:0.55178,(Thermotogae.c_135:0.22828,Thermotogae.c_136:0.24863)1.000:0.34084)1.000:0.25160,((Thermotogae.c_137:0.12464,(Thermotogae.c_138:0.00329,(Thermotogae.c_139:0.01411,(Thermotogae.c_140:0.01004,(Thermotogae.c_141:0.00055,Thermotogae.c_142:0.00069)1.000:0.01130)0.999:0.01131)0.807:0.00863)1.000:0.10334)1.000:0.50815,Thermotogae.c_143:0.91360)0.984:0.12607)1.000:0.28272)0.946:0.15972)1.000:0.84247,(Firmicutes.c_144:2.31986,(Dictyoglomi.c_145:0.11309,Dictyoglomi.c_146:0.07179)1.000:1.34911)0.948:0.31508)0.958:0.15827,(Clostridia_sp_DTU085:1.90948,((Anaerobaculum_sp_DTU043:0.43367,Synergistetes.c_149:0.26550)1.000:0.59713,(((Synergistetes.c_150:1.16319,(Synergistetes.c_151:0.79150,Synergistetes.c_152:0.68308)1.000:0.50875)0.851:0.18349,Synergistetes.c_153:0.72319)1.000:0.19328,(Synergistetes.c_154:0.90253,(Synergistetes_sp_DTU109:0.60397,(Synergistaceae_sp_DTU044:0.16320,(Synergistaceae_sp_DTU045:0.12227,Synergistetes_sp_DTU110:0.14644)0.999:0.08745)0.998:0.17703)1.000:0.73616)1.000:0.23410)0.994:0.15841)1.000:0.93255)0.662:0.17806)1.000:0.16960,(((Fusobacteria.c_159:0.51903,((Fusobacteria.c_160:0.22235,(Fusobacteria.c_161:0.05151,Fusobacteria.c_162:0.04352)1.000:0.18724)1.000:0.16770,((Fusobacteria.c_163:0.09192,(Fusobacteria.c_164:0.00506,Fusobacteria.c_165:0.01022)1.000:0.06644)1.000:0.38822,((Fusobacteria.c_166:0.02080,(Fusobacteria.c_167:0.02473,Fusobacteria.c_168:0.01525)0.995:0.01327)1.000:0.06887,(((((Fusobacteria.c_169:0.01276,((Fusobacteria.c_170:0.00834,Fusobacteria.c_171:0.01472)0.173:0.00327,Fusobacteria.c_172:0.01017)0.859:0.00133)0.996:0.00533,Fusobacteria.c_173:0.00670)1.000:0.04216,(Fusobacteria.c_174:0.02666,(Fusobacteria.c_175:0.01070,(Fusobacteria.c_176:0.01832,Fusobacteria.c_177:0.00487)0.875:0.00433)0.899:0.00392)1.000:0.02092)0.999:0.02548,(Fusobacteria.c_178:0.00607,Fusobacteria.c_179:0.00911)1.000:0.03046)1.000:0.03054,Fusobacteria.c_180:0.03021)0.990:0.03255)1.000:0.49424)1.000:0.18395)1.000:0.23476)1.000:0.33319,(Fusobacteria.c_181:0.40574,(Fusobacteria.c_182:0.96575,(Fusobacteria.c_183:0.24064,(Fusobacteria.c_184:0.04930,Fusobacteria.c_185:0.04496)1.000:0.23531)1.000:0.17800)1.000:0.17885)1.000:0.44654)1.000:1.21334,(((((((((Firmicutes.c_186:1.23968,(Firmicutes.c_187:0.44475,Firmicutes.c_188:0.76876)1.000:0.64145)1.000:0.30487,(Clostridia_sp_DTU036:2.04968,(Firmicutes.c_190:1.55180,(Clostridiaceae_sp_DTU096:0.62986,Clostridiales_sp_DTU035:0.94574)0.999:0.31720)1.000:0.38795)0.631:0.26360)0.999:0.14536,(((Firmicutes.c_193:0.49220,Firmicutes.c_194:0.48640)1.000:0.49225,(((Firmicutes.c_195:0.24943,Firmicutes.c_196:0.29283)1.000:0.44458,(Firmicutes.c_197:0.36948,(Firmicutes.c_198:0.48804,((Firmicutes.c_199:0.00984,(Firmicutes.c_200:0.00055,Firmicutes.c_201:0.00055)0.999:0.00693)0.999:0.01320,(Firmicutes.c_202:0.00056,((Firmicutes.c_203:0.00184,((Firmicutes.c_204:0.00153,Firmicutes.c_205:0.01932)1.000:0.00542,Firmicutes.c_206:0.00259)0.946:0.00054)1.000:0.00369,(((Firmicutes.c_207:0.00055,(Firmicutes.c_208:0.00055,Firmicutes.c_209:0.00055)1.000:0.00535)0.000:0.00055,Firmicutes.c_210:0.00055)0.482:0.00054,(Firmicutes.c_211:0.00055,Firmicutes.c_212:0.00061)0.940:0.00087)0.406:0.00054)0.709:0.00565)0.826:0.00686)1.000:0.24306)1.000:0.12061)0.787:0.10714)1.000:0.38621,(Firmicutes.c_213:0.66885,Firmicutes.c_214:1.02764)1.000:0.28397)1.000:0.18314)0.998:0.11784,(Clostridiales_sp_DTU076:0.95779,((Firmicutes.c_216:0.66243,(Firmicutes.c_217:0.52579,(Firmicutes.c_218:0.47980,(Firmicutes.c_219:0.02003,Firmicutes.c_220:0.01140)1.000:0.45125)1.000:0.18798)0.889:0.10036)1.000:0.37079,((Firmicutes.c_221:0.04297,Firmicutes.c_222:0.02380)1.000:1.05289,((Firmicutes.c_223:0.02739,(Firmicutes.c_224:0.00578,(Firmicutes.c_225:0.00919,Firmicutes.c_226:0.00758)0.107:0.00404)0.992:0.02863)1.000:0.80905,((Firmicutes.c_227:0.07876,(Firmicutes.c_228:0.01832,Firmicutes.c_229:0.01486)1.000:0.10451)1.000:0.31865,(Firmicutes.c_230:0.35766,(Firmicutes.c_231:0.15959,Firmicutes.c_232:0.13522)1.000:0.18074)1.000:0.17241)1.000:0.66179)0.865:0.16422)1.000:0.30005)1.000:0.23663)1.000:0.26428)0.986:0.09479)0.991:0.09638,(Clostridiales_sp_DTU082:1.26600,(((Firmicutes.c_234:0.01047,(((((Firmicutes.c_235:0.00664,(Firmicutes.c_236:0.00821,Firmicutes.c_237:0.01141)0.947:0.00212)0.612:0.00319,Firmicutes.c_238:0.01133)0.926:0.00126,(Firmicutes.c_239:0.00859,Firmicutes.c_240:0.00211)1.000:0.00828)1.000:0.00885,Firmicutes.c_241:0.01003)0.976:0.00298,Firmicutes.c_242:0.00322)0.997:0.01179)1.000:0.45637,(Firmicutes.c_243:0.35043,((Firmicutes.c_244:0.02815,(Firmicutes.c_245:0.00816,Firmicutes.c_246:0.00681)1.000:0.02097)1.000:0.23069,(Firmicutes.c_247:0.25805,(Firmicutes.c_248:0.00263,Firmicutes.c_249:0.00050)1.000:0.20856)1.000:0.13113)1.000:0.19534)1.000:0.14352)1.000:0.19238,((Firmicutes.c_250:0.00053,Firmicutes.c_251:0.00055)1.000:0.79079,((((Firmicutes.c_252:0.02526,Firmicutes.c_253:0.00409)1.000:0.32058,(Firmicutes.c_254:0.21700,(Firmicutes.c_255:0.00055,Firmicutes.c_256:0.00055)1.000:0.30451)1.000:0.20242)1.000:0.16015,(Firmicutes.c_257:0.50190,(Firmicutes.c_258:0.02054,((((Firmicutes.c_259:0.02547,Firmicutes.c_260:0.00795)0.767:0.00202,Firmicutes.c_261:0.01236)1.000:0.00710,(((Firmicutes.c_262:0.00060,(Firmicutes.c_263:0.00055,Firmicutes.c_264:0.00060)0.852:0.00055)1.000:0.00795,((Firmicutes.c_265:0.00055,Firmicutes.c_266:0.01565)1.000:0.00830,Firmicutes.c_267:0.01522)0.941:0.00500)0.953:0.00349,Firmicutes.c_268:0.00712)0.054:0.00160)1.000:0.00939,(Firmicutes.c_269:0.00055,Firmicutes.c_270:0.00055)1.000:0.01416)0.999:0.02909)1.000:0.39600)0.558:0.07614)1.000:0.08506,(((Firmicutes.c_271:0.03720,Firmicutes.c_272:0.05982)1.000:0.09123,(Firmicutes.c_273:0.05611,Firmicutes.c_274:0.05498)1.000:0.07476)1.000:0.41555,(Firmicutes.c_275:0.00382,(Firmicutes.c_276:0.00055,Firmicutes.c_277:0.00055)0.896:0.00055)1.000:0.55468)0.727:0.08295)0.592:0.09099)0.075:0.07645)0.995:0.18207)1.000:0.42691)1.000:0.16177,((((((Firmicutes.c_278:0.63524,Firmicutes.c_279:0.91520)1.000:0.53357,(((((((((Firmicutes.c_280:0.00326,(Firmicutes.c_281:0.01009,Firmicutes.c_282:0.00315)0.992:0.00843)1.000:0.42671,(Firmicutes.c_283:0.19096,(Firmicutes.c_284:0.00692,(Firmicutes.c_285:0.01262,Firmicutes.c_286:0.01949)1.000:0.02003)1.000:0.18997)1.000:0.14882)0.996:0.09671,Firmicutes.c_287:0.70390)0.995:0.08611,(Firmicutes.c_288:0.42463,Firmicutes.c_289:0.66746)1.000:0.15683)0.543:0.06503,(Firmicutes.c_290:0.65597,(Firmicutes.c_291:0.72961,Firmicutes.c_292:0.68280)0.998:0.13417)1.000:0.11982)0.998:0.06825,(((Firmicutes.c_293:0.24215,(Firmicutes.c_294:0.23068,(Firmicutes.c_295:0.02874,Firmicutes.c_296:0.01103)1.000:0.20353)1.000:0.09577)1.000:0.12147,((((Firmicutes.c_297:0.01308,Firmicutes.c_298:0.01279)1.000:0.20512,(Firmicutes.c_299:0.18885,Firmicutes.c_300:0.25442)0.994:0.04651)0.725:0.03040,((Firmicutes.c_301:0.00176,(Firmicutes.c_302:0.00085,(Firmicutes.c_303:0.00865,Firmicutes.c_304:0.00442)0.436:0.00051)0.946:0.00094)1.000:0.25214,(Firmicutes.c_305:0.15362,Firmicutes.c_306:0.10099)1.000:0.10678)1.000:0.07034)1.000:0.11795,(Firmicutes.c_307:0.35189,((Firmicutes.c_308:0.21815,(Firmicutes.c_309:0.00557,Firmicutes.c_310:0.00220)1.000:0.17449)1.000:0.08238,(Firmicutes.c_311:0.18664,Firmicutes.c_312:0.25358)1.000:0.06277)1.000:0.08055)0.921:0.04538)0.421:0.04478)1.000:0.19005,(Firmicutes.c_313:0.49645,((Firmicutes.c_314:0.00433,Firmicutes.c_315:0.01418)1.000:0.42971,(Firmicutes.c_316:0.39290,(Firmicutes.c_317:0.23780,(Firmicutes.c_318:0.16933,(Firmicutes.c_319:0.04062,Firmicutes.c_320:0.08716)1.000:0.17655)0.148:0.04953)1.000:0.14641)0.982:0.10008)1.000:0.10591)1.000:0.09389)1.000:0.06968)0.727:0.05070,((((Firmicutes.c_321:0.22919,(Firmicutes.c_322:0.09276,Firmicutes.c_323:0.04543)1.000:0.19509)1.000:0.46756,(Firmicutes.c_324:0.53284,((Firmicutes.c_325:0.01647,Firmicutes.c_326:0.01260)1.000:0.30221,(Firmicutes.c_327:0.01755,(Firmicutes.c_328:0.00316,Firmicutes.c_329:0.00231)1.000:0.01035)1.000:0.22455)1.000:0.31251)1.000:0.10051)0.994:0.08679,Firmicutes.c_330:0.70574)0.935:0.05645,(Firmicutes.c_331:0.64738,(Firmicutes.c_332:0.60826,(Firmicutes.c_333:0.37037,Firmicutes.c_334:0.42417)1.000:0.16338)0.999:0.10683)0.999:0.08035)0.995:0.05074)0.675:0.05663,((((Firmicutes.c_335:0.18254,Firmicutes.c_336:0.21381)1.000:0.13220,(Firmicutes.c_337:0.20327,(Firmicutes.c_338:0.13770,Firmicutes.c_339:0.13975)1.000:0.08579)1.000:0.17276)1.000:0.08090,(((Firmicutes.c_340:0.00524,Firmicutes.c_341:0.00313)1.000:0.28370,(Firmicutes.c_342:0.00994,(Firmicutes.c_343:0.01781,Firmicutes.c_344:0.13314)0.340:0.00815)1.000:0.25113)1.000:0.13761,Firmicutes.c_345:0.42289)0.998:0.07652)1.000:0.12038,((Firmicutes.c_346:0.09194,Firmicutes.c_347:0.10441)1.000:0.53929,(Firmicutes.c_348:0.39909,(Firmicutes.c_349:0.23851,Firmicutes.c_350:0.22531)1.000:0.30221)1.000:0.63171)1.000:0.20359)1.000:0.13267)1.000:0.10278,(Firmicutes.c_351:0.91449,Firmicutes.c_352:0.56065)0.904:0.10034)1.000:0.43971)1.000:0.29610,((Clostridiales_sp_DTU064:0.86993,Clostridiales_sp_DTU078:0.77137)1.000:0.60601,(((Firmicutes.c_355:1.05312,(Firmicutes.c_356:0.53885,Firmicutes.c_357:0.86043)1.000:0.19770)0.817:0.07905,((Firmicutes.c_358:0.82522,(Firmicutes.c_359:0.77222,((Firmicutes.c_360:0.00713,(Firmicutes.c_361:0.00986,Firmicutes.c_362:0.01702)0.998:0.01551)1.000:0.80455,((Firmicutes.c_363:0.10420,Firmicutes.c_364:0.11225)1.000:0.56201,(Firmicutes.c_365:0.50899,Firmicutes.c_366:0.49122)0.999:0.15168)0.977:0.12002)1.000:0.22362)0.998:0.13636)0.506:0.07255,((Firmicutes.c_367:0.39755,Firmicutes.c_368:0.37392)1.000:0.76733,(Firmicutes.c_369:0.42365,((Firmicutes.c_370:0.04325,(Firmicutes.c_371:0.00401,Firmicutes.c_372:0.02569)1.000:0.08208)0.996:0.03054,(Firmicutes.c_373:0.07342,Firmicutes.c_374:0.12342)0.969:0.02403)1.000:0.37478)1.000:0.67373)0.992:0.15175)0.847:0.06616)1.000:0.16241,(Clostridiales_sp_DTU033:0.87876,(Firmicutes_sp_DTU089:0.62558,Clostridiales_sp_DTU053:0.72464)1.000:0.35537)1.000:0.16231)0.930:0.14022)1.000:0.24925)0.968:0.10357,(Clostridiales_sp_DTU072:1.73700,(Ruminococcaceae_sp_DTU024:0.65524,Firmicutes_sp_DTU071:0.89009)1.000:0.90653)1.000:0.40287)0.808:0.10625,((Firmicutes.c_381:1.39881,((Firmicutes_sp_DTU099:0.64452,Firmicutes_sp_DTU101:0.46688)1.000:0.33576,((Firmicutes_sp_DTU081:0.29028,Bacillales_sp_DTU023:0.25182)1.000:0.51179,(Firmicutes_sp_DTU090:0.21960,(Clostridia_sp_DTU032:0.08625,(Firmicutes_sp_DTU020:0.13771,Clostridia_sp_DTU031:0.11784)0.995:0.05030)1.000:0.13242)1.000:0.55349)1.000:0.67697)1.000:0.23337)1.000:0.62087,((((Firmicutes_sp_DTU013:0.19280,Clostridiales_sp_DTU054:0.16782)1.000:0.46297,((Firmicutes_sp_DTU060:0.21947,Clostridiales_sp_DTU059:0.10115)1.000:0.51292,(Peptococcaceae_sp_DTU069:0.37529,Thermincola_sp_DTU070:0.32695)1.000:0.27378)1.000:0.29493)0.991:0.11621,(Clostridia_sp_DTU058:0.47755,(Clostridiales_sp_DTU079:0.22883,(Firmicutes.c_398:0.46463,(Firmicutes.c_399:0.00058,(Firmicutes.c_400:0.00055,(Firmicutes.c_401:0.03618,Firmicutes.c_402:0.00087)0.042:0.00054)1.000:0.00054)1.000:0.22571)1.000:0.14964)0.999:0.11192)1.000:0.20243)0.710:0.11157,(Firmicutes.c_403:0.06738,Firmicutes.c_404:0.09049)1.000:0.69949)1.000:0.22220)0.997:0.12428)0.999:0.11798,(Clostridiales_sp_DTU066:1.17141,((Clostridiales_sp_DTU092:0.13526,(Clostridiales_sp_DTU075:0.18265,Clostridiales_sp_DTU074:0.14367)0.272:0.03994)1.000:0.41504,(Clostridiales_sp_DTU083:0.31962,Clostridiales_sp_DTU100:0.47337)1.000:0.39192)1.000:0.38118)0.869:0.17476)0.969:0.11600)0.995:0.10425,((Firmicutes.c_411:0.10240,((Firmicutes.c_412:0.04616,Firmicutes.c_413:0.03496)1.000:0.02355,(Firmicutes.c_414:0.03095,((Firmicutes.c_415:0.01356,Firmicutes.c_416:0.01205)1.000:0.03213,(Firmicutes.c_417:0.01927,Firmicutes.c_418:0.01812)1.000:0.02009)0.944:0.01067)0.965:0.00738)1.000:0.08531)1.000:1.13912,((Firmicutes.c_419:0.09504,Firmicutes.c_420:0.09261)1.000:0.32319,((Firmicutes.c_421:0.04611,Firmicutes.c_422:0.01474)1.000:0.18369,((Firmicutes.c_423:0.01131,Firmicutes.c_424:0.01372)1.000:0.06193,(Firmicutes.c_425:0.03862,((Firmicutes.c_426:0.00145,Firmicutes.c_427:0.00055)0.999:0.00810,((Firmicutes.c_428:0.00055,(Firmicutes.c_429:0.00062,Firmicutes.c_430:0.00055)0.000:0.00055)1.000:0.01613,Firmicutes.c_431:0.01183)0.993:0.00713)1.000:0.02318)0.926:0.02384)1.000:0.07986)1.000:0.26277)1.000:0.54163)0.993:0.16196)1.000:0.15095,(Firmicutes.c_432:0.47225,(Firmicutes.c_433:0.26881,Tepidanaerobacter_sp_DTU063:0.44247)1.000:0.27510)1.000:0.60999)1.000:0.17113,(((((((Firmicutes.c_435:0.57653,(Firmicutes.c_436:0.29294,Firmicutes.c_437:0.28375)1.000:0.43920)1.000:0.44587,((Firmicutes.c_438:0.43459,(Firmicutes.c_439:0.00475,Firmicutes.c_440:0.00612)1.000:0.52884)1.000:0.82707,(((Firmicutes.c_441:0.00463,Firmicutes.c_442:0.00492)1.000:0.09316,(Firmicutes.c_443:0.01415,((Firmicutes.c_444:0.00886,(Firmicutes.c_445:0.00571,(Firmicutes.c_446:0.01257,Firmicutes.c_447:0.00557)0.985:0.00651)0.807:0.00642)1.000:0.02397,Firmicutes.c_448:0.03688)0.794:0.01337)1.000:0.07325)1.000:0.75562,(Firmicutes.c_449:0.43077,(Firmicutes.c_450:0.00258,Firmicutes.c_451:0.01110)1.000:0.46346)1.000:0.43235)0.806:0.12721)1.000:0.31175)0.991:0.13302,(Firmicutes.c_452:0.64455,(Firmicutes.c_453:0.42961,(Firmicutes.c_454:0.29701,((Firmicutes.c_455:0.01867,Firmicutes.c_456:0.01085)1.000:0.11556,((Firmicutes.c_457:0.02824,Firmicutes.c_458:0.03991)1.000:0.13138,(Firmicutes.c_459:0.08405,Firmicutes.c_460:0.10697)0.967:0.03238)0.999:0.06638)1.000:0.41198)0.998:0.10921)1.000:0.20116)1.000:0.37574)1.000:0.16610,(Firmicutes.c_461:0.38043,Firmicutes.c_462:0.51226)1.000:0.22724)1.000:0.48938,(((Firmicutes.c_463:0.97137,(Firmicutes.c_464:0.77944,(Firmicutes.c_465:0.01085,Firmicutes.c_466:0.01587)1.000:0.56395)1.000:0.53548)1.000:0.16531,(Firmicutes.c_467:0.90151,((Syntrophothermus_sp_DTU052:0.77173,(Firmicutes.c_469:0.73556,(Firmicutes.c_470:0.56239,(Syntrophomonas_sp_DTU019:0.63005,(Syntrophomonas_sp_DTU017:0.22596,Syntrophomonas_sp_DTU018:0.20483)1.000:0.32064)0.992:0.13981)1.000:0.34337)0.292:0.10207)1.000:0.51183,(Peptococcaceae_sp_DTU073:1.12435,(Thermincola_sp_DTU086:1.08451,Thermacetogenium_sp_DTU068:1.10678)0.956:0.14313)0.957:0.12731)0.999:0.12432)0.993:0.09431)0.370:0.06392,(Firmicutes.c_477:0.78973,(Firmicutes.c_478:1.12233,((Firmicutes.c_479:0.91371,Firmicutes.c_480:0.75211)1.000:0.26037,((Pelotomaculum_sp_DTU098:0.53703,Firmicutes.c_482:0.27808)1.000:0.34068,(Firmicutes.c_483:0.68629,(Firmicutes.c_484:0.18727,(Firmicutes.c_485:0.26397,Firmicutes.c_486:0.30270)0.873:0.06715)1.000:0.45029)0.097:0.07296)0.999:0.12017)0.999:0.10063)0.912:0.08046)1.000:0.11412)1.000:0.12691)0.967:0.06860,(((Firmicutes.c_487:0.77853,(Firmicutes.c_488:0.01849,Firmicutes.c_489:0.04180)1.000:1.15463)1.000:0.26354,(Firmicutes.c_490:0.79338,((Firmicutes.c_491:0.62025,(((Firmicutes.c_492:0.37693,Firmicutes.c_493:0.43802)1.000:0.73653,((((Firmicutes.c_494:0.43316,((Firmicutes.c_495:0.23539,Firmicutes.c_496:0.18856)1.000:0.13608,(Firmicutes.c_497:0.33532,Firmicutes.c_498:0.41530)1.000:0.08052)1.000:0.06748)0.636:0.05962,((((((Firmicutes.c_499:0.00840,(Firmicutes.c_500:0.00818,Firmicutes.c_501:0.01514)0.619:0.00617)1.000:0.04367,(Firmicutes.c_502:0.04638,(((Firmicutes.c_503:0.03717,((Firmicutes.c_504:0.03407,Firmicutes.c_505:0.02952)0.972:0.01484,(((Firmicutes.c_506:0.02603,(Firmicutes.c_507:0.02203,Firmicutes.c_508:0.01493)0.969:0.00338)0.604:0.00288,(Firmicutes.c_509:0.00415,Firmicutes.c_510:0.00984)0.919:0.00173)1.000:0.01398,((Firmicutes.c_511:0.01011,Firmicutes.c_512:0.02001)1.000:0.00843,((Firmicutes.c_513:0.01246,Firmicutes.c_514:0.00815)1.000:0.01355,(Firmicutes.c_515:0.00873,(((Firmicutes.c_516:0.00286,((Firmicutes.c_517:0.00667,Firmicutes.c_518:0.00735)1.000:0.00615,(Firmicutes.c_519:0.00082,Firmicutes.c_520:0.23057)0.994:0.01118)0.989:0.00308)0.982:0.00271,Firmicutes.c_521:0.02175)0.992:0.00353,(((Firmicutes.c_522:0.00673,Firmicutes.c_523:0.00521)0.997:0.00412,(Firmicutes.c_524:0.00591,((((Firmicutes.c_525:0.00597,(Firmicutes.c_526:0.05942,Firmicutes.c_527:0.01517)0.994:0.00662)1.000:0.00689,((Firmicutes.c_528:0.01508,Firmicutes.c_529:0.00630)0.995:0.00293,(((((Firmicutes.c_530:0.01022,((Firmicutes.c_531:0.00506,Firmicutes.c_532:0.00855)0.902:0.00054,Firmicutes.c_533:0.00055)0.907:0.00056)0.991:0.00265,(Firmicutes.c_534:0.01034,(Firmicutes.c_535:0.00054,((Firmicutes.c_536:0.00055,Firmicutes.c_537:0.00055)0.000:0.00055,(Firmicutes.c_538:0.00055,(Firmicutes.c_539:0.00498,Firmicutes.c_540:0.00093)0.227:0.00081)0.914:0.00068)0.993:0.00233)0.929:0.00104)0.997:0.00450)0.957:0.00131,((Firmicutes.c_541:0.00833,(Firmicutes.c_542:0.00537,Firmicutes.c_543:0.01404)0.044:0.00055)0.988:0.00187,Firmicutes.c_544:0.00055)0.944:0.00081)0.996:0.00319,Firmicutes.c_545:0.00055)0.988:0.00259,Firmicutes.c_546:0.01798)0.500:0.00313)0.995:0.00555)0.994:0.00494,Firmicutes.c_547:0.01559)1.000:0.00643,Firmicutes.c_548:0.01092)0.782:0.00057)0.944:0.00146)1.000:0.00583,(Firmicutes.c_549:0.00795,(Firmicutes.c_550:0.00408,Firmicutes.c_551:0.00809)0.972:0.00408)0.992:0.00520)0.998:0.00805)0.972:0.00308)1.000:0.00714)0.994:0.00487)0.061:0.00498)1.000:0.02345)0.892:0.00835)0.627:0.00725,((((Firmicutes.c_552:0.01981,(Firmicutes.c_553:0.00057,(Firmicutes.c_554:0.00166,Firmicutes.c_555:0.00055)0.997:0.00469)0.955:0.00189)0.999:0.00540,((((Firmicutes.c_556:0.01666,Firmicutes.c_557:0.04893)0.889:0.00051,((Firmicutes.c_558:0.00182,(Firmicutes.c_559:0.01733,(Firmicutes.c_560:0.00854,Firmicutes.c_561:0.01795)0.998:0.00656)1.000:0.00859)0.993:0.00370,Firmicutes.c_562:0.00542)0.996:0.00312)0.998:0.00392,Firmicutes.c_563:0.01626)0.882:0.00211,((Firmicutes.c_564:0.01671,Firmicutes.c_565:0.00673)0.999:0.00651,((Firmicutes.c_566:0.01086,((Firmicutes.c_567:0.00856,Firmicutes.c_568:0.00613)1.000:0.00761,Firmicutes.c_569:0.00699)1.000:0.00726)0.999:0.00756,(Firmicutes.c_570:0.01323,Firmicutes.c_571:0.01145)0.993:0.00399)0.942:0.00277)0.999:0.00426)1.000:0.01668)0.954:0.00497,((Firmicutes.c_572:0.07598,Firmicutes.c_573:0.00204)1.000:0.01404,(Firmicutes.c_574:0.02569,Firmicutes.c_575:0.01171)1.000:0.00896)1.000:0.01121)1.000:0.01226,Firmicutes.c_576:0.01325)1.000:0.02679)1.000:0.01241,(((Firmicutes.c_577:0.00248,Firmicutes.c_578:0.00527)0.209:0.00258,(Firmicutes.c_579:0.01948,Firmicutes.c_580:0.10659)0.313:0.01104)1.000:0.02914,((Firmicutes.c_581:0.00513,Firmicutes.c_582:0.01475)1.000:0.02380,(Firmicutes.c_583:0.02459,(((Firmicutes.c_584:0.00874,Firmicutes.c_585:0.03092)0.917:0.00752,Firmicutes.c_586:0.01100)0.999:0.00881,Firmicutes.c_587:0.00718)0.996:0.00668)0.994:0.01889)1.000:0.02540)0.954:0.00880)1.000:0.10093)0.948:0.02651)1.000:0.07275,Firmicutes.c_588:0.09153)1.000:0.48688,(Firmicutes.c_589:0.00943,Firmicutes.c_590:0.01436)1.000:0.33158)0.977:0.07802,(Firmicutes.c_591:0.24800,((Firmicutes.c_592:0.04732,(Firmicutes.c_593:0.00288,Firmicutes.c_594:0.00431)1.000:0.07848)0.997:0.06224,((Firmicutes.c_595:0.00050,Firmicutes.c_596:0.00344)1.000:0.07841,(Firmicutes.c_597:0.01803,((Firmicutes.c_598:0.0,Firmicutes.c_599:0.0):0.00941,Firmicutes.c_600:0.00842)0.996:0.01163)1.000:0.07868)1.000:0.17398)1.000:0.11924)1.000:0.20536)0.509:0.03796,(((Firmicutes.c_601:0.01728,(Firmicutes.c_602:0.00054,(Firmicutes.c_603:0.00159,Firmicutes.c_604:0.00186)1.000:0.00606)1.000:0.01830)1.000:0.07809,(Firmicutes.c_605:0.07383,((Firmicutes.c_606:0.00131,Firmicutes.c_607:0.00055)1.000:0.01549,((Firmicutes.c_608:0.00050,(Firmicutes.c_609:0.00053,(Firmicutes.c_610:0.00055,(Firmicutes.c_611:0.00055,Firmicutes.c_612:0.00055)0.000:0.00055)0.993:0.00209)0.987:0.00159)0.992:0.00268,(Firmicutes.c_613:0.00320,Firmicutes.c_614:0.00660)0.916:0.00180)1.000:0.02143)1.000:0.06501)0.997:0.03180)1.000:0.10478,((Firmicutes.c_615:0.00055,(Firmicutes.c_616:0.00424,Firmicutes.c_617:0.00055)0.956:0.00103)1.000:0.16858,(Firmicutes.c_618:0.01046,Firmicutes.c_619:0.03164)1.000:0.24357)0.707:0.04325)1.000:0.35195)0.730:0.04122)1.000:0.07500,((Firmicutes.c_620:0.02199,Firmicutes.c_621:0.03396)1.000:0.53271,((Firmicutes.c_622:0.40078,(Firmicutes.c_623:0.03712,(Firmicutes.c_624:0.03425,Firmicutes.c_625:0.03063)1.000:0.04042)1.000:0.46815)1.000:0.28675,(((((Tenericutes.c_626:0.96385,(Firmicutes.c_627:0.00054,Firmicutes.c_628:0.00204)1.000:0.83528)0.958:0.16436,(((Tenericutes.c_629:0.93745,(Tenericutes.c_630:0.79354,(Tenericutes.c_631:0.38678,(Tenericutes.c_632:0.04898,Tenericutes.c_633:0.05099)1.000:0.34295)1.000:0.41468)1.000:0.79054)1.000:0.69713,((Firmicutes_sp_DTU056:0.62526,(Firmicutes_sp_DTU067:0.56646,Clostridiales_sp_DTU061:0.65467)1.000:0.25947)1.000:0.60288,Clostridiales_sp_DTU094:1.94249)0.147:0.17215)0.985:0.17425,((((Firmicutes.c_638:0.17746,(Firmicutes.c_639:0.00790,Firmicutes.c_640:0.00246)1.000:0.11820)1.000:0.29724,(Firmicutes.c_641:0.31988,Firmicutes.c_642:0.56975)0.069:0.11423)1.000:0.58054,((((Firmicutes.c_643:0.27454,(Firmicutes.c_644:0.24939,(Firmicutes.c_645:0.07460,Firmicutes.c_646:0.08202)1.000:0.16877)0.990:0.10420)1.000:0.31625,(Firmicutes.c_647:0.33061,Firmicutes.c_648:0.30876)1.000:0.54796)1.000:0.24500,(Firmicutes.c_649:0.59717,(Firmicutes.c_650:0.61053,Firmicutes.c_651:0.39653)1.000:0.66592)1.000:0.20394)0.994:0.12130,(Erysipelotrichaceae_sp_DTU091:1.13874,(Firmicutes.c_653:0.00403,Firmicutes.c_654:0.00251)1.000:0.98066)1.000:0.35975)1.000:0.26983)1.000:0.31618,((Tenericutes.c_655:0.51393,(((Tenericutes.c_656:0.00215,Tenericutes.c_657:0.00106)1.000:0.01375,(Tenericutes.c_658:0.00782,(Tenericutes.c_659:0.00055,Tenericutes.c_660:0.00057)1.000:0.01043)1.000:0.01563)0.956:0.03039,(Tenericutes.c_661:0.03184,(Tenericutes.c_662:0.00055,Tenericutes.c_663:0.00058)0.999:0.01892)0.976:0.02776)1.000:0.52261)1.000:1.06160,(((Tenericutes.c_664:0.47016,Tenericutes.c_665:0.52929)1.000:0.53740,((Tenericutes.c_666:0.59332,(Tenericutes.c_667:0.47805,(((Tenericutes.c_668:0.00456,Tenericutes.c_669:0.00493)0.775:0.00078,Tenericutes.c_670:0.00594)0.769:0.00291,Tenericutes.c_671:0.00055)1.000:0.72593)1.000:0.26769)1.000:0.51969,(Tenericutes.c_672:1.16391,((((Tenericutes.c_673:0.00565,(Tenericutes.c_674:0.00055,Tenericutes.c_675:0.00055)0.849:0.00203)1.000:0.46688,((Tenericutes.c_676:0.00617,Tenericutes.c_677:0.00452)0.999:0.06730,(Tenericutes.c_678:0.01472,Tenericutes.c_679:0.01373)1.000:0.07271)1.000:0.53308)1.000:0.33387,(Tenericutes.c_680:0.78717,(Tenericutes.c_681:0.25912,Tenericutes.c_682:0.23979)1.000:0.35894)0.438:0.12358)1.000:0.26951,Tenericutes.c_683:1.07889)0.705:0.12611)0.413:0.08583)0.497:0.14030)1.000:0.71142,((Tenericutes.c_684:1.24705,((Tenericutes.c_685:0.01623,(Tenericutes.c_686:0.00060,Tenericutes.c_687:0.00055)0.973:0.02052)1.000:1.06253,((Tenericutes.c_688:0.00054,Tenericutes.c_689:0.01965)1.000:0.37678,(Tenericutes.c_690:0.00880,Tenericutes.c_691:0.01753)1.000:0.26782)1.000:0.96941)1.000:0.39097)0.942:0.16566,(((Tenericutes.c_692:0.00177,(Tenericutes.c_693:0.00055,((Tenericutes.c_694:0.0,Tenericutes.c_695:0.0):0.00055,Tenericutes.c_696:0.00065)0.639:0.00054)0.926:0.00203)0.999:0.09345,((((Tenericutes.c_697:0.00055,Tenericutes.c_698:0.00055)0.000:0.00055,Tenericutes.c_699:0.00055)0.832:0.00063,((Tenericutes.c_700:0.00063,(Tenericutes.c_701:0.00055,Tenericutes.c_702:0.00055)0.000:0.00055)0.000:0.00054,Tenericutes.c_703:0.00063)0.834:0.00055)0.804:0.00055,((Tenericutes.c_704:0.00063,Tenericutes.c_705:0.00182)0.857:0.00062,Tenericutes.c_706:0.00053)1.000:0.00054)0.971:0.05345)1.000:1.30102,(Tenericutes.c_707:1.92180,(Tenericutes.c_708:0.00063,Tenericutes.c_709:0.00754)1.000:1.20620)1.000:1.38147)0.559:0.21466)1.000:0.46866)0.877:0.26616)1.000:0.72808)0.991:0.23153)1.000:0.23658)1.000:0.49229,(Firmicutes.c_710:0.08345,(Firmicutes.c_711:0.10054,(Firmicutes.c_712:0.02674,Firmicutes.c_713:0.03632)1.000:0.08943)0.463:0.03815)1.000:1.21156)0.848:0.25114,(Firmicutes.c_714:0.41732,((Firmicutes.c_715:0.00268,Firmicutes.c_716:0.00182)1.000:0.24994,(Firmicutes.c_717:0.23825,(Firmicutes.c_718:0.21061,((Firmicutes.c_719:0.00209,((Firmicutes.c_720:0.01053,((Firmicutes.c_721:0.00172,((Firmicutes.c_722:0.00278,(((Firmicutes.c_723:0.00055,((Firmicutes.c_724:0.00055,Firmicutes.c_725:0.00055)0.935:0.00090,Firmicutes.c_726:0.00055)0.000:0.00055)1.000:0.00641,(Firmicutes.c_727:0.00344,(((Firmicutes.c_728:0.00054,Firmicutes.c_729:0.00169)0.981:0.00296,((Firmicutes.c_730:0.00055,(Firmicutes.c_731:0.00055,((((Firmicutes.c_732:0.0,Firmicutes.c_733:0.0,Firmicutes.c_734:0.0):0.00055,Firmicutes.c_735:0.00401)0.000:0.00055,(((Firmicutes.c_736:0.00055,Firmicutes.c_737:0.00055)0.912:0.00060,Firmicutes.c_738:0.00060)0.000:0.00055,Firmicutes.c_739:0.00055)0.465:0.00055)0.685:0.00055,Firmicutes.c_740:0.00055)0.000:0.00055)0.943:0.00086)0.987:0.00054,(Firmicutes.c_741:0.00100,((Firmicutes.c_742:0.00055,(Firmicutes.c_743:0.00055,(Firmicutes.c_744:0.0,Firmicutes.c_745:0.0):0.00055)0.831:0.00055)0.943:0.00090,(Firmicutes.c_746:0.00144,Firmicutes.c_747:0.00400)0.337:0.00055)0.978:0.00053)0.974:0.00291)0.993:0.00054)0.922:0.00055,Firmicutes.c_748:0.00055)0.879:0.00055)0.935:0.00050)0.554:0.00295,Firmicutes.c_749:0.00253)0.959:0.00219)0.273:0.00086,((((((Firmicutes.c_750:0.00390,Firmicutes.c_751:0.00061)0.898:0.00055,Firmicutes.c_752:0.00055)0.715:0.00055,Firmicutes.c_753:0.00055)0.912:0.00055,Firmicutes.c_754:0.00055)0.915:0.00055,(Firmicutes.c_755:0.00083,(Firmicutes.c_756:0.00055,((Firmicutes.c_757:0.00055,Firmicutes.c_758:0.00055)0.904:0.00059,Firmicutes.c_759:0.00199)0.000:0.00055)0.845:0.00055)0.975:0.00165)0.832:0.00088,(Firmicutes.c_760:0.00055,Firmicutes.c_761:0.00055)0.000:0.00055)0.984:0.00223)0.921:0.00124)0.344:0.00055,(((((((Firmicutes.c_762:0.00055,Firmicutes.c_763:0.00055)0.974:0.00129,((Firmicutes.c_764:0.00055,Firmicutes.c_765:0.00055)0.937:0.00086,(Firmicutes.c_766:0.00055,Firmicutes.c_767:0.00314)0.000:0.00055)0.924:0.00055)0.819:0.00088,(Firmicutes.c_768:0.00055,Firmicutes.c_769:0.00059)0.896:0.00055)0.913:0.00054,(((Firmicutes.c_770:0.00055,Firmicutes.c_771:0.00055)0.218:0.00055,((((Firmicutes.c_772:0.0,Firmicutes.c_773:0.0,Firmicutes.c_774:0.0):0.00055,Firmicutes.c_775:0.00055)0.000:0.00055,Firmicutes.c_776:0.00055)0.000:0.00055,(Firmicutes.c_777:0.00055,Firmicutes.c_778:0.00055)0.981:0.00055)0.000:0.00055)0.999:0.00055,((((Firmicutes.c_779:0.02198,(Firmicutes.c_780:0.01549,Firmicutes.c_781:0.00507)0.994:0.00761)0.994:0.00054,(Firmicutes.c_782:0.00085,Firmicutes.c_783:0.00088)0.824:0.00089)0.998:0.00342,Firmicutes.c_784:0.00587)1.000:0.00450,Firmicutes.c_785:0.00054)0.985:0.00318)0.978:0.00158)0.908:0.00115,Firmicutes.c_786:0.00150)0.898:0.00055,Firmicutes.c_787:0.00055)0.988:0.00197,(Firmicutes.c_788:0.00170,Firmicutes.c_789:0.00087)0.967:0.00141)0.903:0.00072)1.000:0.00404)0.906:0.00072,Firmicutes.c_790:0.01025)0.703:0.00507)1.000:0.17692,((Firmicutes.c_791:0.11123,((Firmicutes.c_792:0.00716,((Firmicutes.c_793:0.00315,(Firmicutes.c_794:0.00288,Firmicutes.c_795:0.00440)0.914:0.00060)0.939:0.00095,(Firmicutes.c_796:0.00296,Firmicutes.c_797:0.01346)1.000:0.00054)0.954:0.00678)1.000:0.11657,(Firmicutes.c_798:0.04632,(Firmicutes.c_799:0.01412,Firmicutes.c_800:0.01470)1.000:0.04666)1.000:0.03475)1.000:0.04471)0.963:0.02497,((Firmicutes.c_801:0.00219,(Firmicutes.c_802:0.00055,Firmicutes.c_803:0.00116)0.912:0.00054)1.000:0.16202,(Firmicutes.c_804:0.08429,(Firmicutes.c_805:0.00788,Firmicutes.c_806:0.00606)1.000:0.10544)1.000:0.05940)1.000:0.04698)0.966:0.03532)1.000:0.07046)1.000:0.06725)1.000:0.10185)1.000:0.30388)1.000:0.47079)0.932:0.15745,((((((Firmicutes.c_807:0.01869,Firmicutes.c_808:0.02195)1.000:0.55511,((Firmicutes.c_809:0.61198,(((((Firmicutes.c_810:0.00480,Firmicutes.c_811:0.00913)0.968:0.00356,(Firmicutes.c_812:0.00809,Firmicutes.c_813:0.01462)0.802:0.00348)1.000:0.02813,(Firmicutes.c_814:0.01564,(Firmicutes.c_815:0.00342,(Firmicutes.c_816:0.01461,(Firmicutes.c_817:0.00055,Firmicutes.c_818:0.01026)0.877:0.00074)0.976:0.00217)0.994:0.00696)1.000:0.02370)1.000:0.16220,(Firmicutes.c_819:0.01076,(((Firmicutes.c_820:0.00370,Firmicutes.c_821:0.00565)0.369:0.00111,((Firmicutes.c_822:0.00155,(Firmicutes.c_823:0.00200,Firmicutes.c_824:0.00305)0.907:0.00173)0.408:0.00194,Firmicutes.c_825:0.01078)0.891:0.00054)0.223:0.00054,((Firmicutes.c_826:0.00258,Firmicutes.c_827:0.00350)1.000:0.00802,(Firmicutes.c_828:0.00159,(Firmicutes.c_829:0.00401,(Firmicutes.c_830:0.00156,(Firmicutes.c_831:0.00275,(Firmicutes.c_832:0.00054,Firmicutes.c_833:0.00081)0.999:0.00467)0.751:0.00054)0.996:0.00390)0.960:0.00194)0.887:0.00149)0.997:0.00055)0.946:0.00792)1.000:0.46112)0.532:0.06713,(((Firmicutes.c_834:0.00199,(Firmicutes.c_835:0.00204,(Firmicutes.c_836:0.00623,(Firmicutes.c_837:0.01110,Firmicutes.c_838:0.00739)1.000:0.02315)0.975:0.00759)1.000:0.00714)1.000:0.44083,(Firmicutes.c_839:0.15138,((Firmicutes.c_840:0.00521,(Firmicutes.c_841:0.02649,(((Firmicutes.c_842:0.00215,Firmicutes.c_843:0.00177)0.904:0.00108,Firmicutes.c_844:0.00078)0.823:0.00107,(Firmicutes.c_845:0.00217,Firmicutes.c_846:0.00289)0.886:0.00078)1.000:0.00926)0.510:0.00375)1.000:0.07986,((Firmicutes.c_847:0.06021,((Firmicutes.c_848:0.00054,Firmicutes.c_849:0.00460)1.000:0.10666,(Firmicutes.c_850:0.00968,(Firmicutes.c_851:0.00924,Firmicutes.c_852:0.00398)0.768:0.00275)1.000:0.04839)0.812:0.02494)0.781:0.01619,(Firmicutes.c_853:0.08205,(Firmicutes.c_854:0.01820,(Firmicutes.c_855:0.00414,Firmicutes.c_856:0.01394)0.999:0.01496)1.000:0.07399)1.000:0.05226)0.939:0.02180)1.000:0.08725)1.000:0.10767)0.812:0.05640,((Firmicutes.c_857:0.00107,(Firmicutes.c_858:0.00055,Firmicutes.c_859:0.01382)0.940:0.00055)1.000:0.02486,(Firmicutes.c_860:0.00055,((Firmicutes.c_861:0.0,Firmicutes.c_862:0.0):0.00148,Firmicutes.c_863:0.00548)1.000:0.02609)0.785:0.01787)1.000:0.35179)0.388:0.05509)1.000:0.68461)1.000:0.16698,(Firmicutes.c_864:0.45003,(((Firmicutes.c_865:0.00322,((Firmicutes.c_866:0.00055,(Firmicutes.c_867:0.00055,Firmicutes.c_868:0.00184)0.000:0.00055)0.994:0.00260,Firmicutes.c_869:0.01244)0.894:0.00119)0.877:0.00054,(Firmicutes.c_870:0.00241,Firmicutes.c_871:0.00313)0.944:0.00111)1.000:0.05562,((Firmicutes.c_872:0.00184,(Firmicutes.c_873:0.00055,(Firmicutes.c_874:0.00055,Firmicutes.c_875:0.01881)1.000:0.00515)0.875:0.00060)0.939:0.00182,Firmicutes.c_876:0.00310)1.000:0.05940)1.000:0.53500)0.999:0.10130)0.954:0.07846)0.964:0.06868,(((((Firmicutes.c_877:0.45922,(Firmicutes.c_878:0.19490,Firmicutes.c_879:0.25969)1.000:0.13214)1.000:0.26333,((Firmicutes.c_880:0.00882,(Firmicutes.c_881:0.00107,Firmicutes.c_882:0.00405)0.982:0.01432)1.000:0.87753,(Firmicutes.c_883:0.51810,(Firmicutes.c_884:0.33562,((Firmicutes.c_885:0.02594,Firmicutes.c_886:0.01744)1.000:0.16881,(Firmicutes.c_887:0.13232,(Firmicutes.c_888:0.16612,((Firmicutes.c_889:0.01232,Firmicutes.c_890:0.00385)1.000:0.11397,(Firmicutes.c_891:0.01327,(Firmicutes.c_892:0.00118,Firmicutes.c_893:0.03173)1.000:0.02276)1.000:0.10410)1.000:0.05834)0.988:0.04238)1.000:0.08440)1.000:0.08327)0.982:0.10454)1.000:0.21545)1.000:0.20640)1.000:0.33527,((Firmicutes.c_894:0.17242,(((Firmicutes.c_895:0.00055,Firmicutes.c_896:0.00055)1.000:0.01986,((Firmicutes.c_897:0.00066,(Firmicutes.c_898:0.00054,Firmicutes.c_899:0.03771)1.000:0.00479)0.000:0.00055,(Firmicutes.c_900:0.00055,Firmicutes.c_901:0.00055)0.000:0.00055)1.000:0.01336)1.000:0.15925,(Firmicutes.c_902:0.04772,Firmicutes.c_903:0.02313)1.000:0.16066)0.508:0.04017)1.000:0.10458,(Firmicutes.c_904:0.31964,(Firmicutes.c_905:0.02831,(Firmicutes.c_906:0.00285,(Firmicutes.c_907:0.00346,Firmicutes.c_908:0.00586)0.984:0.00484)0.861:0.00235)1.000:0.29553)0.967:0.08547)1.000:0.40760)0.628:0.09081,((Firmicutes.c_909:0.16491,(Firmicutes.c_910:0.00737,Firmicutes.c_911:0.00202)1.000:0.15239)1.000:0.48782,((Firmicutes.c_912:0.00290,(Firmicutes.c_913:0.00518,(Firmicutes.c_914:0.00154,Firmicutes.c_915:0.00407)0.914:0.00127)0.948:0.00399)1.000:0.42866,((Firmicutes.c_916:0.69809,(Firmicutes.c_917:0.00365,(Firmicutes.c_918:0.01716,Firmicutes.c_919:0.00211)0.696:0.00569)1.000:0.39757)0.999:0.12207,Firmicutes.c_920:0.32979)1.000:0.13438)1.000:0.08533)0.690:0.04934)0.995:0.08654,(((Firmicutes.c_921:0.00429,Firmicutes.c_922:0.00474)0.715:0.00086,(Firmicutes.c_923:0.00524,Firmicutes.c_924:0.00481)0.713:0.00123)1.000:0.29917,(Firmicutes.c_925:0.28311,(Firmicutes.c_926:0.00120,Firmicutes.c_927:0.00344)1.000:0.32181)1.000:0.09785)1.000:0.29959)1.000:0.10370)1.000:0.35956,(((Firmicutes.c_928:0.02369,((Firmicutes.c_929:0.00455,(Firmicutes.c_930:0.00171,Firmicutes.c_931:0.01320)0.901:0.00433)1.000:0.06462,(Firmicutes.c_932:0.00090,Firmicutes.c_933:0.00055)0.831:0.00498)0.295:0.00920)1.000:0.55444,(((((Firmicutes.c_934:0.00281,((Firmicutes.c_935:0.00055,(Firmicutes.c_936:0.00129,(Firmicutes.c_937:0.01810,Firmicutes.c_938:0.01532)0.945:0.00698)1.000:0.01957)0.885:0.00055,Firmicutes.c_939:0.00055)0.928:0.00055)0.168:0.00053,(Firmicutes.c_940:0.00687,(Firmicutes.c_941:0.00055,Firmicutes.c_942:0.00777)0.823:0.00055)0.984:0.00050)0.985:0.00418,Firmicutes.c_943:0.00285)1.000:0.25331,(((Firmicutes.c_944:0.01217,(Firmicutes.c_945:0.01646,Firmicutes.c_946:0.01182)0.910:0.00884)1.000:0.15170,((Firmicutes.c_947:0.06992,(Firmicutes.c_948:0.01275,Firmicutes.c_949:0.02674)1.000:0.03753)1.000:0.03348,(Firmicutes.c_950:0.06927,(Firmicutes.c_951:0.00908,Firmicutes.c_952:0.00554)1.000:0.05196)0.832:0.02672)1.000:0.04539)1.000:0.04554,((Firmicutes.c_953:0.08640,(Firmicutes.c_954:0.01020,(Firmicutes.c_955:0.00629,Firmicutes.c_956:0.01192)0.631:0.00473)1.000:0.08202)1.000:0.07281,(((((((Firmicutes.c_957:0.00054,Firmicutes.c_958:0.02028)1.000:0.01261,(Firmicutes.c_959:0.01403,(Firmicutes.c_960:0.01152,Firmicutes.c_961:0.02217)0.981:0.00543)0.528:0.00219)0.803:0.00290,Firmicutes.c_962:0.02342)1.000:0.01112,Firmicutes.c_963:0.02397)0.807:0.00611,Firmicutes.c_964:0.01942)1.000:0.01861,((((Firmicutes.c_965:0.01493,Firmicutes.c_966:0.01852)0.987:0.00360,(Firmicutes.c_967:0.02474,(Firmicutes.c_968:0.01657,Firmicutes.c_969:0.01740)0.867:0.00339)0.175:0.00088)0.922:0.00284,(((((Firmicutes.c_970:0.00312,((Firmicutes.c_971:0.00510,Firmicutes.c_972:0.00055)0.967:0.00729,(((Firmicutes.c_973:0.00055,Firmicutes.c_974:0.00152)1.000:0.00881,((Firmicutes.c_975:0.00187,((Firmicutes.c_976:0.00055,Firmicutes.c_977:0.01014)1.000:0.00435,(Firmicutes.c_978:0.00055,(Firmicutes.c_979:0.00055,(Firmicutes.c_980:0.00055,Firmicutes.c_981:0.00055)1.000:0.00055)0.746:0.00055)0.865:0.00055)0.877:0.00064)0.997:0.00408,Firmicutes.c_982:0.00055)0.990:0.00304)0.986:0.00371,Firmicutes.c_983:0.00207)0.992:0.00480)0.319:0.00132)1.000:0.00524,(Firmicutes.c_984:0.00252,(Firmicutes.c_985:0.00145,(Firmicutes.c_986:0.00457,Firmicutes.c_987:0.00055)0.927:0.00055)0.877:0.00154)0.941:0.00185)0.763:0.00054,(((((Firmicutes.c_988:0.00259,(Firmicutes.c_989:0.00611,Firmicutes.c_990:0.00844)0.762:0.00175)0.868:0.00070,((Firmicutes.c_991:0.00477,(Firmicutes.c_992:0.00412,Firmicutes.c_993:0.00432)0.995:0.00444)0.935:0.00184,((((Firmicutes.c_994:0.00583,(Firmicutes.c_995:0.01441,Firmicutes.c_996:0.01231)0.989:0.00444)1.000:0.00733,Firmicutes.c_997:0.00053)0.986:0.00335,Firmicutes.c_998:0.00705)0.975:0.00293,Firmicutes.c_999:0.00369)0.917:0.00112)0.952:0.00161)0.653:0.00091,(Firmicutes.c_1000:0.00055,(Firmicutes.c_1001:0.00055,Firmicutes.c_1002:0.00127)0.877:0.00073)0.989:0.00308)0.940:0.00054,((Firmicutes.c_1003:0.00901,(Firmicutes.c_1004:0.00438,Firmicutes.c_1005:0.00940)0.979:0.00328)0.877:0.00065,(Firmicutes.c_1006:0.00952,Firmicutes.c_1007:0.00054)1.000:0.00697)1.000:0.00594)0.958:0.00268,(Firmicutes.c_1008:0.01028,Firmicutes.c_1009:0.00222)0.800:0.00054)0.764:0.00054)0.997:0.00438,Firmicutes.c_1010:0.00565)0.999:0.00647,Firmicutes.c_1011:0.00759)1.000:0.04386)0.845:0.00575,Firmicutes.c_1012:0.01110)1.000:0.03211)1.000:0.02706,((Firmicutes.c_1013:0.02925,(Firmicutes.c_1014:0.02355,Firmicutes.c_1015:0.05641)0.961:0.01192)0.970:0.01527,Firmicutes.c_1016:0.09516)1.000:0.02884)1.000:0.10527)0.994:0.03662)1.000:0.10772)1.000:0.05982,((((Firmicutes.c_1017:0.00221,(Firmicutes.c_1018:0.00126,Firmicutes.c_1019:0.00159)0.970:0.00126)0.307:0.00054,((Firmicutes.c_1020:0.00682,(Firmicutes.c_1021:0.01013,Firmicutes.c_1022:0.01042)0.994:0.00528)0.797:0.00054,(Firmicutes.c_1023:0.00090,Firmicutes.c_1024:0.00559)1.000:0.00477)0.000:0.00054)1.000:0.20263,(((Firmicutes.c_1025:0.00972,(Firmicutes.c_1026:0.00858,Firmicutes.c_1027:0.00659)0.519:0.00576)1.000:0.14669,((Firmicutes.c_1028:0.00667,Firmicutes.c_1029:0.00366)1.000:0.04354,(Firmicutes.c_1030:0.00166,((((Firmicutes.c_1031:0.00417,Firmicutes.c_1032:0.00209)0.336:0.00077,(Firmicutes.c_1033:0.00099,Firmicutes.c_1034:0.00298)1.000:0.00588)0.991:0.00305,((Firmicutes.c_1035:0.00671,Firmicutes.c_1036:0.00397)0.929:0.00132,(Firmicutes.c_1037:0.00354,((Firmicutes.c_1038:0.03114,(Firmicutes.c_1039:0.00055,Firmicutes.c_1040:0.00682)0.991:0.00319)0.850:0.00131,Firmicutes.c_1041:0.00289)0.888:0.00195)1.000:0.00819)0.143:0.00054)0.874:0.00078,(Firmicutes.c_1042:0.00367,(Firmicutes.c_1043:0.01042,Firmicutes.c_1044:0.00054)0.994:0.00467)0.941:0.00226)0.978:0.00389)1.000:0.08098)1.000:0.07547)1.000:0.05731,((Firmicutes.c_1045:0.00552,Firmicutes.c_1046:0.01147)1.000:0.17026,(Firmicutes.c_1047:0.13254,(Firmicutes.c_1048:0.02210,Firmicutes.c_1049:0.04563)1.000:0.10539)0.857:0.04583)1.000:0.04880)1.000:0.08860)1.000:0.06835,(((Firmicutes.c_1050:0.03256,((Firmicutes.c_1051:0.00651,(Firmicutes.c_1052:0.00807,(Firmicutes.c_1053:0.00337,Firmicutes.c_1054:0.01169)0.997:0.00450)0.795:0.00203)0.998:0.00779,((Firmicutes.c_1055:0.00124,(Firmicutes.c_1056:0.00709,(Firmicutes.c_1057:0.00573,(Firmicutes.c_1058:0.00218,Firmicutes.c_1059:0.00185)1.000:0.00403)0.098:0.00054)0.801:0.00587)1.000:0.04915,(Firmicutes.c_1060:0.01356,Firmicutes.c_1061:0.00638)0.997:0.00932)1.000:0.01400)1.000:0.02229)1.000:0.18784,((((Firmicutes.c_1062:0.00060,Firmicutes.c_1063:0.00089)0.938:0.00166,(Firmicutes.c_1064:0.00069,Firmicutes.c_1065:0.00637)0.403:0.00063)0.997:0.00589,(Firmicutes.c_1066:0.00123,Firmicutes.c_1067:0.00461)1.000:0.01397)1.000:0.03138,(Firmicutes.c_1068:0.03904,Firmicutes.c_1069:0.04744)1.000:0.02720)1.000:0.13721)0.809:0.03320,(Firmicutes.c_1070:0.21574,(Firmicutes.c_1071:0.01089,Firmicutes.c_1072:0.00365)1.000:0.22299)1.000:0.05503)0.902:0.02827)1.000:0.07260)1.000:0.38722)1.000:0.50070,((Firmicutes.c_1073:0.40223,(Firmicutes.c_1074:0.03314,(Firmicutes.c_1075:0.00103,((((Firmicutes.c_1076:0.00055,(Firmicutes.c_1077:0.00171,Firmicutes.c_1078:0.00328)0.736:0.00093)0.900:0.00055,((Firmicutes.c_1079:0.00136,((Firmicutes.c_1080:0.00055,Firmicutes.c_1081:0.00055)0.895:0.00054,Firmicutes.c_1082:0.00205)0.251:0.00055)0.329:0.00055,Firmicutes.c_1083:0.00124)0.869:0.00055)0.742:0.00063,(((Firmicutes.c_1084:0.00078,((Firmicutes.c_1085:0.00155,Firmicutes.c_1086:0.00373)0.896:0.00055,(Firmicutes.c_1087:0.00214,Firmicutes.c_1088:0.00416)0.887:0.00084)0.889:0.00092)0.887:0.00055,(Firmicutes.c_1089:0.00875,((Firmicutes.c_1090:0.00070,Firmicutes.c_1091:0.00271)0.963:0.00156,(Firmicutes.c_1092:0.00054,(Firmicutes.c_1093:0.00186,(Firmicutes.c_1094:0.00189,Firmicutes.c_1095:0.00054)0.971:0.00154)0.861:0.00059)0.987:0.00198)0.739:0.00054)0.950:0.00100)0.000:0.00055,Firmicutes.c_1096:0.00186)0.796:0.00055)0.440:0.00055,((((Firmicutes.c_1097:0.00839,Firmicutes.c_1098:0.00055)0.767:0.00166,((Firmicutes.c_1099:0.00063,Firmicutes.c_1100:0.00053)0.832:0.00053,Firmicutes.c_1101:0.00877)0.961:0.00143)0.935:0.00120,((Firmicutes.c_1102:0.00093,((Firmicutes.c_1103:0.00055,Firmicutes.c_1104:0.00055)0.521:0.00055,(Firmicutes.c_1105:0.00055,Firmicutes.c_1106:0.00055)0.960:0.00055)0.000:0.00055)0.903:0.00080,(Firmicutes.c_1107:0.00055,(Firmicutes.c_1108:0.00064,Firmicutes.c_1109:0.00123)0.982:0.00185)0.887:0.00075)0.730:0.00055)0.924:0.00091,Firmicutes.c_1110:0.00110)0.894:0.00055)0.919:0.00055)0.700:0.00146)1.000:0.16815)1.000:0.09112,(((Firmicutes.c_1111:0.00490,(Firmicutes.c_1112:0.00301,(Firmicutes.c_1113:0.00156,(Firmicutes.c_1114:0.00054,(Firmicutes.c_1115:0.00245,Firmicutes.c_1116:0.00054)0.200:0.00094)0.948:0.00172)0.949:0.00351)0.517:0.00295)0.969:0.00693,((Firmicutes.c_1117:0.00298,((Firmicutes.c_1118:0.0,Firmicutes.c_1119:0.0,Firmicutes.c_1120:0.0):0.00054,(Firmicutes.c_1121:0.00055,(Firmicutes.c_1122:0.0,Firmicutes.c_1123:0.0):0.00055)1.000:0.00369)1.000:0.00657)0.392:0.00416,(Firmicutes.c_1124:0.00126,(Firmicutes.c_1125:0.00283,((Firmicutes.c_1126:0.00157,Firmicutes.c_1127:0.00096)0.993:0.00348,(Firmicutes.c_1128:0.01015,(((Firmicutes.c_1129:0.01019,Firmicutes.c_1130:0.00594)0.998:0.00481,((Firmicutes.c_1131:0.00070,(Firmicutes.c_1132:0.00091,(Firmicutes.c_1133:0.00086,Firmicutes.c_1134:0.00145)0.764:0.00055)0.901:0.00119)0.899:0.00054,Firmicutes.c_1135:0.01357)0.548:0.00055)0.926:0.00110,((Firmicutes.c_1136:0.00062,Firmicutes.c_1137:0.00536)0.988:0.00370,Firmicutes.c_1138:0.00376)0.874:0.00090)0.941:0.00224)0.896:0.00103)0.967:0.00217)1.000:0.00597)0.995:0.00572)0.931:0.00590)1.000:0.27851,(Firmicutes.c_1139:0.34879,(Firmicutes.c_1140:0.10784,(Firmicutes.c_1141:0.00744,(Firmicutes.c_1142:0.00923,(Firmicutes.c_1143:0.00055,Firmicutes.c_1144:0.00055)0.987:0.00365)0.931:0.00658)1.000:0.10826)1.000:0.13962)1.000:0.07185)0.987:0.05764)1.000:0.17440)0.962:0.12221)0.996:0.10079,((Firmicutes.c_1145:0.06454,Firmicutes.c_1146:0.06352)1.000:0.45378,(Bacilli_sp_DTU057:0.74341,(((Firmicutes.c_1148:0.55156,Firmicutes.c_1149:0.52720)1.000:0.41416,(Firmicutes.c_1150:0.57601,Firmicutes.c_1151:0.64923)1.000:0.44663)0.976:0.14081,(Firmicutes.c_1152:0.21931,Firmicutes.c_1153:0.24131)1.000:0.41377)0.731:0.09397)1.000:0.14616)1.000:0.09519)1.000:0.45156,(Firmicutes.c_1154:0.25820,((((Firmicutes.c_1155:0.00053,(Firmicutes.c_1156:0.00365,(Firmicutes.c_1157:0.00438,((((Firmicutes.c_1158:0.00055,Firmicutes.c_1159:0.00055)0.971:0.00240,(Firmicutes.c_1160:0.00517,Firmicutes.c_1161:0.00703)0.985:0.00286)0.303:0.00106,(Firmicutes.c_1162:0.00198,Firmicutes.c_1163:0.00110)0.968:0.00186)0.249:0.00077,(((Firmicutes.c_1164:0.02032,Firmicutes.c_1165:0.07002)0.617:0.01151,Firmicutes.c_1166:0.03409)1.000:0.01644,((Firmicutes.c_1167:0.00055,(Firmicutes.c_1168:0.00055,Firmicutes.c_1169:0.00055)0.999:0.00342)1.000:0.00702,(Firmicutes.c_1170:0.01157,((Firmicutes.c_1171:0.00059,(Firmicutes.c_1172:0.00085,Firmicutes.c_1173:0.01040)0.774:0.00054)0.878:0.00054,Firmicutes.c_1174:0.02139)0.835:0.00055)1.000:0.01051)1.000:0.01294)0.999:0.00874)0.987:0.00249)0.982:0.00195)1.000:0.01176)0.877:0.00986,(((Firmicutes.c_1175:0.08125,Firmicutes.c_1176:0.03615)0.632:0.01464,(Firmicutes.c_1177:0.01395,(Firmicutes.c_1178:0.09381,Firmicutes.c_1179:0.04126)1.000:0.02561)0.142:0.00806)1.000:0.02584,Firmicutes.c_1180:0.01392)0.993:0.00528)1.000:0.01581,(Firmicutes.c_1181:0.02004,Firmicutes.c_1182:0.08015)0.998:0.00976)0.600:0.01053,((Firmicutes.c_1183:0.05123,Firmicutes.c_1184:0.11815)0.915:0.01171,Firmicutes.c_1185:0.15803)1.000:0.03019)1.000:0.24362)1.000:0.41413)1.000:0.25314)1.000:0.15902)0.964:0.07425)0.999:0.07926)1.000:0.10238,Firmicutes.c_1186:0.84856)0.283:0.04246)0.894:0.05839,((Firmicutes.c_1187:0.35325,Firmicutes.c_1188:0.51270)1.000:0.24057,(Firmicutes.c_1189:0.55728,(Firmicutes.c_1190:0.29594,Firmicutes.c_1191:0.29362)0.500:0.08514)1.000:0.13289)0.999:0.08474)1.000:0.31402)1.000:0.16047,((Firmicutes.c_1192:0.33819,Firmicutes.c_1193:0.34155)1.000:0.35285,((Firmicutes.c_1194:0.34331,(Firmicutes.c_1195:0.27140,(Firmicutes.c_1196:0.00917,Firmicutes.c_1197:0.00141)1.000:0.34483)1.000:0.10671)1.000:0.08547,((Firmicutes.c_1198:0.26367,Firmicutes.c_1199:0.28161)1.000:0.17867,(Firmicutes.c_1200:0.28226,((Firmicutes.c_1201:0.02405,Firmicutes.c_1202:0.02430)1.000:0.25603,(Firmicutes.c_1203:0.06703,(Firmicutes.c_1204:0.00854,Firmicutes.c_1205:0.00647)1.000:0.03967)1.000:0.21828)0.029:0.06838)1.000:0.16543)1.000:0.10469)1.000:0.39888)0.966:0.10503)0.997:0.10963)1.000:0.25625)1.000:0.40941,(Firmicutes.c_1206:1.06557,(Firmicutes.c_1207:0.08502,Firmicutes.c_1208:0.09768)1.000:1.14435)1.000:0.32359)1.000:0.17572)0.915:0.08007,((Clostridia_sp_DTU030:1.15087,((Firmicutes_sp_DTU097:0.82276,Firmicutes_sp_DTU015:0.72088)1.000:1.18266,((((Clostridiales_sp_DTU087:0.91359,Clostridiales_sp_DTU093:0.91093)0.860:0.15086,(Firmicutes_sp_DTU080:1.15033,((Ruminococcaceae_sp_DTU010:0.16001,Firmicutes_sp_DTU026:0.19625)1.000:0.69550,(Firmicutes_sp_DTU062:0.31502,Clostridiales_sp_DTU012:0.37050)1.000:0.49122)1.000:0.33559)0.940:0.10949)0.998:0.12282,(Clostridia_sp_DTU065:1.54393,Thermoanaerobacterales_sp_DTU084:1.26539)0.900:0.19419)1.000:0.13420,((Firmicutes_sp_DTU088:0.81361,Clostridiales_sp_DTU055:0.77249)1.000:0.58436,(Firmicutes_sp__DTU014:1.31678,(Firmicutes_sp_DTU011:1.10396,Firmicutes_sp_DTU025:1.30549)0.970:0.18251)0.214:0.11433)0.833:0.07762)0.916:0.10801)0.292:0.07297)0.929:0.10005,(Firmicutes.c_1226:1.57281,((Peptococcaceae_sp_DTU027:0.67503,Firmicutes.c_1228:0.59297)1.000:0.40422,(Clostridia_sp_DTU095:0.99222,(Clostridia_sp_DTU022:0.52197,(Firmicutes_sp_DTU077:0.22629,Thermacetogenium_sp__DTU021:0.15597)1.000:0.51116)1.000:0.41736)1.000:0.26245)1.000:0.20445)0.986:0.22096)0.993:0.12129)0.978:0.07741)0.995:0.09604,(Firmicutes.c_1233:0.86272,((Firmicutes.c_1234:0.27528,Firmicutes.c_1235:0.30774)1.000:0.57926,(Halothermothrix_sp_DTU029:0.87837,Firmicutes.c_1237:0.50678)0.998:0.16554)1.000:0.32699)1.000:0.46743)1.000:0.18751)0.699:0.08191)0.992:0.09640)0.754:0.10066,((((Chloroflexi.c_1238:0.75449,((Chloroflexi.c_1239:0.00159,(Chloroflexi.c_1240:0.00409,Chloroflexi.c_1241:0.00256)0.821:0.00132)1.000:0.04916,(Chloroflexi.c_1242:0.02398,Chloroflexi.c_1243:0.06700)0.920:0.03098)1.000:0.69861)1.000:0.92957,(Chloroflexi.c_1244:1.52256,(Chloroflexi.c_1245:1.59664,((Chloroflexi.c_1246:0.74435,((Chloroflexi.c_1247:0.08492,Chloroflexi.c_1248:0.08065)1.000:0.35200,(Chloroflexi.c_1249:0.38424,(Chloroflexi.c_1250:0.10096,(Chloroflexi.c_1251:0.00055,Chloroflexi.c_1252:0.00055)1.000:0.08595)1.000:0.26293)1.000:0.21808)1.000:0.26109)1.000:0.54213,(Chloroflexi.c_1253:1.23160,(Chloroflexi.c_1254:0.55175,Chloroflexi.c_1255:0.43245)1.000:0.51798)1.000:0.21524)0.463:0.10957)0.918:0.09346)0.703:0.11847)1.000:0.33206,(((((Actinobacteria.c_1256:0.36647,Actinobacteria.c_1257:0.33899)1.000:0.21817,(Actinobacteria.c_1258:0.53252,(Actinobacteria.c_1259:0.12639,(Actinobacteria.c_1260:0.27133,(Actinobacteria.c_1261:0.00795,(Actinobacteria.c_1262:0.00796,Actinobacteria.c_1263:0.00325)0.099:0.00629)1.000:0.10783)0.561:0.04665)1.000:0.25894)0.961:0.12049)1.000:0.28742,((Actinobacteria.c_1264:0.25204,(Actinobacteria.c_1265:0.10466,Actinobacteria.c_1266:0.10021)1.000:0.18860)1.000:0.30566,((Actinobacteria.c_1267:0.22042,Actinobacteria.c_1268:0.21124)1.000:0.24864,(Actinobacteria.c_1269:0.29496,(Actinobacteria.c_1270:0.36160,(Actinobacteria.c_1271:0.00619,Actinobacteria.c_1272:0.00055)1.000:0.28873)1.000:0.33343)1.000:0.12027)1.000:0.21917)1.000:0.39296)1.000:1.29158,((Actinobacteria.c_1273:1.64368,(((Actinobacteria.c_1274:0.19191,(Actinobacteria.c_1275:0.00135,Actinobacteria.c_1276:0.00309)1.000:0.23181)1.000:0.25474,(((Actinobacteria.c_1277:0.00216,(Actinobacteria.c_1278:0.00055,Actinobacteria.c_1279:0.00850)0.933:0.00181)1.000:0.09520,(Actinobacteria.c_1280:0.01510,(Actinobacteria.c_1281:0.00441,Actinobacteria.c_1282:0.00710)0.444:0.00318)1.000:0.08864)1.000:0.23450,((((Actinobacteria.c_1283:0.00307,(Actinobacteria.c_1284:0.00419,Actinobacteria.c_1285:0.00290)0.991:0.00409)1.000:0.15647,((Actinobacteria.c_1286:0.00437,(Actinobacteria.c_1287:0.00795,Actinobacteria.c_1288:0.00351)0.708:0.00265)1.000:0.04173,((Actinobacteria.c_1289:0.01042,((Actinobacteria.c_1290:0.00198,((Actinobacteria.c_1291:0.00054,Actinobacteria.c_1292:0.01164)0.998:0.00519,(Actinobacteria.c_1293:0.01783,((Actinobacteria.c_1294:0.00314,(Actinobacteria.c_1295:0.00236,Actinobacteria.c_1296:0.00123)0.397:0.00133)0.980:0.00246,(Actinobacteria.c_1297:0.00309,(Actinobacteria.c_1298:0.00384,Actinobacteria.c_1299:0.00375)0.925:0.00115)0.587:0.00098)0.862:0.00064)0.897:0.00055)0.967:0.00237)0.282:0.00090,Actinobacteria.c_1300:0.00227)1.000:0.01881)0.652:0.00642,(Actinobacteria.c_1301:0.00515,Actinobacteria.c_1302:0.00054)1.000:0.01335)1.000:0.03946)1.000:0.12200)1.000:0.06799,(Actinobacteria.c_1303:0.18104,(((Actinobacteria.c_1304:0.00055,Actinobacteria.c_1305:0.00096)0.999:0.00660,(Actinobacteria.c_1306:0.00252,Actinobacteria.c_1307:0.00055)0.967:0.00275)1.000:0.06965,((Actinobacteria.c_1308:0.00593,Actinobacteria.c_1309:0.01029)1.000:0.05575,(Actinobacteria.c_1310:0.02342,Actinobacteria.c_1311:0.02068)1.000:0.04451)0.628:0.02342)1.000:0.08531)0.933:0.04363)1.000:0.05837,(Actinobacteria.c_1312:0.24506,((Actinobacteria.c_1313:0.00069,Actinobacteria.c_1314:0.00601)0.988:0.00366,(Actinobacteria.c_1315:0.00055,((Actinobacteria.c_1316:0.00055,(Actinobacteria.c_1317:0.00055,Actinobacteria.c_1318:0.00848)0.000:0.00055)0.000:0.00055,Actinobacteria.c_1319:0.00055)0.000:0.00050)0.899:0.00063)1.000:0.19910)1.000:0.10082)0.976:0.08297)1.000:0.12488)1.000:0.75805,(((Actinobacteria.c_1320:0.41566,Actinobacteria.c_1321:0.54176)1.000:0.26921,(((Actinobacteria.c_1322:0.03921,(Actinobacteria.c_1323:0.03725,(Actinobacteria.c_1324:0.02772,Actinobacteria.c_1325:0.02140)1.000:0.01896)0.954:0.02151)1.000:0.14096,(Actinobacteria.c_1326:0.17686,Actinobacteria.c_1327:0.17398)0.617:0.05189)1.000:0.31277,(((Actinobacteria.c_1328:0.00054,((Actinobacteria.c_1329:0.00369,Actinobacteria.c_1330:0.00362)0.977:0.00297,Actinobacteria.c_1331:0.00642)0.962:0.00253)1.000:0.27383,(Actinobacteria.c_1332:0.01976,(Actinobacteria.c_1333:0.00298,(Actinobacteria.c_1334:0.00237,Actinobacteria.c_1335:0.00151)0.653:0.00286)0.768:0.00395)1.000:0.22601)1.000:0.56056,(Actinobacteria.c_1336:0.54774,(Actinobacteria.c_1337:0.16543,(Actinobacteria.c_1338:0.07139,(Actinobacteria.c_1339:0.00707,Actinobacteria.c_1340:0.01083)1.000:0.05740)1.000:0.11823)1.000:0.28308)0.998:0.10794)0.992:0.09365)0.959:0.08261)1.000:0.12510,(Actinobacteria.c_1341:0.70139,((((Actinobacteria.c_1342:0.40001,Actinobacteria.c_1343:0.38832)1.000:0.38113,(((Actinobacteria.c_1344:0.36231,((Actinobacteria.c_1345:0.00728,Actinobacteria.c_1346:0.01041)1.000:0.10886,(Actinobacteria.c_1347:0.01074,Actinobacteria.c_1348:0.00723)1.000:0.11458)1.000:0.41610)1.000:0.13795,((Actinobacteria.c_1349:0.29481,(Actinobacteria.c_1350:0.11436,(Actinobacteria.c_1351:0.09029,(Actinobacteria.c_1352:0.05881,Actinobacteria.c_1353:0.06292)1.000:0.05020)1.000:0.04340)1.000:0.12390)1.000:0.13554,(Actinobacteria.c_1354:0.38854,(Actinobacteria.c_1355:0.02438,(Actinobacteria.c_1356:0.00546,Actinobacteria.c_1357:0.01423)1.000:0.02267)1.000:0.49192)0.667:0.08343)0.924:0.06544)1.000:0.17048,((Actinobacteria.c_1358:0.39164,(Actinobacteria.c_1359:0.26788,(Actinobacteria.c_1360:0.34965,(Actinobacteria.c_1361:0.01592,Actinobacteria.c_1362:0.01631)1.000:0.25527)1.000:0.09365)0.539:0.07091)0.983:0.11810,(Actinobacteria.c_1363:0.00055,Actinobacteria.c_1364:0.00236)1.000:1.65940)1.000:0.24630)0.590:0.06205)1.000:0.10820,(Actinobacteria.c_1365:0.52661,((Actinobacteria.c_1366:0.57186,(Actinobacteria.c_1367:0.43785,(Actinobacteria.c_1368:0.31687,Actinobacteria.c_1369:0.33550)1.000:0.13876)0.955:0.08179)1.000:0.15587,((((Actinobacteria.c_1370:0.52300,((Actinobacteria.c_1371:0.06675,Actinobacteria.c_1372:0.04524)1.000:0.07993,(Actinobacteria.c_1373:0.09764,(Actinobacteria.c_1374:0.11532,(Actinobacteria.c_1375:0.01640,Actinobacteria.c_1376:0.00179)1.000:0.09191)0.997:0.02903)0.936:0.02518)1.000:0.27719)1.000:0.21353,(Actinobacteria.c_1377:0.53714,(((((Actinobacteria.c_1378:0.39908,((Actinomycetales_sp_DTU046:0.58000,Actinobacteria.c_1380:0.23343)1.000:0.17599,((Actinobacteria.c_1381:0.49018,(Actinobacteria.c_1382:0.34248,((Actinobacteria.c_1383:0.30439,(Actinobacteria.c_1384:0.21375,(Actinobacteria.c_1385:0.01083,Actinobacteria.c_1386:0.00735)1.000:0.16783)0.998:0.06886)1.000:0.09855,Actinobacteria.c_1387:0.24253)0.142:0.06647)1.000:0.12886)0.606:0.04903,((Actinobacteria.c_1388:0.00251,Actinobacteria.c_1389:0.00235)1.000:0.49434,((((Actinobacteria.c_1390:0.00055,Actinobacteria.c_1391:0.00055)1.000:0.12671,(Actinobacteria.c_1392:0.00443,(Actinobacteria.c_1393:0.00055,Actinobacteria.c_1394:0.00050)0.999:0.00690)1.000:0.12752)1.000:0.18161,((Actinobacteria.c_1395:0.00196,Actinobacteria.c_1396:0.00698)1.000:0.29268,(Actinobacteria.c_1397:0.16897,((Actinobacteria.c_1398:0.00227,Actinobacteria.c_1399:0.00138)1.000:0.02584,(Actinobacteria.c_1400:0.00055,(Actinobacteria.c_1401:0.00055,(Actinobacteria.c_1402:0.00055,Actinobacteria.c_1403:0.00055)0.939:0.00092)1.000:0.00470)1.000:0.03982)1.000:0.13711)1.000:0.08347)1.000:0.08876)0.305:0.04561,((Actinobacteria.c_1404:0.24084,(((Actinobacteria.c_1405:0.00338,Actinobacteria.c_1406:0.00348)1.000:0.08717,(Actinobacteria.c_1407:0.01190,Actinobacteria.c_1408:0.01051)1.000:0.06303)1.000:0.09915,(Actinobacteria.c_1409:0.12930,(Actinobacteria.c_1410:0.00051,Actinobacteria.c_1411:0.00055)1.000:0.13464)1.000:0.05045)1.000:0.06719)1.000:0.12803,(Actinobacteria.c_1412:0.22312,Actinobacteria.c_1413:0.22763)1.000:0.19491)1.000:0.09206)0.996:0.06642)1.000:0.12524)0.989:0.07193)1.000:0.31147)1.000:0.16598,((((Actinobacteria.c_1414:0.34738,(Actinobacteria.c_1415:0.28786,Actinobacteria.c_1416:0.21024)1.000:0.14599)1.000:0.08046,(Actinobacteria.c_1417:0.22633,((Actinobacteria.c_1418:0.17447,((Actinobacteria.c_1419:0.00224,(Actinobacteria.c_1420:0.00055,Actinobacteria.c_1421:0.00055)0.989:0.00325)1.000:0.12789,(Actinobacteria.c_1422:0.08495,(Actinobacteria.c_1423:0.00485,Actinobacteria.c_1424:0.00558)1.000:0.08709)1.000:0.07198)0.997:0.03468)1.000:0.05211,(Actinobacteria.c_1425:0.19685,((Actinobacteria.c_1426:0.09829,(Actinobacteria.c_1427:0.06217,(Actinobacteria.c_1428:0.01609,(Actinobacteria.c_1429:0.01862,Actinobacteria.c_1430:0.00614)0.996:0.00622)1.000:0.05998)1.000:0.03461)1.000:0.04022,((Actinobacteria.c_1431:0.00055,Actinobacteria.c_1432:0.00055)1.000:0.20812,(((((Actinobacteria.c_1433:0.00081,((Actinobacteria.c_1434:0.00143,Actinobacteria.c_1435:0.00055)0.999:0.00453,((Actinobacteria.c_1436:0.00492,(((Actinobacteria.c_1437:0.01960,Actinobacteria.c_1438:0.00055)0.899:0.00232,(Actinobacteria.c_1439:0.01525,(Actinobacteria.c_1440:0.01969,Actinobacteria.c_1441:0.00599)0.912:0.00125)0.997:0.00358)0.467:0.00082,(Actinobacteria.c_1442:0.00348,((Actinobacteria.c_1443:0.01775,(Actinobacteria.c_1444:0.01351,Actinobacteria.c_1445:0.01600)0.996:0.00437)1.000:0.01159,Actinobacteria.c_1446:0.01747)0.990:0.00348)0.986:0.00201)1.000:0.00867)0.000:0.00055,((((Actinobacteria.c_1447:0.00055,((Actinobacteria.c_1448:0.00055,(Actinobacteria.c_1449:0.00117,Actinobacteria.c_1450:0.01954)1.000:0.00405)0.840:0.00055,Actinobacteria.c_1451:0.00406)0.896:0.00090)0.746:0.00055,(((Actinobacteria.c_1452:0.00952,Actinobacteria.c_1453:0.02393)0.999:0.00682,Actinobacteria.c_1454:0.00055)0.980:0.00055,(((Actinobacteria.c_1455:0.0,Actinobacteria.c_1456:0.0):0.00055,Actinobacteria.c_1457:0.00052)0.669:0.00055,(Actinobacteria.c_1458:0.00055,(Actinobacteria.c_1459:0.0,Actinobacteria.c_1460:0.0):0.00055)0.054:0.00055)0.981:0.00055)0.998:0.00055)0.626:0.00055,(Actinobacteria.c_1461:0.01773,Actinobacteria.c_1462:0.00054)0.998:0.00316)0.000:0.00055,((Actinobacteria.c_1463:0.01002,((Actinobacteria.c_1464:0.00055,(Actinobacteria.c_1465:0.00262,Actinobacteria.c_1466:0.00178)0.000:0.00055)0.836:0.00055,Actinobacteria.c_1467:0.00999)0.157:0.00055)0.963:0.00118,(((Actinobacteria.c_1468:0.00640,Actinobacteria.c_1469:0.00149)0.000:0.00055,Actinobacteria.c_1470:0.01405)0.851:0.00054,Actinobacteria.c_1471:0.00087)0.999:0.00230)0.000:0.00053)0.751:0.00053)0.890:0.00055)1.000:0.00728)0.123:0.00054,Actinobacteria.c_1472:0.00698)0.885:0.00054,(Actinobacteria.c_1473:0.01941,(Actinobacteria.c_1474:0.03309,Actinobacteria.c_1475:0.01066)0.982:0.01018)0.991:0.00828)0.985:0.00522,Actinobacteria.c_1476:0.05167)1.000:0.12265,(Actinobacteria.c_1477:0.09028,(Actinobacteria.c_1478:0.00813,Actinobacteria.c_1479:0.02293)1.000:0.09976)0.843:0.02836)0.661:0.01968)0.980:0.02312)1.000:0.08405)1.000:0.07952)1.000:0.10335)1.000:0.18703)0.849:0.03512,(Actinobacteria.c_1480:0.25758,((Actinobacteria.c_1481:0.01058,Actinobacteria.c_1482:0.00897)1.000:0.14692,((Actinobacteria.c_1483:0.00915,Actinobacteria.c_1484:0.01467)1.000:0.14655,(Actinobacteria.c_1485:0.02865,Actinobacteria.c_1486:0.04468)1.000:0.10073)1.000:0.06860)1.000:0.09411)1.000:0.06366)0.959:0.04596,Actinobacteria.c_1487:0.41067)0.989:0.05013)0.585:0.04715,(Actinobacteria.c_1488:0.09549,Actinobacteria.c_1489:0.09871)1.000:0.54212)1.000:0.18200,((Actinobacteria.c_1490:0.21889,Actinobacteria.c_1491:0.28003)1.000:0.20369,((Actinobacteria.c_1492:0.00241,Actinobacteria.c_1493:0.00390)1.000:0.30900,(Actinobacteria.c_1494:0.30111,(Actinobacteria.c_1495:0.24761,(Actinobacteria.c_1496:0.14305,Actinobacteria.c_1497:0.11756)1.000:0.15935)1.000:0.12102)0.520:0.04431)1.000:0.07977)0.998:0.06621)0.833:0.07014,Actinobacteria.c_1498:0.60935)1.000:0.11101)0.989:0.06704)1.000:0.09907,((((Actinobacteria.c_1499:0.31975,Actinobacteria.c_1500:0.29041)1.000:0.24842,(Actinobacteria.c_1501:0.32011,(Actinobacteria.c_1502:0.27038,Actinobacteria.c_1503:0.27822)1.000:0.18358)0.875:0.06713)1.000:0.11039,(Actinobacteria.c_1504:0.58754,(Actinobacteria.c_1505:0.23694,(Actinobacteria.c_1506:0.29864,((Actinobacteria.c_1507:0.11411,Actinobacteria.c_1508:0.10012)1.000:0.11376,(Actinobacteria.c_1509:0.10861,Actinobacteria.c_1510:0.11228)1.000:0.11954)0.224:0.04481)0.965:0.07854)1.000:0.39819)0.941:0.08748)0.906:0.05721,(Actinobacteria.c_1511:0.49386,((Actinobacteria.c_1512:0.08505,(Actinobacteria.c_1513:0.08972,Actinobacteria.c_1514:0.11130)1.000:0.05116)1.000:0.07483,((((((Actinobacteria.c_1515:0.00224,Actinobacteria.c_1516:0.01408)1.000:0.09502,(Actinobacteria.c_1517:0.10173,(Actinobacteria.c_1518:0.06074,Actinobacteria.c_1519:0.09931)1.000:0.03821)0.593:0.01922)0.999:0.02112,((Actinobacteria.c_1520:0.11744,(Actinobacteria.c_1521:0.10319,Actinobacteria.c_1522:0.10403)0.969:0.03005)1.000:0.03488,Actinobacteria.c_1523:0.10943)0.525:0.02086)1.000:0.02899,Actinobacteria.c_1524:0.09678)1.000:0.05432,((Actinobacteria.c_1525:0.11975,(Actinobacteria.c_1526:0.01198,(Actinobacteria.c_1527:0.00055,Actinobacteria.c_1528:0.00304)0.991:0.00580)1.000:0.12473)0.882:0.02296,((Actinobacteria.c_1529:0.07560,((Actinobacteria.c_1530:0.00418,Actinobacteria.c_1531:0.00162)1.000:0.04938,(Actinobacteria.c_1532:0.00261,Actinobacteria.c_1533:0.00424)1.000:0.03369)1.000:0.05829)1.000:0.06440,(Actinobacteria.c_1534:0.07439,Actinobacteria.c_1535:0.11969)1.000:0.12172)0.995:0.02723)1.000:0.03083)0.651:0.02706,(Actinobacteria.c_1536:0.13435,(Actinobacteria.c_1537:0.03500,(Actinobacteria.c_1538:0.01763,(Actinobacteria.c_1539:0.00750,Actinobacteria.c_1540:0.00571)0.995:0.00736)1.000:0.02528)1.000:0.16066)0.986:0.03754)1.000:0.06531)1.000:0.29447)1.000:0.12869)0.997:0.07604)1.000:0.10950,((Actinobacteria.c_1541:0.44455,(Actinobacteria.c_1542:0.59109,(Actinobacteria.c_1543:0.34936,Actinobacteria.c_1544:0.22891)1.000:0.21121)0.964:0.08500)0.070:0.05333,(Actinobacteria.c_1545:0.44484,(Actinobacteria.c_1546:0.53728,(Actinobacteria.c_1547:0.01363,((Actinobacteria.c_1548:0.00055,(Actinobacteria.c_1549:0.00064,Actinobacteria.c_1550:0.00055)0.000:0.00055)0.999:0.00490,(Actinobacteria.c_1551:0.00604,(Actinobacteria.c_1552:0.00139,(Actinobacteria.c_1553:0.00121,(Actinobacteria.c_1554:0.00055,Actinobacteria.c_1555:0.00064)0.915:0.00063)0.887:0.00055)0.397:0.00065)0.987:0.00476)0.955:0.01051)1.000:0.50867)1.000:0.24332)1.000:0.20291)1.000:0.11710)1.000:0.11410)0.410:0.04287)1.000:0.09949)0.756:0.06800,(Actinobacteria.c_1556:0.44216,(((Actinobacteria.c_1557:0.20114,Actinobacteria.c_1558:0.43068)1.000:0.09933,Actinobacteria.c_1559:0.36324)0.923:0.06326,Actinobacteria.c_1560:0.29375)1.000:0.08682)1.000:0.09335)0.949:0.08372)0.575:0.06366)0.998:0.19431)1.000:0.87852)1.000:0.42003,(Actinobacteria.c_1561:1.40662,Actinobacteria.c_1562:1.51585)0.671:0.25122)0.932:0.21456)1.000:0.26848,(((Thermi.c_1563:0.53291,((Thermi.c_1564:0.11230,(Thermi.c_1565:0.12393,(Thermi.c_1566:0.00476,Thermi.c_1567:0.00974)1.000:0.13116)0.947:0.05180)1.000:0.34733,(Thermi.c_1568:0.25057,Thermi.c_1569:0.33708)1.000:0.26919)0.997:0.14293)1.000:0.27229,(Thermi.c_1570:0.88048,(Thermi.c_1571:0.26836,(Thermi.c_1572:0.44403,(Thermi.c_1573:0.16488,(Thermi.c_1574:0.17501,Thermi.c_1575:0.23292)1.000:0.05996)0.686:0.04910)1.000:0.12319)1.000:0.61761)0.999:0.19916)1.000:1.03090,(((Cyanobacteria.c_1576:0.07360,Cyanobacteria.c_1577:0.06251)1.000:0.55542,((((Cyanobacteria.c_1578:0.31432,(((Cyanobacteria.c_1579:0.00055,Cyanobacteria.c_1580:0.00055)1.000:0.45772,(((Cyanobacteria.c_1581:0.49683,(Cyanobacteria.c_1582:0.13157,(Cyanobacteria.c_1583:0.04978,Cyanobacteria.c_1584:0.06244)1.000:0.05382)0.999:0.06812)1.000:0.12275,(Cyanobacteria.c_1585:0.00321,Cyanobacteria.c_1586:0.00254)1.000:0.18965)1.000:0.10275,((Cyanobacteria.c_1587:0.11215,Cyanobacteria.c_1588:0.13345)1.000:0.15997,Cyanobacteria.c_1589:0.35126)0.931:0.05551)0.990:0.05858)0.699:0.05618,Cyanobacteria.c_1590:0.47567)1.000:0.12297)0.578:0.03851,(((Cyanobacteria.c_1591:0.11511,(Cyanobacteria.c_1592:0.02873,Cyanobacteria.c_1593:0.02632)1.000:0.19873)1.000:0.06948,(Cyanobacteria.c_1594:0.18120,(Cyanobacteria.c_1595:0.14762,(Cyanobacteria.c_1596:0.02564,Cyanobacteria.c_1597:0.01693)1.000:0.12788)0.511:0.03837)0.278:0.02312)1.000:0.21513,(Cyanobacteria.c_1598:0.30812,((Cyanobacteria.c_1599:0.25269,(Cyanobacteria.c_1600:0.00868,((Cyanobacteria.c_1601:0.00407,Cyanobacteria.c_1602:0.00584)1.000:0.04149,Cyanobacteria.c_1603:0.00195)0.611:0.00636)1.000:0.26681)1.000:0.11019,Cyanobacteria.c_1604:0.34815)0.984:0.05749)1.000:0.08292)0.991:0.04688)1.000:0.07745,(Cyanobacteria.c_1605:0.45633,(Cyanobacteria.c_1606:0.54377,Cyanobacteria.c_1607:0.26974)0.959:0.08566)1.000:0.07906)0.989:0.06398,(((Cyanobacteria.c_1608:0.27354,((((Cyanobacteria.c_1609:0.02383,Cyanobacteria.c_1610:0.02574)1.000:0.16180,((Cyanobacteria.c_1611:0.31008,Cyanobacteria.c_1612:0.28993)1.000:0.10241,((Cyanobacteria.c_1613:0.02187,Cyanobacteria.c_1614:0.01355)1.000:0.35716,((Cyanobacteria.c_1615:0.05168,((Cyanobacteria.c_1616:0.01299,Cyanobacteria.c_1617:0.01856)1.000:0.04642,(Cyanobacteria.c_1618:0.03512,Cyanobacteria.c_1619:0.03922)0.993:0.01311)0.988:0.02423)1.000:0.11868,(Cyanobacteria.c_1620:0.06515,Cyanobacteria.c_1621:0.08828)1.000:0.08490)1.000:0.61678)1.000:0.11483)1.000:0.23742)1.000:0.11040,(((Cyanobacteria.c_1622:0.02531,Cyanobacteria.c_1623:0.01731)1.000:0.13385,(Cyanobacteria.c_1624:0.13215,(Cyanobacteria.c_1625:0.02451,Cyanobacteria.c_1626:0.02576)1.000:0.09941)0.684:0.02654)1.000:0.10739,((Cyanobacteria.c_1627:0.14576,Cyanobacteria.c_1628:0.14577)1.000:0.04499,(Cyanobacteria.c_1629:0.19138,(Cyanobacteria.c_1630:0.04555,Cyanobacteria.c_1631:0.03704)1.000:0.11627)0.951:0.03607)1.000:0.05435)0.998:0.04555)1.000:0.12487,((Cyanobacteria.c_1632:0.10712,Cyanobacteria.c_1633:0.10914)1.000:0.10178,(Cyanobacteria.c_1634:0.20230,Cyanobacteria.c_1635:0.25679)0.116:0.05830)1.000:0.07585)0.999:0.09048)1.000:0.68699,(Cyanobacteria.c_1636:0.00120,Cyanobacteria.c_1637:0.00055)1.000:0.34836)1.000:0.17954,Cyanobacteria.c_1638:0.53760)0.057:0.06218)1.000:0.22779)1.000:0.23337,Cyanobacteria.c_1639:0.64401)1.000:1.10077)0.991:0.19798)0.055:0.08248)0.825:0.08889,(TM7.c_1640:2.67904,Proteobacteria_DTU050:2.08660)0.858:0.61784)0.946:0.10897)0.990:0.10078,Gemmatimonadetes.c_1642:2.61787)0.434:0.07722,((((((((Chlamydiae.c_1643:0.00055,(Chlamydiae.c_1644:0.00174,(Chlamydiae.c_1645:0.00220,Chlamydiae.c_1646:0.00055)0.777:0.00055)0.343:0.00055)0.973:0.00372,(((Chlamydiae.c_1647:0.0,Chlamydiae.c_1648:0.0):0.00054,((Chlamydiae.c_1649:0.0,Chlamydiae.c_1650:0.0,Chlamydiae.c_1651:0.0):0.00090,Chlamydiae.c_1652:0.00091)0.949:0.00072)0.960:0.00351,((((Chlamydiae.c_1653:0.0,Chlamydiae.c_1654:0.0):0.00055,Chlamydiae.c_1655:0.00055)0.000:0.00055,(Chlamydiae.c_1656:0.00055,((Chlamydiae.c_1657:0.0,Chlamydiae.c_1658:0.0,Chlamydiae.c_1659:0.0):0.00055,(Chlamydiae.c_1660:0.00055,Chlamydiae.c_1661:0.00055)0.952:0.00131)0.854:0.00055)0.000:0.00055)0.904:0.00089,(Chlamydiae.c_1662:0.00067,(Chlamydiae.c_1663:0.00199,Chlamydiae.c_1664:0.00155)0.740:0.00093)0.943:0.00154)0.981:0.00337)0.345:0.00138)1.000:0.07928,(Chlamydiae.c_1665:0.00852,(Chlamydiae.c_1666:0.00055,(Chlamydiae.c_1667:0.00055,Chlamydiae.c_1668:0.00055)1.000:0.00055)0.987:0.00622)1.000:0.08011)1.000:0.26471,((Chlamydiae.c_1669:0.07167,(Chlamydiae.c_1670:0.07582,(Chlamydiae.c_1671:0.03651,((Chlamydiae.c_1672:0.00055,((((Chlamydiae.c_1673:0.00055,(Chlamydiae.c_1674:0.0,Chlamydiae.c_1675:0.0):0.00055)0.332:0.00055,Chlamydiae.c_1676:0.00086)0.000:0.00055,Chlamydiae.c_1677:0.00055)0.843:0.00055,Chlamydiae.c_1678:0.00874)0.000:0.00055)0.000:0.00055,Chlamydiae.c_1679:0.00055)1.000:0.02586)1.000:0.07266)0.410:0.02115)1.000:0.13532,(Chlamydiae.c_1680:0.29305,(Chlamydiae.c_1681:0.00145,((Chlamydiae.c_1682:0.00055,(Chlamydiae.c_1683:0.00054,Chlamydiae.c_1684:0.00054)0.866:0.00052)0.000:0.00055,Chlamydiae.c_1685:0.00086)0.983:0.00472)1.000:0.25770)1.000:0.11479)0.909:0.09920)1.000:1.08336,(Chlamydiae.c_1686:0.86016,(Chlamydiae.c_1687:0.60913,(Chlamydiae.c_1688:0.56127,(Chlamydiae.c_1689:0.00062,Chlamydiae.c_1690:0.00178)1.000:0.47016)0.480:0.12860)1.000:0.28414)0.624:0.18212)1.000:1.50576,((Lentisphaerae.c_1691:1.67254,Lentisphaerae.c_1692:1.42447)1.000:0.64092,((Verrucomicrobia.c_1693:0.78797,(Verrucomicrobia.c_1694:0.79996,(Verrucomicrobia.c_1695:0.33298,Verrucomicrobia.c_1696:0.43640)1.000:0.32823)0.979:0.17305)1.000:0.71239,(Verrucomicrobia.c_1697:1.59876,(((Verrucomicrobia.c_1698:0.66866,Verrucomicrobia.c_1699:1.22258)1.000:0.40727,Verrucomicrobia.c_1700:0.67164)1.000:0.23715,Verrucomicrobia.c_1701:0.93688)0.988:0.15829)0.998:0.18041)1.000:0.31835)1.000:0.21776)0.758:0.10506,(Planctomycetes.c_1702:1.60578,(((Planctomycetes.c_1703:0.70914,(Planctomycetes.c_1704:0.63818,Planctomycetes.c_1705:0.62551)0.832:0.10868)1.000:0.33063,(Planctomycetes.c_1706:0.86524,(Planctomycetes.c_1707:0.60214,Planctomycetes.c_1708:0.58673)0.156:0.10798)1.000:0.35603)1.000:0.21303,(Planctomycetes.c_1709:1.02521,Planctomycetes.c_1710:1.16494)0.526:0.13475)1.000:0.66593)1.000:0.35968)0.979:0.14824,(((((Spirochaetes.c_1711:0.03376,((((Spirochaetes.c_1712:0.00099,Spirochaetes.c_1713:0.00150)1.000:0.03103,Spirochaetes.c_1714:0.04926)0.999:0.01498,(Spirochaetes.c_1715:0.01683,(Spirochaetes.c_1716:0.00482,Spirochaetes.c_1717:0.00918)0.966:0.00596)1.000:0.02933)0.590:0.00482,(Spirochaetes.c_1718:0.00593,((Spirochaetes.c_1719:0.00197,Spirochaetes.c_1720:0.00150)0.963:0.00195,(Spirochaetes.c_1721:0.00570,(((Spirochaetes.c_1722:0.00231,Spirochaetes.c_1723:0.00124)0.360:0.00053,(Spirochaetes.c_1724:0.00151,Spirochaetes.c_1725:0.00347)0.842:0.00076)0.317:0.00055,((Spirochaetes.c_1726:0.00058,(Spirochaetes.c_1727:0.00055,Spirochaetes.c_1728:0.00312)0.416:0.00054)0.934:0.00146,((Spirochaetes.c_1729:0.01166,Spirochaetes.c_1730:0.00165)0.877:0.00198,(Spirochaetes.c_1731:0.00129,Spirochaetes.c_1732:0.00300)0.832:0.00086)0.897:0.00059)0.851:0.00080)0.735:0.00055)0.709:0.00055)0.842:0.00313)1.000:0.04625)0.237:0.00773)1.000:0.28791,((Spirochaetes.c_1733:0.00459,Spirochaetes.c_1734:0.00550)1.000:0.11389,(Spirochaetes.c_1735:0.06572,Spirochaetes.c_1736:0.07030)1.000:0.05845)0.993:0.14374)1.000:1.68341,((((Spirochaetes.c_1737:0.31892,Spirochaetes.c_1738:0.30957)1.000:0.40360,(Spirochaetes.c_1739:0.63190,(((Spirochaetes.c_1740:0.55220,(Spirochaetes.c_1741:0.29009,(Spirochaetes.c_1742:0.00329,(Spirochaetes.c_1743:0.00055,(Spirochaetes.c_1744:0.00055,Spirochaetes.c_1745:0.00055)0.000:0.00054)0.925:0.00433)1.000:0.90846)1.000:0.14516)0.552:0.08267,Spirochaetes.c_1746:0.38897)1.000:0.30089,Spirochaetes_sp_DTU108:0.86062)0.308:0.09995)1.000:0.33978)1.000:0.38279,(Spirochaetes.c_1748:0.83659,(Sphaerochaeta_sp_DTU042:0.55779,Spirochaetes.c_1750:0.23565)1.000:1.04710)1.000:0.21290)0.588:0.12705,Spirochaetes.c_1751:0.97342)0.978:0.20809)1.000:0.60369,(((Spirochaetes.c_1752:0.00054,Spirochaetes.c_1753:0.00055)1.000:0.63233,((Spirochaetes.c_1754:0.00054,Spirochaetes.c_1755:0.00232)1.000:0.06752,(Spirochaetes.c_1756:0.00148,Spirochaetes.c_1757:0.00146)1.000:0.06722)1.000:0.55336)1.000:1.54763,(Spirochaetes.c_1758:0.08826,(Spirochaetes.c_1759:0.08440,Spirochaetes.c_1760:0.07550)0.999:0.09402)1.000:1.98399)0.955:0.29384)0.999:0.24480,((Fibrobacteres.c_1761:0.00399,Fibrobacteres.c_1762:0.00318)1.000:2.59836,(WWE1.c_1763:2.27955,((((((((((Bacteroidetes.c_1764:0.44561,Bacteroidetes.c_1765:0.30566)0.998:0.06541,((Bacteroidetes.c_1766:0.28782,(Bacteroidetes.c_1767:0.08210,Bacteroidetes.c_1768:0.07446)1.000:0.22241)0.996:0.06322,((Bacteroidetes.c_1769:0.21399,Bacteroidetes.c_1770:0.20641)1.000:0.13205,(Bacteroidetes.c_1771:0.57070,Bacteroidetes.c_1772:0.24652)0.579:0.06264)1.000:0.06641)0.936:0.03429)1.000:0.06090,(((Bacteroidetes.c_1773:0.20236,Bacteroidetes.c_1774:0.11451)1.000:0.36040,Bacteroidetes.c_1775:0.26831)0.893:0.05819,(Bacteroidetes.c_1776:0.18381,Bacteroidetes.c_1777:0.21708)1.000:0.10308)0.213:0.04064)1.000:0.05527,(((Bacteroidetes.c_1778:0.19966,(Bacteroidetes.c_1779:0.19800,Bacteroidetes.c_1780:0.19047)0.993:0.05862)0.999:0.05384,(Bacteroidetes.c_1781:0.36638,Bacteroidetes.c_1782:0.46607)0.935:0.06852)1.000:0.09138,Bacteroidetes.c_1783:0.70342)0.687:0.05059)1.000:0.10030,(Bacteroidetes.c_1784:0.23915,(Bacteroidetes.c_1785:0.17618,Bacteroidetes.c_1786:0.21444)0.997:0.07130)1.000:0.18447)0.997:0.08282,(Bacteroidetes.c_1787:0.23418,((Bacteroidetes.c_1788:0.10373,Bacteroidetes.c_1789:0.10373)1.000:0.36501,(Bacteroidetes.c_1790:0.19372,(Bacteroidetes.c_1791:0.04274,(Bacteroidetes.c_1792:0.00805,Bacteroidetes.c_1793:0.00912)1.000:0.04833)1.000:0.06496)1.000:0.14767)0.979:0.09505)1.000:0.23010)1.000:0.21233,((Bacteroidetes.c_1794:0.21159,Bacteroidetes.c_1795:0.29494)1.000:1.04649,(Bacteroidetes.c_1796:0.56475,((Bacteroidetes.c_1797:0.01452,Bacteroidetes.c_1798:0.00125)1.000:0.20464,(Bacteroidetes.c_1799:0.17984,Bacteroidetes.c_1800:0.21993)1.000:0.09444)1.000:0.45515)0.921:0.09583)1.000:0.19613)1.000:0.23751,((((Bacteroidetes.c_1801:0.01525,Bacteroidetes.c_1802:0.00825)1.000:0.36762,(Bacteroidetes.c_1803:0.31391,(Bacteroidetes.c_1804:0.36580,(Bacteroidetes.c_1805:0.10166,Bacteroidetes.c_1806:0.14100)1.000:0.22630)0.873:0.07165)0.956:0.08152)1.000:0.29085,Bacteroidetes.c_1807:0.93657)0.343:0.08458,((Bacteroidetes.c_1808:0.66107,(Bacteroidetes.c_1809:0.65260,(Bacteroidetes.c_1810:0.40056,Bacteroidetes.c_1811:0.39015)1.000:0.13471)1.000:0.18926)0.675:0.06975,(Bacteroidetes.c_1812:0.70935,((Bacteroidetes.c_1813:0.55494,Bacteroidetes.c_1814:0.55631)0.962:0.07453,Bacteroidetes.c_1815:1.11343)0.231:0.06512)0.992:0.06899)1.000:0.22251)1.000:0.15564)0.599:0.13253,(((Bacteroidetes.c_1816:0.20162,Bacteroidetes.c_1817:0.27031)1.000:0.59876,(Bacteroidetes_sp_DTU002:0.99745,(Bacteroidetes_sp_DTU049:0.23932,Flavobacteriales_sp_DTU001:0.23115)1.000:1.28792)0.441:0.28594)0.952:0.16349,(Bacteroidetes.c_1821:0.74594,(Bacteroidetes.c_1822:0.83856,(Bacteroidetes.c_1823:0.51239,((((Bacteroidetes.c_1824:0.29516,(Bacteroidetes.c_1825:0.61798,(Bacteroidetes.c_1826:0.29574,(((Bacteroidetes.c_1827:0.02868,Bacteroidetes.c_1828:0.03603)1.000:0.23717,(Bacteroidetes.c_1829:0.25086,Bacteroidetes.c_1830:0.33590)0.410:0.05577)0.970:0.04218,(((((Bacteroidetes.c_1831:0.08890,(Bacteroidetes.c_1832:0.00827,Bacteroidetes.c_1833:0.01435)1.000:0.06867)1.000:0.16278,((Bacteroidetes.c_1834:0.22324,(Bacteroidetes.c_1835:0.00242,Bacteroidetes.c_1836:0.00580)1.000:0.16959)0.882:0.04376,Bacteroidetes.c_1837:0.25493)0.699:0.03119)0.981:0.04061,((Bacteroidetes.c_1838:0.20605,Bacteroidetes.c_1839:0.14201)1.000:0.13267,(((Bacteroidetes.c_1840:0.04053,(Bacteroidetes.c_1841:0.00295,Bacteroidetes.c_1842:0.00484)1.000:0.02744)1.000:0.04709,((Bacteroidetes.c_1843:0.00665,Bacteroidetes.c_1844:0.01108)1.000:0.05315,Bacteroidetes.c_1845:0.09882)0.787:0.01577)1.000:0.08259,((Bacteroidetes.c_1846:0.09885,(Bacteroidetes.c_1847:0.05290,Bacteroidetes.c_1848:0.04727)1.000:0.07194)1.000:0.13360,(Bacteroidetes.c_1849:0.16174,Bacteroidetes.c_1850:0.07569)1.000:0.14601)0.818:0.04476)1.000:0.14747)0.978:0.04519)1.000:0.06394,(Bacteroidetes.c_1851:0.12797,Bacteroidetes.c_1852:0.13174)1.000:0.16193)0.860:0.03042,Bacteroidetes.c_1853:0.20538)0.983:0.03239)1.000:0.09688)1.000:0.21794)1.000:0.09844)1.000:0.13479,((((Bacteroidetes.c_1854:0.02359,((Bacteroidetes.c_1855:0.00406,Bacteroidetes.c_1856:0.00407)0.932:0.00121,((Bacteroidetes.c_1857:0.00110,(Bacteroidetes.c_1858:0.00396,Bacteroidetes.c_1859:0.00373)0.904:0.00069)0.895:0.00061,Bacteroidetes.c_1860:0.00805)0.510:0.00055)1.000:0.02530)1.000:0.09172,((Bacteroidetes.c_1861:0.00207,(Bacteroidetes.c_1862:0.00461,Bacteroidetes.c_1863:0.03036)0.884:0.00261)1.000:0.03520,(Bacteroidetes.c_1864:0.03999,(Bacteroidetes.c_1865:0.05038,((Bacteroidetes.c_1866:0.00079,(Bacteroidetes.c_1867:0.01092,((Bacteroidetes.c_1868:0.00615,(Bacteroidetes.c_1869:0.00505,Bacteroidetes.c_1870:0.01382)0.683:0.00252)0.280:0.00177,Bacteroidetes.c_1871:0.00467)0.935:0.00184)0.977:0.00359)1.000:0.01321,(Bacteroidetes.c_1872:0.00097,(Bacteroidetes.c_1873:0.00751,((Bacteroidetes.c_1874:0.00055,(Bacteroidetes.c_1875:0.00055,(Bacteroidetes.c_1876:0.00054,Bacteroidetes.c_1877:0.00721)0.899:0.00055)0.228:0.00055)1.000:0.00504,Bacteroidetes.c_1878:0.02304)0.954:0.00374)1.000:0.00706)0.996:0.00911)1.000:0.02676)1.000:0.02147)0.980:0.01793)1.000:0.07184)1.000:0.04096,((Bacteroidetes.c_1879:0.03216,Bacteroidetes.c_1880:0.03437)1.000:0.07520,(((Bacteroidetes.c_1881:0.05366,Bacteroidetes.c_1882:0.09108)0.999:0.02103,(Bacteroidetes.c_1883:0.00130,(Bacteroidetes.c_1884:0.00358,Bacteroidetes.c_1885:0.00454)0.946:0.00298)1.000:0.05896)0.988:0.01613,(Bacteroidetes.c_1886:0.02145,(Bacteroidetes.c_1887:0.03335,(Bacteroidetes.c_1888:0.00859,Bacteroidetes.c_1889:0.00721)1.000:0.03418)0.994:0.01509)1.000:0.05015)1.000:0.04734)1.000:0.05850)1.000:0.10708,(((Bacteroidetes.c_1890:0.00151,(Bacteroidetes.c_1891:0.00112,(Bacteroidetes.c_1892:0.00061,Bacteroidetes.c_1893:0.00055)0.984:0.00175)0.820:0.00074)1.000:0.01109,(Bacteroidetes.c_1894:0.00283,(Bacteroidetes.c_1895:0.00189,(Bacteroidetes.c_1896:0.00053,Bacteroidetes.c_1897:0.00141)0.964:0.00196)0.005:0.00090)0.992:0.00629)1.000:0.14445,(Bacteroidetes.c_1898:0.13828,(Bacteroidetes.c_1899:0.13132,(Bacteroidetes.c_1900:0.12169,Bacteroidetes.c_1901:0.08759)0.608:0.02226)0.148:0.02975)1.000:0.09527)1.000:0.06848)1.000:0.08055)1.000:0.21678,(((Bacteroidetes.c_1902:0.00208,(Bacteroidetes.c_1903:0.00434,Bacteroidetes.c_1904:0.00560)0.736:0.00353)1.000:0.36753,((Bacteroidetes.c_1905:0.00055,Bacteroidetes.c_1906:0.00055)1.000:0.47867,(Bacteroidetes.c_1907:0.02104,Bacteroidetes.c_1908:0.04242)1.000:0.69931)1.000:0.25661)1.000:0.34783,(((Bacteroidetes.c_1909:0.00156,(Bacteroidetes.c_1910:0.00533,((Bacteroidetes.c_1911:0.00500,Bacteroidetes.c_1912:0.00668)0.997:0.00644,Bacteroidetes.c_1913:0.00369)0.429:0.00270)0.997:0.00693)0.859:0.00369,Bacteroidetes.c_1914:0.00584)1.000:0.12434,(Bacteroidetes.c_1915:0.02627,Bacteroidetes.c_1916:0.02717)1.000:0.10011)1.000:0.18665)0.899:0.08719)0.697:0.08368,(((Bacteroidetes.c_1917:0.13078,Bacteroidetes.c_1918:0.11600)1.000:0.24709,(Bacteroidales_sp_DTU047:0.31922,(Bacteroidetes_sp_DTU003:0.24022,Bacteroidales_sp_DTU048:0.13293)1.000:0.32234)1.000:0.47216)0.997:0.08240,Bacteroidetes.c_1922:0.81648)0.983:0.06011)1.000:0.12106)0.815:0.11418)1.000:0.17120)0.813:0.09151)1.000:0.26680)1.000:0.90408,((Bacteroidetes.c_1923:0.47668,Bacteroidetes.c_1924:0.80821)1.000:0.77972,(Chlorobi.c_1925:0.58932,((Chlorobi.c_1926:0.24412,Chlorobi.c_1927:0.30379)1.000:0.14536,((Chlorobi.c_1928:0.10756,Chlorobi.c_1929:0.11270)1.000:0.25803,((Chlorobi.c_1930:0.23181,Chlorobi.c_1931:0.24941)1.000:0.06532,((Chlorobi.c_1932:0.19468,Chlorobi.c_1933:0.22207)1.000:0.16386,((Chlorobi.c_1934:0.13993,Chlorobi.c_1935:0.36291)0.356:0.04197,Chlorobi.c_1936:0.18810)1.000:0.08758)0.896:0.05315)1.000:0.11994)1.000:0.11148)1.000:0.43204)1.000:0.85949)0.210:0.13915)1.000:0.38832)0.823:0.08701)0.962:0.14869)0.988:0.14870)0.960:0.09529,((Elusimicrobia.c_1937:1.76564,Elusimicrobia.c_1938:1.50773)1.000:0.94577,(((Chrysiogenetes.c_1939:1.77866,(Deferribacteres.c_1940:0.90645,(Deferribacteres.c_1941:0.56005,Deferribacteres.c_1942:0.70342)0.955:0.18332)1.000:0.81114)1.000:0.35127,(((Aquificae.c_1943:0.27279,Aquificae.c_1944:0.30857)1.000:0.88481,((Aquificae.c_1945:0.39167,(Aquificae.c_1946:0.21573,(Aquificae.c_1947:0.03904,Aquificae.c_1948:0.02547)1.000:0.16347)1.000:0.25936)1.000:0.51464,((Aquificae.c_1949:0.03813,Aquificae.c_1950:0.02131)1.000:1.09065,(((Aquificae.c_1951:0.0,Aquificae.c_1952:0.0):0.39422,Aquificae.c_1953:0.42974)1.000:0.22925,(Aquificae.c_1954:0.48057,Aquificae.c_1955:0.42764)0.945:0.13389)0.143:0.12107)1.000:0.34240)1.000:0.51195)1.000:0.32503,((Proteobacteria.c_1956:0.51371,(((((Proteobacteria.c_1957:0.25733,((Proteobacteria.c_1958:0.01192,Proteobacteria.c_1959:0.01399)1.000:0.26534,((Proteobacteria.c_1960:0.00320,Proteobacteria.c_1961:0.00507)1.000:0.10667,(Proteobacteria.c_1962:0.04112,(Proteobacteria.c_1963:0.02967,(((Proteobacteria.c_1964:0.00585,((((Proteobacteria.c_1965:0.00323,Proteobacteria.c_1966:0.00055)0.998:0.00559,((Proteobacteria.c_1967:0.00067,(Proteobacteria.c_1968:0.00487,(Proteobacteria.c_1969:0.00096,Proteobacteria.c_1970:0.00055)0.347:0.00055)0.404:0.00054)0.970:0.00280,((Proteobacteria.c_1971:0.00207,Proteobacteria.c_1972:0.00055)0.965:0.00371,(Proteobacteria.c_1973:0.00610,Proteobacteria.c_1974:0.01721)0.623:0.00500)0.898:0.00252)0.988:0.00453)0.988:0.00429,Proteobacteria.c_1975:0.00104)0.954:0.00429,Proteobacteria.c_1976:0.00292)0.992:0.00434)0.998:0.00482,(Proteobacteria.c_1977:0.00423,Proteobacteria.c_1978:0.00067)1.000:0.00812)0.974:0.00462,Proteobacteria.c_1979:0.01304)0.906:0.00480)0.472:0.00783)1.000:0.07694)1.000:0.09520)1.000:0.13537)1.000:0.38403,(((Proteobacteria.c_1980:0.04294,Proteobacteria.c_1981:0.05403)1.000:0.22917,(Proteobacteria.c_1982:0.18250,Proteobacteria.c_1983:0.17730)1.000:0.11358)1.000:0.15828,((Proteobacteria.c_1984:0.00315,Proteobacteria.c_1985:0.07500)1.000:0.41117,(Proteobacteria.c_1986:0.40544,Proteobacteria.c_1987:0.36120)1.000:0.18653)0.807:0.06573)1.000:0.11896)1.000:0.30453,(Campylobacterales_sp_DTU103:0.81648,Proteobacteria.c_1989:0.43162)0.620:0.09949)1.000:0.17041,((((Proteobacteria.c_1990:0.78711,(Proteobacteria.c_1991:0.22729,Proteobacteria.c_1992:0.18332)1.000:0.33224)0.993:0.10586,(Proteobacteria.c_1993:0.62358,(((((Proteobacteria.c_1994:0.02096,((Proteobacteria.c_1995:0.02155,(((Proteobacteria.c_1996:0.00742,(Proteobacteria.c_1997:0.00693,Proteobacteria.c_1998:0.00487)0.908:0.00243)0.912:0.00265,((Proteobacteria.c_1999:0.02010,(Proteobacteria.c_2000:0.01369,((Proteobacteria.c_2001:0.01011,Proteobacteria.c_2002:0.01307)0.885:0.00226,(Proteobacteria.c_2003:0.01186,Proteobacteria.c_2004:0.01341)0.874:0.00188)0.535:0.00107)0.300:0.00174)0.505:0.00316,(Proteobacteria.c_2005:0.01647,(Proteobacteria.c_2006:0.01435,Proteobacteria.c_2007:0.01338)0.985:0.00539)0.991:0.00754)0.778:0.00269)0.888:0.00689,Proteobacteria.c_2008:0.01995)0.992:0.01120)0.972:0.00619,((Proteobacteria.c_2009:0.01198,Proteobacteria.c_2010:0.00053)1.000:0.01823,(Proteobacteria.c_2011:0.01827,(Proteobacteria.c_2012:0.02017,Proteobacteria.c_2013:0.01436)0.912:0.00598)0.613:0.00428)0.817:0.00456)0.997:0.00890)0.910:0.00349,(Proteobacteria.c_2014:0.01960,Proteobacteria.c_2015:0.01665)0.675:0.00403)0.233:0.00292,(Proteobacteria.c_2016:0.01950,((Proteobacteria.c_2017:0.01615,(Proteobacteria.c_2018:0.01806,(Proteobacteria.c_2019:0.00108,(Proteobacteria.c_2020:0.00112,Proteobacteria.c_2021:0.00074)0.350:0.00055)1.000:0.01435)0.359:0.00391)0.999:0.01379,(Proteobacteria.c_2022:0.04486,Proteobacteria.c_2023:0.02358)1.000:0.03502)0.936:0.01003)0.948:0.00863)0.364:0.00637,(Proteobacteria.c_2024:0.01100,Proteobacteria.c_2025:0.06231)0.188:0.01542)1.000:0.53998,((Proteobacteria.c_2026:0.00901,Proteobacteria.c_2027:0.00086)1.000:0.32491,(Proteobacteria.c_2028:0.25549,Proteobacteria.c_2029:0.32578)0.632:0.10858)1.000:0.39049)1.000:0.28769)1.000:0.14381)1.000:0.21532,(Proteobacteria.c_2030:0.25652,(Proteobacteria.c_2031:0.13159,(Proteobacteria.c_2032:0.00054,Proteobacteria.c_2033:0.00055)1.000:0.13208)1.000:0.13684)1.000:0.37102)1.000:0.12026,Proteobacteria.c_2034:0.51193)1.000:0.31249)0.914:0.07570,((Proteobacteria.c_2035:0.27634,(Proteobacteria.c_2036:0.00352,Proteobacteria.c_2037:0.00865)1.000:0.27603)1.000:0.56048,((Proteobacteria.c_2038:0.40001,(Proteobacteria.c_2039:0.20796,(Proteobacteria.c_2040:0.20038,Proteobacteria.c_2041:0.23076)0.950:0.07672)1.000:0.21221)1.000:0.26843,(Proteobacteria.c_2042:0.41185,Proteobacteria.c_2043:0.38110)1.000:0.29466)0.207:0.07539)0.838:0.06661)1.000:0.17160)1.000:0.20460,(Proteobacteria.c_2044:0.17718,Proteobacteria.c_2045:0.23003)1.000:0.43100)1.000:1.59380)0.997:0.20867)0.831:0.18014,((Acidobacteria.c_2046:0.90064,(Acidobacteria.c_2047:0.49524,(Acidobacteria.c_2048:0.35567,(Acidobacteria.c_2049:0.34512,(Acidobacteria.c_2050:0.30074,Acidobacteria.c_2051:0.30967)1.000:0.09896)1.000:0.22665)1.000:0.30420)1.000:0.44292)1.000:0.91102,((Nitrospirae.c_2052:1.44601,Nitrospirae.c_2053:1.43465)1.000:0.34376,((((((Proteobacteria.c_2054:0.15913,(Proteobacteria.c_2055:0.00825,Proteobacteria.c_2056:0.00322)1.000:0.18393)1.000:0.14917,((Proteobacteria.c_2057:0.19990,Proteobacteria.c_2058:0.13737)1.000:0.11459,(Proteobacteria.c_2059:0.10430,(Proteobacteria.c_2060:0.02248,Proteobacteria.c_2061:0.02800)1.000:0.09197)1.000:0.31384)0.998:0.08731)1.000:0.11452,(Proteobacteria.c_2062:0.37548,Proteobacteria.c_2063:0.37476)1.000:0.18490)1.000:0.37318,(Proteobacteria.c_2064:0.65734,Proteobacteria.c_2065:0.58062)1.000:0.30257)1.000:0.52979,((Proteobacteria.c_2066:0.73712,(((Desulfomicrobium_sp_DTU105:0.61089,Proteobacteria.c_2068:0.21451)1.000:0.51089,(((Proteobacteria.c_2069:0.18555,(Proteobacteria.c_2070:0.19113,Proteobacteria.c_2071:0.13643)0.780:0.05216)1.000:0.60343,(Proteobacteria.c_2072:0.54408,Proteobacteria.c_2073:0.55052)1.000:0.22108)0.347:0.07709,((((Proteobacteria.c_2074:0.27424,(Proteobacteria.c_2075:0.18073,Proteobacteria.c_2076:0.22713)1.000:0.10598)1.000:0.38696,(Proteobacteria.c_2077:0.75836,Proteobacteria.c_2078:0.26010)1.000:0.26843)1.000:0.17925,(Proteobacteria.c_2079:0.25661,(Proteobacteria.c_2080:0.00304,Proteobacteria.c_2081:0.00595)1.000:0.27281)0.735:0.08651)0.982:0.11157,Proteobacteria.c_2082:0.40887)1.000:0.30540)1.000:0.15857)0.510:0.09547,Proteobacteria.c_2083:0.65159)0.950:0.13358)1.000:0.96130,(((Proteobacteria.c_2084:0.31223,Proteobacteria.c_2085:0.28228)1.000:0.48616,(Proteobacteria.c_2086:0.88650,(Desulfobulbus_sp_DTU107:0.74895,Proteobacteria.c_2088:0.30848)1.000:0.36286)1.000:0.26122)1.000:0.68007,(Proteobacteria.c_2089:1.30571,((Proteobacteria.c_2090:1.35639,(Proteobacteria.c_2091:0.92387,(Proteobacteria.c_2092:0.94587,Proteobacteria.c_2093:0.85533)0.713:0.13829)1.000:0.35230)0.949:0.13538,(Proteobacteria.c_2094:1.17618,Proteobacteria.c_2095:1.33034)0.979:0.16320)0.366:0.07163)0.942:0.06617)0.255:0.08620)1.000:0.16382)0.999:0.12970,(((Proteobacteria.c_2096:1.54210,(((Proteobacteria.c_2097:0.01204,Proteobacteria.c_2098:0.00267)1.000:0.37278,(Proteobacteria.c_2099:0.07731,(Proteobacteria.c_2100:0.00055,Proteobacteria.c_2101:0.00453)1.000:0.08155)1.000:0.29244)1.000:0.76392,(((Proteobacteria.c_2102:0.18795,((Proteobacteria.c_2103:0.01596,(Proteobacteria.c_2104:0.01466,Proteobacteria.c_2105:0.01527)0.569:0.00968)1.000:0.17997,(Proteobacteria.c_2106:0.16662,((Proteobacteria.c_2107:0.01222,((Proteobacteria.c_2108:0.00220,(Proteobacteria.c_2109:0.00062,Proteobacteria.c_2110:0.00055)0.693:0.00055)1.000:0.00924,(Proteobacteria.c_2111:0.00198,(Proteobacteria.c_2112:0.00055,Proteobacteria.c_2113:0.00055)1.000:0.00524)0.804:0.00475)0.979:0.00838)1.000:0.34768,((Proteobacteria.c_2114:0.00173,(Proteobacteria.c_2115:0.00525,Proteobacteria.c_2116:0.00051)0.922:0.00213)1.000:0.02531,(Proteobacteria.c_2117:0.03484,((((Proteobacteria.c_2118:0.00531,(Proteobacteria.c_2119:0.00975,Proteobacteria.c_2120:0.01106)0.999:0.00585)0.999:0.00709,(Proteobacteria.c_2121:0.01284,Proteobacteria.c_2122:0.00784)0.999:0.00814)1.000:0.01261,((Proteobacteria.c_2123:0.01205,Proteobacteria.c_2124:0.00412)1.000:0.01367,(Proteobacteria.c_2125:0.01083,(Proteobacteria.c_2126:0.00195,(Proteobacteria.c_2127:0.00105,Proteobacteria.c_2128:0.00178)0.760:0.00068)1.000:0.01409)1.000:0.01914)0.985:0.00757)0.999:0.01684,Proteobacteria.c_2129:0.03461)0.726:0.01014)0.356:0.01458)1.000:0.11301)0.997:0.04414)0.985:0.05439)1.000:0.11379)1.000:1.15464,(((Proteobacteria.c_2130:1.00893,(Proteobacteria.c_2131:0.86689,(Proteobacteria.c_2132:0.16889,Proteobacteria.c_2133:0.10667)1.000:1.21664)1.000:0.25375)0.283:0.07724,(Proteobacteria.c_2134:0.46081,Proteobacteria.c_2135:0.72760)1.000:1.18082)0.885:0.07912,((((Proteobacteria.c_2136:0.90393,(((Proteobacteria.c_2137:0.23305,Proteobacteria.c_2138:0.22264)1.000:0.55051,(((Proteobacteria.c_2139:0.04674,Proteobacteria.c_2140:0.04566)1.000:0.28134,((Proteobacteria.c_2141:0.31455,Proteobacteria.c_2142:0.01006)1.000:0.50354,(Proteobacteria.c_2143:0.03696,Proteobacteria.c_2144:0.05807)1.000:0.27043)1.000:0.09792)1.000:0.29592,(Proteobacteria.c_2145:0.66028,(Proteobacteria.c_2146:0.25637,(Proteobacteria.c_2147:0.05398,(Proteobacteria.c_2148:0.08260,(Proteobacteria.c_2149:0.06454,Proteobacteria.c_2150:0.04779)1.000:0.03414)1.000:0.04259)1.000:0.19787)1.000:0.31782)0.989:0.09269)0.254:0.05400)0.268:0.06471,((Proteobacteria.c_2151:0.48308,(Proteobacteria.c_2152:0.19971,((Proteobacteria.c_2153:0.14086,((Proteobacteria.c_2154:0.07784,(Proteobacteria.c_2155:0.04640,Proteobacteria.c_2156:0.02828)1.000:0.06155)1.000:0.07604,((Proteobacteria.c_2157:0.04462,Proteobacteria.c_2158:0.07706)1.000:0.10295,(Proteobacteria.c_2159:0.09792,Proteobacteria.c_2160:0.08043)0.601:0.02501)1.000:0.05753)0.477:0.04537)1.000:0.09278,(((Proteobacteria.c_2161:0.03915,(Proteobacteria.c_2162:0.02015,(Proteobacteria.c_2163:0.00714,Proteobacteria.c_2164:0.00197)0.975:0.00537)1.000:0.03491)0.973:0.03245,(Proteobacteria.c_2165:0.06330,(((Proteobacteria.c_2166:0.00577,((Proteobacteria.c_2167:0.00758,(Proteobacteria.c_2168:0.00107,Proteobacteria.c_2169:0.00133)1.000:0.00846)0.849:0.00171,(Proteobacteria.c_2170:0.00113,Proteobacteria.c_2171:0.00231)0.990:0.00328)0.923:0.00119)0.723:0.00144,Proteobacteria.c_2172:0.00647)1.000:0.04905,(Proteobacteria.c_2173:0.01006,Proteobacteria.c_2174:0.00657)1.000:0.03228)0.967:0.01751)0.823:0.01412)1.000:0.10444,(Proteobacteria.c_2175:0.14471,Proteobacteria.c_2176:0.15105)1.000:0.07821)0.803:0.04197)1.000:0.07745)1.000:0.29677)1.000:0.14326,(((((((Proteobacteria.c_2177:0.10029,(Proteobacteria.c_2178:0.00529,Proteobacteria.c_2179:0.01389)1.000:0.03469)1.000:0.16515,(((((Proteobacteria.c_2180:0.00933,Proteobacteria.c_2181:0.00307)1.000:0.12117,(((Proteobacteria.c_2182:0.02154,((Proteobacteria.c_2183:0.01151,(Proteobacteria.c_2184:0.01896,Proteobacteria.c_2185:0.02975)0.163:0.00225)0.990:0.00416,Proteobacteria.c_2186:0.00131)1.000:0.02577)0.951:0.00829,Proteobacteria.c_2187:0.03109)1.000:0.01770,((((Proteobacteria.c_2188:0.01061,((((Proteobacteria.c_2189:0.00537,((Proteobacteria.c_2190:0.03086,Proteobacteria.c_2191:0.00699)1.000:0.01256,(Proteobacteria.c_2192:0.01887,Proteobacteria.c_2193:0.01172)0.097:0.00174)1.000:0.00521)0.974:0.00232,(Proteobacteria.c_2194:0.01583,(Proteobacteria.c_2195:0.04173,Proteobacteria.c_2196:0.04663)0.897:0.01301)1.000:0.01700)0.997:0.00416,(Proteobacteria.c_2197:0.00750,(Proteobacteria.c_2198:0.01392,Proteobacteria.c_2199:0.02284)1.000:0.00763)0.981:0.00319)1.000:0.00579,(((Proteobacteria.c_2200:0.00775,Proteobacteria.c_2201:0.05891)1.000:0.01429,Proteobacteria.c_2202:0.00291)1.000:0.00659,Proteobacteria.c_2203:0.00738)0.960:0.00182)0.987:0.00228)1.000:0.00622,((Proteobacteria.c_2204:0.01437,(Proteobacteria.c_2205:0.01849,Proteobacteria.c_2206:0.00754)0.543:0.00069)1.000:0.00671,(Proteobacteria.c_2207:0.00094,((Proteobacteria.c_2208:0.00055,Proteobacteria.c_2209:0.00538)0.740:0.00055,((Proteobacteria.c_2210:0.00181,(Proteobacteria.c_2211:0.00055,(Proteobacteria.c_2212:0.00084,Proteobacteria.c_2213:0.00055)0.989:0.00187)0.131:0.00055)1.000:0.00647,Proteobacteria.c_2214:0.00086)0.879:0.00055)0.993:0.00221)0.935:0.00107)0.947:0.00118)0.421:0.00055,Proteobacteria.c_2215:0.00302)1.000:0.00733,(Proteobacteria.c_2216:0.03948,Proteobacteria.c_2217:0.02676)0.623:0.00225)1.000:0.01866)1.000:0.13761)0.999:0.03797,Proteobacteria.c_2218:0.20701)0.985:0.03602,Proteobacteria.c_2219:0.13460)1.000:0.05502,(((Proteobacteria.c_2220:0.00436,(Proteobacteria.c_2221:0.00936,Proteobacteria.c_2222:0.00281)1.000:0.00870)1.000:0.12902,(((Proteobacteria.c_2223:0.01121,((Proteobacteria.c_2224:0.00631,(Proteobacteria.c_2225:0.00097,(Proteobacteria.c_2226:0.02470,Proteobacteria.c_2227:0.01347)0.128:0.00145)1.000:0.00593)0.990:0.00242,Proteobacteria.c_2228:0.00162)0.991:0.00415)1.000:0.03723,((Proteobacteria.c_2229:0.02160,Proteobacteria.c_2230:0.00110)1.000:0.01667,(Proteobacteria.c_2231:0.02080,Proteobacteria.c_2232:0.01751)1.000:0.01488)1.000:0.03157)1.000:0.03932,(Proteobacteria.c_2233:0.03351,(Proteobacteria.c_2234:0.00610,(Proteobacteria.c_2235:0.09551,Proteobacteria.c_2236:0.10095)0.979:0.01560)1.000:0.01839)1.000:0.04141)1.000:0.05700)0.845:0.03401,(((Proteobacteria.c_2237:0.08523,(((Proteobacteria.c_2238:0.05282,Proteobacteria.c_2239:0.09215)1.000:0.02768,Proteobacteria.c_2240:0.06501)0.345:0.01336,Proteobacteria.c_2241:0.04378)1.000:0.02455)0.999:0.02340,Proteobacteria.c_2242:0.22537)1.000:0.03164,((Proteobacteria.c_2243:0.03388,(Proteobacteria.c_2244:0.02506,(Proteobacteria.c_2245:0.01510,Proteobacteria.c_2246:0.03524)0.964:0.01240)1.000:0.03145)1.000:0.11056,Proteobacteria.c_2247:0.20063)1.000:0.06551)0.487:0.02577)0.993:0.03128)1.000:0.11764)1.000:0.10712,((Proteobacteria.c_2248:0.02861,Proteobacteria.c_2249:0.03095)1.000:0.16003,(Proteobacteria.c_2250:0.16564,(Proteobacteria.c_2251:0.02498,(Proteobacteria.c_2252:0.00739,Proteobacteria.c_2253:0.03172)1.000:0.05482)1.000:0.09783)1.000:0.05241)1.000:0.09183)0.999:0.06451,Proteobacteria.c_2254:0.24478)1.000:0.22019,((Proteobacteria.c_2255:0.26151,(((Proteobacteria.c_2256:0.00477,Proteobacteria.c_2257:0.00470)1.000:0.16345,(((Proteobacteria.c_2258:0.00623,(Proteobacteria.c_2259:0.00118,Proteobacteria.c_2260:0.00063)0.971:0.00475)1.000:0.14041,((Proteobacteria.c_2261:0.04405,(((((Proteobacteria.c_2262:0.00165,Proteobacteria.c_2263:0.00102)0.919:0.00194,Proteobacteria.c_2264:0.00552)0.768:0.00197,(Proteobacteria.c_2265:0.00240,((Proteobacteria.c_2266:0.00053,(Proteobacteria.c_2267:0.00611,(Proteobacteria.c_2268:0.00102,Proteobacteria.c_2269:0.00050)0.995:0.00351)0.999:0.00492)1.000:0.00444,Proteobacteria.c_2270:0.00055)0.725:0.00054)0.992:0.00316)0.694:0.00175,((Proteobacteria.c_2271:0.00055,Proteobacteria.c_2272:0.00380)0.998:0.00501,Proteobacteria.c_2273:0.01439)1.000:0.00746)0.741:0.00091,((Proteobacteria.c_2274:0.00326,Proteobacteria.c_2275:0.00509)0.460:0.00139,Proteobacteria.c_2276:0.00395)0.483:0.00083)1.000:0.03364)1.000:0.04763,Proteobacteria.c_2277:0.21212)1.000:0.05276)0.711:0.04055,(Proteobacteria.c_2278:0.01448,Proteobacteria.c_2279:0.10737)1.000:0.08973)1.000:0.07328)1.000:0.22053,((Proteobacteria.c_2280:0.17336,Proteobacteria.c_2281:0.15647)1.000:0.09795,((Proteobacteria.c_2282:0.00829,Proteobacteria.c_2283:0.00551)1.000:0.26465,((Proteobacteria.c_2284:0.08810,Proteobacteria.c_2285:0.09850)1.000:0.12236,((Proteobacteria.c_2286:0.05412,((Proteobacteria.c_2287:0.01724,Proteobacteria.c_2288:0.00960)1.000:0.07143,Proteobacteria.c_2289:0.05616)0.424:0.02314)1.000:0.12355,((Proteobacteria.c_2290:0.01429,Proteobacteria.c_2291:0.01585)1.000:0.07915,(Proteobacteria.c_2292:0.00831,((Proteobacteria.c_2293:0.00225,Proteobacteria.c_2294:0.00398)1.000:0.00871,((((Proteobacteria.c_2295:0.00572,(Proteobacteria.c_2296:0.00164,Proteobacteria.c_2297:0.00055)1.000:0.00798)0.324:0.00233,(Proteobacteria.c_2298:0.00315,Proteobacteria.c_2299:0.00052)1.000:0.00735)0.943:0.00175,(Proteobacteria.c_2300:0.00857,Proteobacteria.c_2301:0.00893)0.985:0.00391)0.784:0.00113,((Proteobacteria.c_2302:0.00733,Proteobacteria.c_2303:0.00474)0.996:0.00426,(((Proteobacteria.c_2304:0.03939,Proteobacteria.c_2305:0.00779)0.980:0.00348,(Proteobacteria.c_2306:0.00484,(Proteobacteria.c_2307:0.01138,Proteobacteria.c_2308:0.00311)0.973:0.00244)0.937:0.00297)0.822:0.00134,((Proteobacteria.c_2309:0.01040,Proteobacteria.c_2310:0.01640)0.858:0.00190,(Proteobacteria.c_2311:0.01920,Proteobacteria.c_2312:0.02315)0.996:0.00604)0.999:0.00844)0.407:0.00054)0.918:0.00152)0.787:0.00136)0.023:0.00281)1.000:0.12448)1.000:0.10472)0.999:0.04195)0.982:0.04508)0.023:0.03158)0.999:0.06408)0.998:0.10438)1.000:0.48835,((((Proteobacteria.c_2313:0.05292,Proteobacteria.c_2314:0.05270)1.000:0.08505,(Proteobacteria.c_2315:0.08109,Proteobacteria.c_2316:0.08606)1.000:0.09030)1.000:0.05779,((Proteobacteria.c_2317:0.08474,(Proteobacteria.c_2318:0.05663,(Proteobacteria.c_2319:0.04726,Proteobacteria.c_2320:0.04893)1.000:0.04118)1.000:0.03602)1.000:0.14308,(Proteobacteria.c_2321:0.09070,(Proteobacteria.c_2322:0.00155,Proteobacteria.c_2323:0.00486)0.998:0.05779)1.000:0.20924)1.000:0.07972)1.000:0.08498,(((Proteobacteria.c_2324:0.07854,(((Proteobacteria.c_2325:0.00131,Proteobacteria.c_2326:0.00055)0.804:0.00062,(Proteobacteria.c_2327:0.00117,((((Proteobacteria.c_2328:0.00396,Proteobacteria.c_2329:0.00080)0.843:0.00055,Proteobacteria.c_2330:0.00074)0.913:0.00082,(Proteobacteria.c_2331:0.01068,(((Proteobacteria.c_2332:0.00164,((((Proteobacteria.c_2333:0.00594,Proteobacteria.c_2334:0.00656)0.894:0.00053,(Proteobacteria.c_2335:0.00478,Proteobacteria.c_2336:0.09312)1.000:0.00945)0.816:0.00288,(((Proteobacteria.c_2337:0.00054,(Proteobacteria.c_2338:0.00264,((Proteobacteria.c_2339:0.00055,(Proteobacteria.c_2340:0.00106,Proteobacteria.c_2341:0.00183)0.998:0.00262)0.909:0.00079,(Proteobacteria.c_2342:0.00055,Proteobacteria.c_2343:0.00053)0.000:0.00055)0.996:0.00213)0.984:0.00158)0.999:0.00273,Proteobacteria.c_2344:0.00075)0.238:0.00053,(Proteobacteria.c_2345:0.00290,Proteobacteria.c_2346:0.01591)0.942:0.00082)0.996:0.00209)0.929:0.00054,Proteobacteria.c_2347:0.00132)0.891:0.00054)0.960:0.00054,(Proteobacteria.c_2348:0.00055,(Proteobacteria.c_2349:0.00082,(Proteobacteria.c_2350:0.00837,Proteobacteria.c_2351:0.00158)0.000:0.00055)0.991:0.00054)0.986:0.00263)0.983:0.00055,Proteobacteria.c_2352:0.00260)1.000:0.00405)0.901:0.00055)0.571:0.00053,Proteobacteria.c_2353:0.00304)0.998:0.00317)0.807:0.00061)1.000:0.07258,(((Proteobacteria.c_2354:0.04492,(Proteobacteria.c_2355:0.01911,(Proteobacteria.c_2356:0.00066,Proteobacteria.c_2357:0.00955)0.960:0.00637)1.000:0.01741)1.000:0.01884,((Proteobacteria.c_2358:0.03909,Proteobacteria.c_2359:0.05474)0.962:0.01074,(Proteobacteria.c_2360:0.01687,Proteobacteria.c_2361:0.02701)1.000:0.02148)0.381:0.00534)0.931:0.01031,(Proteobacteria.c_2362:0.03937,Proteobacteria.c_2363:0.04014)0.974:0.00922)1.000:0.01771)1.000:0.06659)1.000:0.07396,((((Proteobacteria.c_2364:0.08129,((Proteobacteria.c_2365:0.49071,((Proteobacteria.c_2366:0.28260,(Proteobacteria.c_2367:0.38342,Proteobacteria.c_2368:0.34632)1.000:0.23259)1.000:0.41110,(((Proteobacteria.c_2369:0.29764,(Proteobacteria.c_2370:0.02192,((Proteobacteria.c_2371:0.00408,(Proteobacteria.c_2372:0.00055,Proteobacteria.c_2373:0.00055)0.824:0.00055)0.799:0.00053,(((Proteobacteria.c_2374:0.00055,Proteobacteria.c_2375:0.00135)0.841:0.00054,Proteobacteria.c_2376:0.00098)0.856:0.00054,Proteobacteria.c_2377:0.00055)0.866:0.00053)0.480:0.00162)1.000:0.30517)1.000:0.35808,(Proteobacteria.c_2378:0.84599,(Proteobacteria.c_2379:0.66962,Proteobacteria.c_2380:0.59929)1.000:0.59696)0.971:0.17039)1.000:0.40908,(Proteobacteria.c_2381:0.93716,Proteobacteria.c_2382:1.59740)0.333:0.17408)1.000:0.25336)1.000:0.20325)1.000:0.17999,Proteobacteria.c_2383:0.27502)1.000:0.10857)1.000:0.26250,((((Proteobacteria.c_2384:0.01688,(Proteobacteria.c_2385:0.04332,Proteobacteria.c_2386:0.01900)0.997:0.00673)0.278:0.00501,(Proteobacteria.c_2387:0.02436,Proteobacteria.c_2388:0.02955)0.866:0.00874)1.000:0.11263,(Proteobacteria.c_2389:0.12060,(Proteobacteria.c_2390:0.03480,(Proteobacteria.c_2391:0.03958,Proteobacteria.c_2392:0.04498)0.080:0.01499)1.000:0.05375)1.000:0.09835)1.000:0.08772,(((((Proteobacteria.c_2393:0.00800,Proteobacteria.c_2394:0.00492)1.000:0.07574,(Proteobacteria.c_2395:0.02327,Proteobacteria.c_2396:0.01698)1.000:0.06236)1.000:0.04148,(unclassified.c_2397:0.10860,Proteobacteria.c_2398:0.05892)0.997:0.03314)1.000:0.07638,(Proteobacteria.c_2399:0.13588,(Proteobacteria.c_2400:0.03940,((Proteobacteria.c_2401:0.0,Proteobacteria.c_2402:0.0):0.02908,(Proteobacteria.c_2403:0.00758,(Proteobacteria.c_2404:0.00055,Proteobacteria.c_2405:0.00055)0.999:0.00650)1.000:0.01944)1.000:0.02888)1.000:0.09640)1.000:0.04297)1.000:0.08944,(((Proteobacteria.c_2406:0.08887,(Proteobacteria.c_2407:0.07947,(Proteobacteria.c_2408:0.04889,(Proteobacteria.c_2409:0.05049,(Proteobacteria.c_2410:0.05130,Proteobacteria.c_2411:0.02354)1.000:0.02431)0.615:0.01416)1.000:0.02812)1.000:0.05289)0.862:0.01657,((Proteobacteria.c_2412:0.05075,((Proteobacteria.c_2413:0.04419,(((((Proteobacteria.c_2414:0.00284,Proteobacteria.c_2415:0.01044)0.827:0.00756,(((Proteobacteria.c_2416:0.00445,(Proteobacteria.c_2417:0.00535,Proteobacteria.c_2418:0.00740)0.437:0.00184)0.939:0.00055,Proteobacteria.c_2419:0.00105)0.999:0.00290,((Proteobacteria.c_2420:0.00499,Proteobacteria.c_2421:0.00055)0.861:0.00185,((((Proteobacteria.c_2422:0.00057,(Proteobacteria.c_2423:0.00106,Proteobacteria.c_2424:0.00322)0.981:0.00156)0.804:0.00055,((Proteobacteria.c_2425:0.00054,(Proteobacteria.c_2426:0.00055,Proteobacteria.c_2427:0.00247)0.970:0.00106)0.886:0.00055,((((Proteobacteria.c_2428:0.00513,Proteobacteria.c_2429:0.00645)0.000:0.00055,((Proteobacteria.c_2430:0.00084,(Proteobacteria.c_2431:0.03911,((Proteobacteria.c_2432:0.00258,((Proteobacteria.c_2433:0.00056,Proteobacteria.c_2434:0.02017)1.000:0.00547,Proteobacteria.c_2435:0.00092)0.930:0.00082)0.991:0.00345,Proteobacteria.c_2436:0.01050)0.810:0.01088)0.999:0.00054)0.185:0.00055,Proteobacteria.c_2437:0.00137)1.000:0.00400)0.896:0.00051,Proteobacteria.c_2438:0.00416)1.000:0.00754,(Proteobacteria.c_2439:0.00055,Proteobacteria.c_2440:0.00055)0.018:0.00054)1.000:0.00607)0.000:0.00055)1.000:0.00436,Proteobacteria.c_2441:0.00718)0.364:0.00113,Proteobacteria.c_2442:0.00694)0.865:0.00150)0.763:0.00054)0.999:0.00491)0.176:0.00054,(Proteobacteria.c_2443:0.00370,Proteobacteria.c_2444:0.00289)0.751:0.00054)0.857:0.00055,((Proteobacteria.c_2445:0.00659,((Proteobacteria.c_2446:0.00767,(Proteobacteria.c_2447:0.00751,Proteobacteria.c_2448:0.01068)0.963:0.00203)0.998:0.00529,Proteobacteria.c_2449:0.01375)0.845:0.00055)1.000:0.00807,((Proteobacteria.c_2450:0.01630,Proteobacteria.c_2451:0.02790)0.934:0.00133,(Proteobacteria.c_2452:0.10327,Proteobacteria.c_2453:0.00421)0.150:0.00493)0.993:0.00688)0.914:0.00060)0.832:0.00054,((((((((Proteobacteria.c_2454:0.00055,(Proteobacteria.c_2455:0.00055,Proteobacteria.c_2456:0.00543)0.792:0.00055)0.914:0.00120,Proteobacteria.c_2457:0.00263)0.983:0.00340,Proteobacteria.c_2458:0.00791)0.997:0.00370,(Proteobacteria.c_2459:0.00341,(Proteobacteria.c_2460:0.00299,(((Proteobacteria.c_2461:0.00454,((Proteobacteria.c_2462:0.00119,((Proteobacteria.c_2463:0.11253,Proteobacteria.c_2464:0.00295)1.000:0.01809,Proteobacteria.c_2465:0.00275)0.964:0.00593)0.996:0.00463,Proteobacteria.c_2466:0.00635)0.561:0.00088)0.648:0.00237,((Proteobacteria.c_2467:0.00654,Proteobacteria.c_2468:0.00713)1.000:0.00538,Proteobacteria.c_2469:0.00249)0.391:0.00053)0.494:0.00178,((Proteobacteria.c_2470:0.00054,(((Proteobacteria.c_2471:0.01905,Proteobacteria.c_2472:0.00246)0.999:0.00479,((Proteobacteria.c_2473:0.00087,Proteobacteria.c_2474:0.01366)0.982:0.00504,(Proteobacteria.c_2475:0.00359,Proteobacteria.c_2476:0.00670)0.994:0.00268)0.942:0.00053)1.000:0.00616,Proteobacteria.c_2477:0.00091)0.333:0.00055)0.961:0.00220,(Proteobacteria.c_2478:0.00330,(Proteobacteria.c_2479:0.00349,(Proteobacteria.c_2480:0.00055,((Proteobacteria.c_2481:0.00752,Proteobacteria.c_2482:0.00258)1.000:0.00433,Proteobacteria.c_2483:0.00384)0.876:0.00075)1.000:0.00369)0.973:0.00198)0.974:0.00214)0.927:0.00126)0.947:0.00177)0.982:0.00205)0.993:0.00272)0.972:0.00174,(((Proteobacteria.c_2484:0.00209,Proteobacteria.c_2485:0.00053)0.970:0.00177,(Proteobacteria.c_2486:0.00092,Proteobacteria.c_2487:0.00364)0.965:0.00162)0.971:0.00189,(Proteobacteria.c_2488:0.00527,Proteobacteria.c_2489:0.01053)0.903:0.00060)0.857:0.00058)0.995:0.00252,Proteobacteria.c_2490:0.00368)0.916:0.00115,((Proteobacteria.c_2491:0.00291,Proteobacteria.c_2492:0.00348)0.980:0.00193,(Proteobacteria.c_2493:0.00639,Proteobacteria.c_2494:0.01333)0.963:0.00188)1.000:0.00825)0.686:0.00053,((Proteobacteria.c_2495:0.00057,((Proteobacteria.c_2496:0.00055,(Proteobacteria.c_2497:0.00055,((Proteobacteria.c_2498:0.01692,Proteobacteria.c_2499:0.00451)0.995:0.00394,Proteobacteria.c_2500:0.00228)0.907:0.00055)0.767:0.00055)1.000:0.00453,Proteobacteria.c_2501:0.00053)1.000:0.00741)0.993:0.00240,(Proteobacteria.c_2502:0.03985,((Proteobacteria.c_2503:0.00493,(((Proteobacteria.c_2504:0.00298,(Proteobacteria.c_2505:0.00849,((Proteobacteria.c_2506:0.00839,Proteobacteria.c_2507:0.00319)0.875:0.00146,(Proteobacteria.c_2508:0.00528,Proteobacteria.c_2509:0.00819)0.999:0.00563)1.000:0.00548)0.898:0.00172)0.935:0.00102,(Proteobacteria.c_2510:0.00889,((Proteobacteria.c_2511:0.00349,(Proteobacteria.c_2512:0.00689,Proteobacteria.c_2513:0.01691)1.000:0.00439)0.998:0.00501,Proteobacteria.c_2514:0.00291)0.969:0.00157)0.962:0.00132)1.000:0.00475,((Proteobacteria.c_2515:0.00076,Proteobacteria.c_2516:0.00379)1.000:0.00626,(Proteobacteria.c_2517:0.00892,Proteobacteria.c_2518:0.00379)0.080:0.00076)0.980:0.00224)1.000:0.00711)1.000:0.00622,((Proteobacteria.c_2519:0.00903,(((Proteobacteria.c_2520:0.01471,(Proteobacteria.c_2521:0.00074,(Proteobacteria.c_2522:0.01443,Proteobacteria.c_2523:0.00249)0.999:0.00491)0.860:0.00054)1.000:0.01258,(Proteobacteria.c_2524:0.01066,(Proteobacteria.c_2525:0.01411,(Proteobacteria.c_2526:0.01886,Proteobacteria.c_2527:0.01024)1.000:0.01534)0.860:0.00602)0.997:0.00675)0.980:0.00409,Proteobacteria.c_2528:0.01614)0.966:0.00170)0.546:0.00054,(((Proteobacteria.c_2529:0.01024,Proteobacteria.c_2530:0.01218)0.926:0.00096,(Proteobacteria.c_2531:0.01832,Proteobacteria.c_2532:0.00743)0.989:0.00375)0.864:0.00053,(Proteobacteria.c_2533:0.00239,Proteobacteria.c_2534:0.00505)0.999:0.00443)0.999:0.00503)0.775:0.00054)0.865:0.00076)0.952:0.00142)1.000:0.00473)0.960:0.00112)0.999:0.01406)1.000:0.05583,(((((Proteobacteria.c_2535:0.02120,((((Proteobacteria.c_2536:0.00801,Proteobacteria.c_2537:0.01072)0.989:0.00257,Proteobacteria.c_2538:0.02306)0.982:0.00206,((((Proteobacteria.c_2539:0.00055,(Proteobacteria.c_2540:0.00055,(Proteobacteria.c_2541:0.00055,Proteobacteria.c_2542:0.00055)0.894:0.00055)0.874:0.00055)0.000:0.00054,(Proteobacteria.c_2543:0.00055,Proteobacteria.c_2544:0.00055)1.000:0.00405)0.877:0.00051,(((Proteobacteria.c_2545:0.01192,(((Proteobacteria.c_2546:0.01460,Proteobacteria.c_2547:0.00845)0.999:0.00488,Proteobacteria.c_2548:0.00055)1.000:0.01019,Proteobacteria.c_2549:0.00252)1.000:0.00543)0.753:0.00054,(Proteobacteria.c_2550:0.00648,Proteobacteria.c_2551:0.00792)1.000:0.00456)0.922:0.00065,Proteobacteria.c_2552:0.00615)0.999:0.00538)0.219:0.00055,((Proteobacteria.c_2553:0.00388,(Proteobacteria.c_2554:0.00061,Proteobacteria.c_2555:0.00735)0.699:0.00094)1.000:0.00540,(((Proteobacteria.c_2556:0.00980,(Proteobacteria.c_2557:0.00135,(Proteobacteria.c_2558:0.00102,(Proteobacteria.c_2559:0.00799,Proteobacteria.c_2560:0.00548)1.000:0.00574)0.995:0.00354)0.921:0.00112)0.894:0.00056,Proteobacteria.c_2561:0.00192)0.978:0.00187,Proteobacteria.c_2562:0.00821)0.882:0.00072)0.897:0.00062)1.000:0.00373)0.939:0.00084,Proteobacteria.c_2563:0.00273)1.000:0.00535)0.994:0.00624,(((((Proteobacteria.c_2564:0.03811,(((Proteobacteria.c_2565:0.05320,Proteobacteria.c_2566:0.08458)1.000:0.03069,Proteobacteria.c_2567:0.09240)0.495:0.01519,Proteobacteria.c_2568:0.05919)1.000:0.03151)1.000:0.01777,((Proteobacteria.c_2569:0.00055,Proteobacteria.c_2570:0.00053)0.898:0.00055,(Proteobacteria.c_2571:0.05107,(Proteobacteria.c_2572:0.03852,Proteobacteria.c_2573:0.02565)0.797:0.00834)0.959:0.00486)1.000:0.00571)0.587:0.00311,Proteobacteria.c_2574:0.04390)1.000:0.01446,(Proteobacteria.c_2575:0.00054,(Proteobacteria.c_2576:0.10489,Proteobacteria.c_2577:0.00053)0.872:0.00376)1.000:0.00834)0.996:0.00510,Proteobacteria.c_2578:0.01273)0.992:0.00386)1.000:0.03256,Proteobacteria.c_2579:0.01826)1.000:0.01755,Proteobacteria.c_2580:0.02207)1.000:0.06997,(Proteobacteria.c_2581:0.06529,(Proteobacteria.c_2582:0.04053,Proteobacteria.c_2583:0.02473)1.000:0.04057)0.993:0.01833)1.000:0.01660)0.502:0.01215)1.000:0.04946,(Proteobacteria.c_2584:0.03648,((Proteobacteria.c_2585:0.02398,Proteobacteria.c_2586:0.02375)0.974:0.00686,((Proteobacteria.c_2587:0.00132,(Proteobacteria.c_2588:0.00213,Proteobacteria.c_2589:0.00921)1.000:0.01228)0.974:0.00356,(Proteobacteria.c_2590:0.00341,(Proteobacteria.c_2591:0.00831,Proteobacteria.c_2592:0.00507)0.487:0.00235)1.000:0.03747)0.824:0.00782)1.000:0.04217)1.000:0.05676)0.992:0.01965)1.000:0.07493,(Proteobacteria.c_2593:0.01912,Proteobacteria.c_2594:0.02880)1.000:0.10924)1.000:0.10379)1.000:0.07649)0.208:0.02650)0.629:0.02294,(Proteobacteria.c_2595:0.11785,(Proteobacteria.c_2596:0.05907,(Proteobacteria.c_2597:0.03682,(Proteobacteria.c_2598:0.00055,Proteobacteria.c_2599:0.00055)1.000:0.01047)1.000:0.03730)1.000:0.17363)1.000:0.11379)0.999:0.03257,(Proteobacteria.c_2600:0.24746,(Proteobacteria.c_2601:0.14857,(Proteobacteria.c_2602:0.08115,(Proteobacteria.c_2603:0.05385,Proteobacteria.c_2604:0.04446)1.000:0.03718)1.000:0.04250)1.000:0.05728)0.991:0.02792)0.559:0.02939)0.996:0.06074,(Proteobacteria.c_2605:0.38949,Proteobacteria.c_2606:0.51218)1.000:0.14572)1.000:0.06126)1.000:0.29741)1.000:0.18802)0.999:0.10355,((Proteobacteria.c_2607:0.30441,Proteobacteria.c_2608:1.75762)0.966:0.13419,(Proteobacteria.c_2609:0.04554,(Proteobacteria.c_2610:0.03778,(Proteobacteria.c_2611:0.04963,Proteobacteria.c_2612:0.03010)0.682:0.01092)0.432:0.01385)1.000:0.31779)1.000:0.18754)0.981:0.07019,(Proteobacteria.c_2613:0.54652,(Proteobacteria.c_2614:0.33601,Proteobacteria.c_2615:0.28131)1.000:0.40702)0.999:0.13255)1.000:0.09903)1.000:0.11555)1.000:0.37739)1.000:0.23524,(((((((Proteobacteria.c_2616:0.01484,(Proteobacteria.c_2617:0.01437,Proteobacteria.c_2618:0.00596)0.565:0.00459)1.000:0.18284,((((Proteobacteria.c_2619:0.04897,(Proteobacteria.c_2620:0.04037,(Proteobacteria.c_2621:0.02467,(Proteobacteria.c_2622:0.02360,(Proteobacteria.c_2623:0.00627,(Proteobacteria.c_2624:0.01513,Proteobacteria.c_2625:0.00874)0.168:0.00305)1.000:0.01289)0.889:0.00994)1.000:0.02113)0.999:0.02417)1.000:0.10594,(((Proteobacteria.c_2626:0.01990,((Proteobacteria.c_2627:0.01283,(Proteobacteria.c_2628:0.00259,(Proteobacteria.c_2629:0.01345,Proteobacteria.c_2630:0.00965)0.676:0.00313)0.615:0.00225)0.984:0.00640,(Proteobacteria.c_2631:0.02214,Proteobacteria.c_2632:0.00916)1.000:0.01774)0.876:0.01103)0.864:0.02031,((((Proteobacteria.c_2633:0.00388,Proteobacteria.c_2634:0.00348)0.976:0.00260,(Proteobacteria.c_2635:0.01673,Proteobacteria.c_2636:0.00239)0.963:0.00054)0.921:0.00100,Proteobacteria.c_2637:0.00054)1.000:0.02611,Proteobacteria.c_2638:0.04800)0.356:0.00764)1.000:0.12512,(((Proteobacteria.c_2639:0.0,Proteobacteria.c_2640:0.0):0.03340,Proteobacteria.c_2641:0.03736)1.000:0.07294,(Proteobacteria.c_2642:0.06706,(Proteobacteria.c_2643:0.05969,Proteobacteria.c_2644:0.08385)0.999:0.02628)0.335:0.01505)0.980:0.04045)1.000:0.05987)1.000:0.11257,(Proteobacteria.c_2645:0.01087,(Proteobacteria.c_2646:0.01003,(((Proteobacteria.c_2647:0.00221,((Proteobacteria.c_2648:0.01038,Proteobacteria.c_2649:0.01788)1.000:0.00840,Proteobacteria.c_2650:0.00102)1.000:0.00464)0.883:0.00054,Proteobacteria.c_2651:0.01064)0.957:0.00130,(Proteobacteria.c_2652:0.00427,Proteobacteria.c_2653:0.00216)0.993:0.00282)0.986:0.00322)0.997:0.01037)1.000:0.19538)0.666:0.04766,(Proteobacteria.c_2654:0.04062,Proteobacteria.c_2655:0.05363)1.000:0.13686)0.407:0.03998)0.466:0.04174,Proteobacteria.c_2656:0.22941)1.000:0.10700,(Gammaproteobacteria_sp_DTU040:0.31636,(Gammaproteobacteria_sp_DTU037:0.06951,Gammaproteobacteria_sp_DTU038:0.29641)1.000:0.13227)1.000:0.38160)1.000:0.46227,((Proteobacteria.c_2660:0.22578,(Proteobacteria.c_2661:0.19317,Proteobacteria.c_2662:0.26986)0.995:0.08263)1.000:0.60850,(Proteobacteria.c_2663:0.59642,(Proteobacteria.c_2664:0.22829,(Proteobacteria.c_2665:0.12102,(Proteobacteria.c_2666:0.10015,Proteobacteria.c_2667:0.14628)0.997:0.03739)0.981:0.05227)1.000:0.37670)1.000:0.16333)0.677:0.07048)0.703:0.06829,(((Proteobacteria.c_2668:0.90442,Proteobacteria.c_2669:0.65413)1.000:0.15058,(Proteobacteria.c_2670:0.56751,(Proteobacteria.c_2671:0.24181,Proteobacteria.c_2672:0.28167)1.000:0.54910)0.989:0.10545)0.997:0.08126,(Proteobacteria.c_2673:0.89375,((Proteobacteria.c_2674:0.76715,(Proteobacteria.c_2675:0.61111,(Proteobacteria.c_2676:0.48975,(Proteobacteria.c_2677:0.36474,Proteobacteria.c_2678:0.34257)1.000:0.24079)0.543:0.05559)1.000:0.10594)0.986:0.07636,(Proteobacteria.c_2679:0.61272,(Proteobacteria.c_2680:0.63155,(Proteobacteria.c_2681:0.39996,((Proteobacteria.c_2682:0.42897,Proteobacteria.c_2683:0.35331)1.000:0.30046,(Proteobacteria.c_2684:0.11029,Proteobacteria.c_2685:0.15682)1.000:0.36609)0.631:0.07406)0.912:0.07961)1.000:0.23401)1.000:0.13633)1.000:0.10630)0.981:0.06396)0.677:0.06178)0.999:0.06983,((((((Proteobacteria.c_2686:0.00055,Proteobacteria.c_2687:0.00178)1.000:0.13560,(Proteobacteria.c_2688:0.09164,Proteobacteria.c_2689:0.11175)1.000:0.06540)1.000:0.04037,((Proteobacteria.c_2690:0.04604,(Proteobacteria.c_2691:0.01227,Proteobacteria.c_2692:0.00103)1.000:0.04074)1.000:0.07189,(((Proteobacteria.c_2693:0.01062,(Proteobacteria.c_2694:0.01326,Proteobacteria.c_2695:0.02954)1.000:0.02444)0.800:0.00571,Proteobacteria.c_2696:0.01343)1.000:0.02341,(Proteobacteria.c_2697:0.01309,((Proteobacteria.c_2698:0.00307,Proteobacteria.c_2699:0.00083)0.971:0.00214,(((Proteobacteria.c_2700:0.00827,(Proteobacteria.c_2701:0.00607,Proteobacteria.c_2702:0.00118)0.987:0.00384)0.897:0.00065,((Proteobacteria.c_2703:0.00765,(Proteobacteria.c_2704:0.00125,Proteobacteria.c_2705:0.00085)0.932:0.00092)0.939:0.00191,((Proteobacteria.c_2706:0.00055,Proteobacteria.c_2707:0.00193)0.975:0.00226,(Proteobacteria.c_2708:0.00926,Proteobacteria.c_2709:0.02426)0.102:0.00242)0.827:0.00082)1.000:0.00576)0.994:0.00441,(Proteobacteria.c_2710:0.00200,Proteobacteria.c_2711:0.04244)0.556:0.00132)0.935:0.00176)1.000:0.01444)1.000:0.01359)1.000:0.07203)1.000:0.03508)0.587:0.04547,Proteobacteria.c_2712:0.12137)1.000:0.49802,(Proteobacteria.c_2713:0.51093,(Proteobacteria.c_2714:0.38039,((Proteobacteria.c_2715:0.03657,Proteobacteria.c_2716:0.02191)1.000:0.21496,(Proteobacteria.c_2717:0.09120,Proteobacteria.c_2718:0.05351)1.000:0.19436)1.000:0.17171)0.029:0.09150)1.000:0.39006)1.000:0.63547,(Proteobacteria.c_2719:0.04791,Proteobacteria.c_2720:0.04207)1.000:0.75089)1.000:0.15652)1.000:0.12011)1.000:0.15079,(((Proteobacteria.c_2721:0.03025,(Proteobacteria.c_2722:0.00934,(Proteobacteria.c_2723:0.00513,(((((Proteobacteria.c_2724:0.00687,(((((Proteobacteria.c_2725:0.00717,Proteobacteria.c_2726:0.00810)0.982:0.00055,(Proteobacteria.c_2727:0.00055,Proteobacteria.c_2728:0.00266)0.860:0.00065)0.940:0.00110,Proteobacteria.c_2729:0.00065)0.884:0.00100,Proteobacteria.c_2730:0.00895)0.965:0.00248,Proteobacteria.c_2731:0.00131)0.995:0.00347)0.976:0.00349,(((Proteobacteria.c_2732:0.00656,Proteobacteria.c_2733:0.01133)0.984:0.00054,(Proteobacteria.c_2734:0.0,Proteobacteria.c_2735:0.0):0.00183)0.274:0.00053,Proteobacteria.c_2736:0.00055)0.991:0.00487)0.514:0.00430,Proteobacteria.c_2737:0.00176)1.000:0.01066,(Proteobacteria.c_2738:0.00847,Proteobacteria.c_2739:0.00383)0.842:0.00353)0.515:0.00106,(Proteobacteria.c_2740:0.00055,Proteobacteria.c_2741:0.00055)0.990:0.00344)1.000:0.00626)0.440:0.00147)1.000:0.02498)0.984:0.06071,(Proteobacteria.c_2742:0.06557,(Proteobacteria.c_2743:0.00519,Proteobacteria.c_2744:0.00480)1.000:0.02630)0.924:0.06656)1.000:2.09544,(((((Proteobacteria.c_2745:0.01215,(Proteobacteria.c_2746:0.00515,Proteobacteria.c_2747:0.00272)1.000:0.01052)0.972:0.00364,Proteobacteria.c_2748:0.00683)0.868:0.00321,(Proteobacteria.c_2749:0.00984,Proteobacteria.c_2750:0.00935)0.185:0.00553)1.000:0.19229,(Proteobacteria.c_2751:0.19109,(Proteobacteria.c_2752:0.00219,Proteobacteria.c_2753:0.00055)1.000:0.17460)0.989:0.09475)1.000:1.03896,(Proteobacteria.c_2754:1.13018,(((Proteobacteria.c_2755:0.00540,((Proteobacteria.c_2756:0.00055,Proteobacteria.c_2757:0.00679)0.884:0.00054,Proteobacteria.c_2758:0.02259)0.886:0.00275)0.748:0.00055,(Proteobacteria.c_2759:0.00385,Proteobacteria.c_2760:0.00055)0.976:0.00159)0.946:0.00626,Proteobacteria.c_2761:0.00425)1.000:0.96556)0.191:0.10254)0.113:0.13262)1.000:0.21948)1.000:0.11023,(((((Proteobacteria.c_2762:0.71668,Proteobacteria.c_2763:0.51824)1.000:0.24418,(Proteobacteria.c_2764:0.73463,Proteobacteria.c_2765:0.36369)1.000:0.64899)0.285:0.08077,(Proteobacteria.c_2766:0.60660,(Proteobacteria.c_2767:0.27556,Proteobacteria.c_2768:0.23782)1.000:0.42236)1.000:0.28431)0.967:0.06886,((Proteobacteria.c_2769:0.13367,Proteobacteria.c_2770:0.18694)1.000:0.66410,(Proteobacteria.c_2771:0.11997,(Proteobacteria.c_2772:0.06239,(Proteobacteria.c_2773:0.00055,Proteobacteria.c_2774:0.00586)1.000:0.04977)1.000:0.15055)1.000:0.54077)1.000:0.17543)0.992:0.06790,((Proteobacteria.c_2775:1.21660,(Proteobacteria.c_2776:0.65401,(Proteobacteria.c_2777:0.37604,Proteobacteria.c_2778:0.66472)1.000:0.16725)1.000:0.20668)1.000:0.13931,((Proteobacteria.c_2779:0.41826,Proteobacteria.c_2780:0.61841)1.000:0.20052,Proteobacteria.c_2781:0.92289)0.886:0.08012)0.998:0.08437)0.991:0.08057)0.580:0.05658)0.985:0.08846)0.999:0.12179,(((Proteobacteria.c_2782:0.20840,((Proteobacteria.c_2783:0.21035,(Proteobacteria.c_2784:0.17986,(Proteobacteria.c_2785:0.20792,Proteobacteria.c_2786:0.12687)0.999:0.07805)0.999:0.06531)1.000:0.16363,((((((Proteobacteria.c_2787:0.01189,(Proteobacteria.c_2788:0.01606,Proteobacteria.c_2789:0.03829)1.000:0.01377)0.993:0.01132,Proteobacteria.c_2790:0.01295)1.000:0.06149,(Proteobacteria.c_2791:0.03326,(Proteobacteria.c_2792:0.01350,((Proteobacteria.c_2793:0.01104,Proteobacteria.c_2794:0.01977)1.000:0.03426,((((Proteobacteria.c_2795:0.00359,Proteobacteria.c_2796:0.00133)0.997:0.00447,((Proteobacteria.c_2797:0.00106,Proteobacteria.c_2798:0.00055)0.785:0.00150,(Proteobacteria.c_2799:0.00281,((Proteobacteria.c_2800:0.00143,(((((Proteobacteria.c_2801:0.00116,Proteobacteria.c_2802:0.00116)0.979:0.00170,((Proteobacteria.c_2803:0.00362,Proteobacteria.c_2804:0.00072)0.958:0.00144,Proteobacteria.c_2805:0.00213)0.497:0.00053)0.447:0.00060,(Proteobacteria.c_2806:0.00055,Proteobacteria.c_2807:0.00055)0.931:0.00084)0.814:0.00053,Proteobacteria.c_2808:0.00244)0.864:0.00086,Proteobacteria.c_2809:0.00184)0.889:0.00076)0.794:0.00055,Proteobacteria.c_2810:0.00230)0.814:0.00095)0.407:0.00057)0.153:0.00158)0.884:0.00053,Proteobacteria.c_2811:0.00163)1.000:0.02797,((Proteobacteria.c_2812:0.00788,(Proteobacteria.c_2813:0.00132,Proteobacteria.c_2814:0.00098)1.000:0.00962)0.304:0.00344,((Proteobacteria.c_2815:0.01074,Proteobacteria.c_2816:0.01261)0.800:0.00315,((Proteobacteria.c_2817:0.00990,(((Proteobacteria.c_2818:0.00375,Proteobacteria.c_2819:0.00593)1.000:0.00936,(Proteobacteria.c_2820:0.00697,(Proteobacteria.c_2821:0.00091,Proteobacteria.c_2822:0.00084)0.997:0.00498)1.000:0.00647)0.500:0.00252,(Proteobacteria.c_2823:0.01076,(Proteobacteria.c_2824:0.00775,Proteobacteria.c_2825:0.01316)0.796:0.00390)0.015:0.00086)0.251:0.00144)0.977:0.00635,Proteobacteria.c_2826:0.00992)0.866:0.00125)0.454:0.00230)1.000:0.01007)0.967:0.00914)1.000:0.01684)0.999:0.02851)1.000:0.06134)1.000:0.03077,(Proteobacteria.c_2827:0.02235,(Proteobacteria.c_2828:0.00822,Proteobacteria.c_2829:0.01409)1.000:0.02155)1.000:0.02684)0.999:0.02456,Proteobacteria.c_2830:0.06810)1.000:0.09235,(Proteobacteria.c_2831:0.20154,Proteobacteria.c_2832:0.10182)1.000:0.06474)1.000:0.09120)0.160:0.05521)1.000:0.62812,(Proteobacteria.c_2833:0.42165,(Proteobacteria.c_2834:0.23546,Proteobacteria.c_2835:0.24237)1.000:0.17848)0.881:0.10024)1.000:0.30724,(((Proteobacteria.c_2836:0.64689,(((Proteobacteria.c_2837:0.19048,Proteobacteria.c_2838:0.14682)1.000:0.15811,(Proteobacteria.c_2839:0.23639,(Proteobacteria.c_2840:0.00189,Proteobacteria.c_2841:0.00805)1.000:0.18979)1.000:0.08511)0.430:0.09747,(Proteobacteria.c_2842:0.55077,Proteobacteria.c_2843:0.74084)1.000:0.58116)1.000:0.24419)0.522:0.07131,((Proteobacteria.c_2844:0.27219,Proteobacteria.c_2845:0.31037)1.000:0.27025,(Proteobacteria.c_2846:0.29211,((Proteobacteria.c_2847:0.09725,Proteobacteria.c_2848:0.15832)1.000:0.37039,(Proteobacteria.c_2849:0.10098,Proteobacteria.c_2850:0.17517)1.000:0.22958)0.994:0.08432)1.000:0.31731)1.000:0.11312)1.000:0.11039,((Proteobacteria.c_2851:0.78972,((((Proteobacteria.c_2852:0.01319,Proteobacteria.c_2853:0.00979)1.000:0.56061,((Proteobacteria.c_2854:0.29133,(Proteobacteria.c_2855:0.23878,(((Proteobacteria.c_2856:0.14204,((((Proteobacteria.c_2857:0.00270,Proteobacteria.c_2858:0.00290)1.000:0.10231,(Proteobacteria.c_2859:0.02233,(Proteobacteria.c_2860:0.01096,Proteobacteria.c_2861:0.00625)0.986:0.01006)1.000:0.14720)1.000:0.14963,((Proteobacteria.c_2862:0.01093,Proteobacteria.c_2863:0.00978)1.000:0.10898,(Proteobacteria.c_2864:0.01481,Proteobacteria.c_2865:0.01573)1.000:0.08069)1.000:0.06037)1.000:0.04499,(Proteobacteria.c_2866:0.01805,Proteobacteria.c_2867:0.02972)1.000:0.12204)1.000:0.05044)0.777:0.04301,Proteobacteria.c_2868:0.25796)1.000:0.09286,((Proteobacteria.c_2869:0.05904,Proteobacteria.c_2870:0.06452)1.000:0.24049,(Proteobacteria.c_2871:0.26683,(Proteobacteria.c_2872:0.10097,Proteobacteria.c_2873:0.15175)1.000:0.13786)0.670:0.04034)0.529:0.03187)1.000:0.04811)0.546:0.04403)1.000:0.15130,(Proteobacteria.c_2874:0.30599,(Proteobacteria.c_2875:0.24726,Proteobacteria.c_2876:0.28919)0.952:0.06200)1.000:0.10397)1.000:0.14435)1.000:0.22506,(((Proteobacteria.c_2877:0.14272,Proteobacteria.c_2878:0.11639)1.000:0.48444,((Proteobacteria.c_2879:0.06940,Proteobacteria.c_2880:0.10638)1.000:0.17825,(Proteobacteria.c_2881:0.19716,Proteobacteria.c_2882:0.23132)0.769:0.05601)1.000:0.08514)1.000:0.20067,((Proteobacteria.c_2883:0.06877,Proteobacteria.c_2884:0.06019)1.000:0.64587,((((Proteobacteria.c_2885:0.00597,(Proteobacteria.c_2886:0.01051,Proteobacteria.c_2887:0.02144)0.928:0.00673)1.000:0.08303,(Proteobacteria.c_2888:0.04957,(Proteobacteria.c_2889:0.02821,Proteobacteria.c_2890:0.01056)1.000:0.03093)1.000:0.05645)1.000:0.18154,(Proteobacteria.c_2891:0.11368,(Proteobacteria.c_2892:0.07316,(Proteobacteria.c_2893:0.04135,(Proteobacteria.c_2894:0.01477,Proteobacteria.c_2895:0.01590)1.000:0.03615)1.000:0.04867)1.000:0.06235)1.000:0.15542)1.000:0.15368,(((Proteobacteria.c_2896:0.11503,((Proteobacteria.c_2897:0.04741,Proteobacteria.c_2898:0.03340)1.000:0.06053,((Proteobacteria.c_2899:0.03039,(Proteobacteria.c_2900:0.01585,Proteobacteria.c_2901:0.01601)1.000:0.02832)1.000:0.03228,(Proteobacteria.c_2902:0.04162,(Proteobacteria.c_2903:0.02229,Proteobacteria.c_2904:0.03907)0.990:0.01169)1.000:0.03020)0.988:0.03127)1.000:0.06853)1.000:0.08600,((Proteobacteria.c_2905:0.07299,Proteobacteria.c_2906:0.06430)1.000:0.07743,((((((Proteobacteria.c_2907:0.02237,Proteobacteria.c_2908:0.00933)1.000:0.01220,(Proteobacteria.c_2909:0.02611,Proteobacteria.c_2910:0.01426)0.991:0.00957)1.000:0.03797,((((Proteobacteria.c_2911:0.00859,((Proteobacteria.c_2912:0.00193,Proteobacteria.c_2913:0.00693)1.000:0.00702,(Proteobacteria.c_2914:0.01464,Proteobacteria.c_2915:0.02276)0.376:0.00144)1.000:0.00951)0.996:0.01058,((Proteobacteria.c_2916:0.01782,Proteobacteria.c_2917:0.01232)0.966:0.01183,Proteobacteria.c_2918:0.01240)0.816:0.00897)0.967:0.00558,Proteobacteria.c_2919:0.00749)1.000:0.01522,(((((Proteobacteria.c_2920:0.00419,((Proteobacteria.c_2921:0.26534,Proteobacteria.c_2922:0.01679)0.866:0.00057,(Proteobacteria.c_2923:0.00191,Proteobacteria.c_2924:0.00923)0.977:0.00289)0.925:0.00092)0.994:0.00370,Proteobacteria.c_2925:0.00225)0.926:0.00188,Proteobacteria.c_2926:0.00361)0.999:0.00622,(Proteobacteria.c_2927:0.01770,(Proteobacteria.c_2928:0.01368,((Proteobacteria.c_2929:0.00790,Proteobacteria.c_2930:0.00102)0.985:0.00174,(Proteobacteria.c_2931:0.00261,(Proteobacteria.c_2932:0.00083,Proteobacteria.c_2933:0.01026)0.991:0.00341)0.871:0.00055)1.000:0.00573)0.999:0.00457)0.983:0.00351)1.000:0.01054,(((Proteobacteria.c_2934:0.00105,((Proteobacteria.c_2935:0.01099,(Proteobacteria.c_2936:0.00055,Proteobacteria.c_2937:0.00395)0.902:0.00056)0.978:0.00161,Proteobacteria.c_2938:0.01855)0.000:0.00053)0.996:0.00262,Proteobacteria.c_2939:0.03929)0.872:0.00054,((Proteobacteria.c_2940:0.00113,Proteobacteria.c_2941:0.01919)0.000:0.00055,(Proteobacteria.c_2942:0.01194,Proteobacteria.c_2943:0.00879)0.999:0.00491)0.996:0.00370)1.000:0.01483)1.000:0.02711)1.000:0.04620)1.000:0.01823,Proteobacteria.c_2944:0.05228)0.997:0.02157,(Proteobacteria.c_2945:0.01425,Proteobacteria.c_2946:0.01196)1.000:0.06061)1.000:0.11242,(Proteobacteria.c_2947:0.08755,(((Proteobacteria.c_2948:0.0,Proteobacteria.c_2949:0.0):0.00403,(Proteobacteria.c_2950:0.00509,(Proteobacteria.c_2951:0.00157,Proteobacteria.c_2952:0.00055)0.997:0.00463)0.938:0.00256)1.000:0.04220,(Proteobacteria.c_2953:0.07126,((((Proteobacteria.c_2954:0.01234,Proteobacteria.c_2955:0.00911)0.996:0.00701,(Proteobacteria.c_2956:0.02146,Proteobacteria.c_2957:0.02638)1.000:0.02606)1.000:0.04014,((Proteobacteria.c_2958:0.02198,(Proteobacteria.c_2959:0.05021,(Proteobacteria.c_2960:0.00247,(Proteobacteria.c_2961:0.00155,Proteobacteria.c_2962:0.00055)1.000:0.00502)0.999:0.00611)1.000:0.01371)0.086:0.01469,Proteobacteria.c_2963:0.04585)0.988:0.01846)0.983:0.01570,Proteobacteria.c_2964:0.04553)0.999:0.01893)0.428:0.01219)1.000:0.03293)1.000:0.04776)0.972:0.02703)1.000:0.06298)1.000:0.07442,Proteobacteria.c_2965:0.22753)1.000:0.21242)0.999:0.08712)1.000:0.07955)0.996:0.07530)0.882:0.06790,(((Proteobacteria.c_2966:0.81199,(Proteobacteria.c_2967:0.00331,Proteobacteria.c_2968:0.00180)1.000:0.74120)1.000:0.49570,Proteobacteria.c_2969:0.76124)0.876:0.11787,(Proteobacteria.c_2970:0.97233,((Proteobacteria.c_2971:0.25816,(Betaproteobacteria_sp_DTU102:0.32018,(Alcaligenaceae_sp_DTU106:0.08218,Advenella_sp_DTU041:0.04553)1.000:0.44417)1.000:0.19751)0.876:0.09103,(Proteobacteria.c_2975:0.15349,(((Proteobacteria.c_2976:0.00055,Proteobacteria.c_2977:0.00055)0.998:0.00762,(Proteobacteria.c_2978:0.00576,Proteobacteria.c_2979:0.00994)0.999:0.01657)1.000:0.11615,(Proteobacteria.c_2980:0.13694,(Proteobacteria.c_2981:0.06429,Proteobacteria.c_2982:0.04820)1.000:0.10205)0.406:0.03379)0.908:0.03891)1.000:0.18310)1.000:0.14256)1.000:0.22941)0.969:0.08774)0.724:0.06104)1.000:0.16865,(Proteobacteria.c_2983:0.52466,((Proteobacteria.c_2984:0.43488,(Dechloromonas_sp_DTU104:0.49464,Proteobacteria.c_2986:0.15666)1.000:0.22033)1.000:0.17789,(Proteobacteria.c_2987:0.19272,(Proteobacteria.c_2988:0.15183,Proteobacteria.c_2989:0.23752)0.997:0.07298)1.000:0.23045)0.828:0.09278)1.000:0.12495)1.000:0.11653)0.787:0.08761)1.000:0.36677)1.000:0.25383)1.000:0.39562)1.000:0.24493,(((((Proteobacteria.c_2990:0.11356,(Proteobacteria.c_2991:0.00179,(Proteobacteria.c_2992:0.00377,Proteobacteria.c_2993:0.00167)0.988:0.00411)1.000:0.14433)1.000:0.51054,((Proteobacteria.c_2994:0.36690,((Proteobacteria.c_2995:0.36113,((Proteobacteria.c_2996:0.24129,(Proteobacteria.c_2997:0.15543,Proteobacteria.c_2998:0.24044)1.000:0.10887)0.932:0.07001,(Proteobacteria.c_2999:0.31450,(Proteobacteria.c_3000:0.19765,(Proteobacteria.c_3001:0.27039,Proteobacteria.c_3002:0.23721)0.073:0.05073)0.982:0.05536)1.000:0.16443)1.000:0.18786)1.000:0.09636,(Proteobacteria.c_3003:0.12320,(Proteobacteria.c_3004:0.04414,Proteobacteria.c_3005:0.04053)1.000:0.09156)1.000:0.21409)0.828:0.06509)0.999:0.08154,Proteobacteria.c_3006:0.27737)0.836:0.11795)1.000:0.56637,(((Proteobacteria.c_3007:0.62029,((Proteobacteria.c_3008:0.61790,(Proteobacteria.c_3009:0.14910,Proteobacteria.c_3010:0.14217)1.000:0.47329)1.000:0.14498,(((Proteobacteria.c_3011:0.38542,(Proteobacteria.c_3012:0.18456,(Proteobacteria.c_3013:0.13598,Proteobacteria.c_3014:0.14939)1.000:0.08253)1.000:0.18200)1.000:0.20751,(Proteobacteria.c_3015:0.67620,((Proteobacteria.c_3016:0.24109,Proteobacteria.c_3017:0.30611)1.000:0.26942,(((((Proteobacteria.c_3018:0.01563,((Proteobacteria.c_3019:0.00730,(Proteobacteria.c_3020:0.00404,Proteobacteria.c_3021:0.00054)1.000:0.00759)0.985:0.00250,((Proteobacteria.c_3022:0.02135,(((Proteobacteria.c_3023:0.00248,(Proteobacteria.c_3024:0.00387,(Proteobacteria.c_3025:0.00135,(Proteobacteria.c_3026:0.00055,Proteobacteria.c_3027:0.00057)0.929:0.00085)0.961:0.00138)0.958:0.00249)0.989:0.00199,(Proteobacteria.c_3028:0.00478,(Proteobacteria.c_3029:0.00055,Proteobacteria.c_3030:0.00401)0.954:0.00133)0.991:0.00232)0.982:0.00162,Proteobacteria.c_3031:0.01821)0.903:0.00064)0.061:0.00194,(((Proteobacteria.c_3032:0.00085,((Proteobacteria.c_3033:0.00378,Proteobacteria.c_3034:0.00388)0.999:0.00417,(((Proteobacteria.c_3035:0.00272,Proteobacteria.c_3036:0.00741)0.770:0.00055,(((Proteobacteria.c_3037:0.00434,(Proteobacteria.c_3038:0.00055,(Proteobacteria.c_3039:0.00054,Proteobacteria.c_3040:0.00153)0.913:0.00133)0.934:0.00054)0.993:0.00188,((Proteobacteria.c_3041:0.00464,(Proteobacteria.c_3042:0.00055,(Proteobacteria.c_3043:0.00055,(Proteobacteria.c_3044:0.00163,((((Proteobacteria.c_3045:0.01106,Proteobacteria.c_3046:0.00055)0.991:0.00251,(Proteobacteria.c_3047:0.00554,Proteobacteria.c_3048:0.00805)0.964:0.00154)0.938:0.00376,Proteobacteria.c_3049:0.00570)0.996:0.00055,Proteobacteria.c_3050:0.00109)0.811:0.00051)0.986:0.00166)0.000:0.00055)0.900:0.00059)0.988:0.00194,Proteobacteria.c_3051:0.00055)0.999:0.00386)0.988:0.00053,(Proteobacteria.c_3052:0.00054,Proteobacteria.c_3053:0.00211)0.968:0.00407)0.985:0.00342)0.946:0.00093,(Proteobacteria.c_3054:0.00055,Proteobacteria.c_3055:0.00055)0.974:0.00176)0.911:0.00053)0.999:0.00269)0.999:0.00380,Proteobacteria.c_3056:0.00330)0.959:0.00113,(Proteobacteria.c_3057:0.00054,(Proteobacteria.c_3058:0.01034,Proteobacteria.c_3059:0.01107)0.999:0.00386)0.933:0.00095)0.887:0.00085)1.000:0.00636)0.989:0.00470)1.000:0.05356,(Proteobacteria.c_3060:0.02601,Proteobacteria.c_3061:0.06756)1.000:0.06632)1.000:0.16243,(((Proteobacteria.c_3062:0.04906,Proteobacteria.c_3063:0.04456)1.000:0.05735,(Proteobacteria.c_3064:0.09185,Proteobacteria.c_3065:0.08357)0.989:0.02392)1.000:0.07166,(Proteobacteria.c_3066:0.18657,Proteobacteria.c_3067:0.17774)0.134:0.02778)1.000:0.51457)1.000:0.13359,(Proteobacteria.c_3068:0.28107,(Proteobacteria.c_3069:0.03104,(Proteobacteria.c_3070:0.03027,Proteobacteria.c_3071:0.05660)0.135:0.03033)1.000:0.26683)1.000:0.08247)1.000:0.07079,(((Proteobacteria.c_3072:0.21473,Proteobacteria.c_3073:0.17146)1.000:0.97803,(((Proteobacteria.c_3074:0.22467,(Proteobacteria.c_3075:0.03435,(Proteobacteria.c_3076:0.00333,(Proteobacteria.c_3077:0.01450,Proteobacteria.c_3078:0.00055)0.402:0.00333)1.000:0.03279)1.000:0.17596)0.999:0.04734,(Proteobacteria.c_3079:0.13925,(((Proteobacteria.c_3080:0.03002,(Proteobacteria.c_3081:0.02838,Proteobacteria.c_3082:0.02306)1.000:0.02891)0.968:0.01935,((Proteobacteria.c_3083:0.02557,((Proteobacteria.c_3084:0.16047,Proteobacteria.c_3085:0.14402)0.048:0.01991,(Proteobacteria.c_3086:0.21317,(Proteobacteria.c_3087:0.14933,Proteobacteria.c_3088:0.20672)0.859:0.03127)0.990:0.03147)1.000:0.05898)0.617:0.01901,Proteobacteria.c_3089:0.03037)0.998:0.02156)0.855:0.02303,Proteobacteria.c_3090:0.23862)1.000:0.10297)1.000:0.07709)1.000:0.05471,(Proteobacteria.c_3091:0.08287,(Proteobacteria.c_3092:0.05611,((Proteobacteria.c_3093:0.00105,Proteobacteria.c_3094:0.00150)0.928:0.00262,(Proteobacteria.c_3095:0.01003,Proteobacteria.c_3096:0.00366)0.999:0.00799)1.000:0.02952)1.000:0.05365)1.000:0.12446)0.968:0.05869)1.000:0.08145,Proteobacteria.c_3097:0.33769)1.000:0.10476)1.000:0.06773)0.986:0.06758)1.000:0.10030)1.000:0.14921,((((Proteobacteria.c_3098:0.15783,(Proteobacteria.c_3099:0.08438,(Proteobacteria.c_3100:0.00055,Proteobacteria.c_3101:0.00055)1.000:0.09520)1.000:0.15355)1.000:0.06768,((((Proteobacteria.c_3102:0.03815,(Proteobacteria.c_3103:0.00873,Proteobacteria.c_3104:0.00511)1.000:0.02852)1.000:0.06800,(Proteobacteria.c_3105:0.05290,Proteobacteria.c_3106:0.07013)1.000:0.03659)1.000:0.07117,(Proteobacteria.c_3107:0.13341,Proteobacteria.c_3108:0.12589)1.000:0.04888)1.000:0.06700,((Proteobacteria.c_3109:0.05982,(Proteobacteria.c_3110:0.05800,Proteobacteria.c_3111:0.04650)1.000:0.04607)1.000:0.16989,(Proteobacteria.c_3112:0.15903,(Proteobacteria.c_3113:0.04846,Proteobacteria.c_3114:0.04169)1.000:0.11933)1.000:0.06651)0.442:0.03017)1.000:0.04549)1.000:0.28278,(Proteobacteria.c_3115:0.28986,(Proteobacteria.c_3116:0.20758,Proteobacteria.c_3117:0.20052)1.000:0.15785)1.000:0.13841)1.000:0.08641,(((Proteobacteria.c_3118:0.08538,Proteobacteria.c_3119:0.08188)1.000:0.15690,(Proteobacteria.c_3120:0.15500,(Proteobacteria.c_3121:0.03012,(Proteobacteria.c_3122:0.01648,(Proteobacteria.c_3123:0.00505,(Proteobacteria.c_3124:0.00914,Proteobacteria.c_3125:0.00631)0.883:0.00151)0.910:0.00483)1.000:0.04252)1.000:0.12656)1.000:0.10532)1.000:0.27883,((Proteobacteria.c_3126:0.23113,Proteobacteria.c_3127:0.21581)1.000:0.19329,(Proteobacteria.c_3128:0.30299,Proteobacteria.c_3129:0.29201)1.000:0.11812)1.000:0.16024)0.999:0.08788)1.000:0.13138)1.000:0.08127)1.000:0.10372)1.000:0.07980,((((Proteobacteria.c_3130:0.23500,(Proteobacteria.c_3131:0.05323,(Proteobacteria.c_3132:0.00365,(Proteobacteria.c_3133:0.00582,(Proteobacteria.c_3134:0.00792,Proteobacteria.c_3135:0.00847)0.322:0.00114)0.996:0.00512)1.000:0.05110)1.000:0.16899)1.000:0.09430,(Proteobacteria.c_3136:0.29608,(Proteobacteria.c_3137:0.07233,Proteobacteria.c_3138:0.08803)1.000:0.29102)0.886:0.07088)1.000:0.07174,(Proteobacteria.c_3139:0.49892,(Proteobacteria.c_3140:0.41602,(((Proteobacteria.c_3141:0.34562,(Proteobacteria.c_3142:0.36064,Proteobacteria.c_3143:0.27967)0.997:0.07179)0.999:0.05605,(((((Proteobacteria.c_3144:0.16858,(Proteobacteria.c_3145:0.11911,Proteobacteria.c_3146:0.10186)1.000:0.07470)1.000:0.05600,((Proteobacteria.c_3147:0.05801,Proteobacteria.c_3148:0.04014)1.000:0.15157,((Proteobacteria.c_3149:0.06214,(Proteobacteria.c_3150:0.00510,Proteobacteria.c_3151:0.00732)1.000:0.06504)1.000:0.08505,(Proteobacteria.c_3152:0.12838,(Proteobacteria.c_3153:0.11693,Proteobacteria.c_3154:0.10853)1.000:0.05656)0.702:0.03245)0.437:0.03604)1.000:0.06874)1.000:0.07645,(((Proteobacteria.c_3155:0.05074,Proteobacteria.c_3156:0.04636)1.000:0.19983,(Proteobacteria.c_3157:0.17566,(Proteobacteria.c_3158:0.09821,(Proteobacteria.c_3159:0.00718,Proteobacteria.c_3160:0.00900)1.000:0.09137)1.000:0.08366)1.000:0.06145)1.000:0.07803,Proteobacteria.c_3161:0.32894)0.649:0.04051)0.992:0.03861,(Proteobacteria.c_3162:0.22500,(Proteobacteria.c_3163:0.21223,(Proteobacteria.c_3164:0.05967,Proteobacteria.c_3165:0.04753)1.000:0.14991)0.997:0.05578)1.000:0.08234)0.979:0.03335,(Proteobacteria.c_3166:0.32695,(Proteobacteria.c_3167:0.22053,(Proteobacteria.c_3168:0.11558,Proteobacteria.c_3169:0.11148)1.000:0.13135)1.000:0.10436)1.000:0.04833)0.998:0.04180)0.994:0.04086,(Proteobacteria.c_3170:0.31510,((Proteobacteria.c_3171:0.18456,Proteobacteria.c_3172:0.16149)1.000:0.13187,(Proteobacteria.c_3173:0.26113,(Proteobacteria.c_3174:0.05700,Proteobacteria.c_3175:0.05798)1.000:0.24475)0.290:0.05397)1.000:0.06401)0.997:0.04892)0.706:0.04499)1.000:0.06058)0.959:0.05244)1.000:0.62927,(Proteobacteria.c_3176:1.05358,(((Proteobacteria.c_3177:0.32451,(Proteobacteria.c_3178:0.16742,(Proteobacteria.c_3179:0.09734,(Proteobacteria.c_3180:0.00055,Proteobacteria.c_3181:0.00055)1.000:0.06784)1.000:0.10103)1.000:0.18472)1.000:0.11572,((Proteobacteria.c_3182:0.16589,(Proteobacteria.c_3183:0.22665,Proteobacteria.c_3184:0.11240)0.975:0.06407)1.000:0.30027,(Proteobacteria.c_3185:0.23857,Proteobacteria.c_3186:0.28187)1.000:0.33912)0.992:0.09375)1.000:0.31438,((Proteobacteria.c_3187:0.46897,Proteobacteria.c_3188:0.44821)1.000:0.29485,(Proteobacteria.c_3189:0.56512,Proteobacteria.c_3190:0.61480)1.000:0.25328)0.997:0.11522)0.991:0.10821)1.000:0.11472)0.923:0.07754)1.000:0.09473,(((Proteobacteria.c_3191:0.00050,(Proteobacteria.c_3192:0.00833,Proteobacteria.c_3193:0.00384)0.450:0.00121)1.000:0.48719,(Proteobacteria.c_3194:0.41767,(Proteobacteria.c_3195:0.44629,((Proteobacteria.c_3196:0.13297,((Proteobacteria.c_3197:0.0,Proteobacteria.c_3198:0.0,Proteobacteria.c_3199:0.0,Proteobacteria.c_3200:0.0,Proteobacteria.c_3201:0.0,Proteobacteria.c_3202:0.0,Proteobacteria.c_3203:0.0,Proteobacteria.c_3204:0.0):0.01268,Proteobacteria.c_3205:0.02423)1.000:0.16322)1.000:0.21611,((Proteobacteria.c_3206:0.00179,Proteobacteria.c_3207:0.00841)1.000:0.19130,(Proteobacteria.c_3208:0.15111,Proteobacteria.c_3209:0.20317)1.000:0.10788)1.000:0.10048)0.994:0.06940)1.000:0.24505)0.136:0.07522)1.000:0.43712,((Proteobacteria.c_3210:0.52973,Proteobacteria.c_3211:1.06474)1.000:0.21236,((Proteobacteria.c_3212:0.43598,Proteobacteria.c_3213:0.37967)1.000:0.18260,(Proteobacteria.c_3214:0.58550,(Proteobacteria.c_3215:0.11195,Proteobacteria.c_3216:0.07688)1.000:0.41851)1.000:0.13706)0.911:0.07076)0.960:0.07451)1.000:0.11664)0.395:0.09640)0.998:0.22488,(((Proteobacteria.c_3217:0.19381,(Proteobacteria.c_3218:0.00320,Proteobacteria.c_3219:0.00916)1.000:0.20377)1.000:0.56497,(Proteobacteria.c_3220:0.44283,Proteobacteria.c_3221:0.46607)1.000:0.33823)1.000:0.91122,((Proteobacteria.c_3222:1.28535,((Proteobacteria.c_3223:0.00396,Proteobacteria.c_3224:0.03240)1.000:1.11504,((Proteobacteria.c_3225:0.00055,Proteobacteria.c_3226:0.00229)1.000:0.13515,(Proteobacteria.c_3227:0.08788,((Proteobacteria.c_3228:0.04993,(Proteobacteria.c_3229:0.00054,Proteobacteria.c_3230:0.00055)1.000:0.03376)1.000:0.10869,((Proteobacteria.c_3231:0.04492,(((Proteobacteria.c_3232:0.00180,(Proteobacteria.c_3233:0.00665,Proteobacteria.c_3234:0.00358)0.845:0.00051)0.994:0.00384,((Proteobacteria.c_3235:0.00055,Proteobacteria.c_3236:0.00055)1.000:0.00846,Proteobacteria.c_3237:0.00607)0.473:0.00088)0.994:0.00635,(Proteobacteria.c_3238:0.00883,Proteobacteria.c_3239:0.01808)0.139:0.00499)1.000:0.02705)0.786:0.00692,(Proteobacteria.c_3240:0.02484,Proteobacteria.c_3241:0.06318)0.990:0.01566)0.848:0.01133)0.999:0.02577)0.994:0.07096)1.000:0.62844)1.000:0.44627)0.305:0.14775,((Proteobacteria.c_3242:0.04459,Proteobacteria.c_3243:0.05454)1.000:1.66387,((Proteobacteria.c_3244:0.10653,((Proteobacteria.c_3245:0.00055,Proteobacteria.c_3246:0.00160)1.000:0.12016,((Proteobacteria.c_3247:0.01834,Proteobacteria.c_3248:0.00315)0.983:0.00722,(Proteobacteria.c_3249:0.03448,(Proteobacteria.c_3250:0.00055,(Proteobacteria.c_3251:0.02048,Proteobacteria.c_3252:0.02106)0.000:0.00054)1.000:0.01634)0.995:0.01292)1.000:0.07728)0.655:0.04785)1.000:0.58140,(((Proteobacteria.c_3253:0.00499,(Proteobacteria.c_3254:0.00161,Proteobacteria.c_3255:0.00054)0.950:0.00426)1.000:0.20370,(Proteobacteria.c_3256:0.11816,(Proteobacteria.c_3257:0.00080,Proteobacteria.c_3258:0.00374)1.000:0.10182)1.000:0.11183)1.000:0.28896,(Proteobacteria.c_3259:0.46333,(Proteobacteria.c_3260:0.05349,((Proteobacteria.c_3261:0.00091,(Proteobacteria.c_3262:0.00661,(Proteobacteria.c_3263:0.00767,Proteobacteria.c_3264:0.01442)0.276:0.00124)0.992:0.00352)0.903:0.00137,Proteobacteria.c_3265:0.00312)1.000:0.04490)1.000:0.32160)1.000:0.49708)1.000:0.30898)1.000:0.44977)1.000:0.41177)1.000:0.34685)1.000:0.27802)1.000:0.75443,Proteobacteria.c_3266:1.40817)0.104:0.13468)1.000:0.54369,((((Proteobacteria.c_3267:0.20815,(Proteobacteria.c_3268:0.01960,(Proteobacteria.c_3269:0.00406,Proteobacteria.c_3270:0.01051)0.994:0.01356)1.000:0.17270)1.000:0.62056,((Proteobacteria.c_3271:0.01143,Proteobacteria.c_3272:0.01327)1.000:0.20699,(Proteobacteria.c_3273:0.04271,Proteobacteria.c_3274:0.03158)1.000:0.21027)1.000:0.58131)1.000:0.42094,(Proteobacteria.c_3275:1.48230,(Proteobacteria.c_3276:1.06728,Proteobacteria.c_3277:1.55128)0.995:0.23719)0.999:0.25199)0.892:0.18397,(Proteobacteria.c_3278:1.54641,Proteobacteria.c_3279:2.32884)1.000:0.59171)0.998:0.15550)0.997:0.17003)0.995:0.12163)0.052:0.06238)0.275:0.10202)0.995:0.09098)0.831:0.06587);
